# Supplementary material for: Substrate-derived peptides for selective covalent inhibition of protein tyrosine kinases
Source: bioRxiv. 2026 May 14:2026.05.11.724146. Preprint. [Version 1] doi: 10.64898/2026.05.11.724146 (PMC13192911; doi:10.64898/2026.05.11.724146)
Supplement: Supplement 2 [file media-2.xlsx]

## Sheet: Table S1
Table S1. Mass spectrometry analysis of covalent peptides used in this study.
			expected m/z (Da)			observed m/z (Da)
peptide	sequence	parent mass (Da)	[M+1H+]/1	[M+2H+]/2	[M+3H+]/3	[M+1H+]/1	[M+2H+]/2	[M+3H+]/3
1	Ac-GPDE C IY DMFPF KKKG-NH2	1916.25	1917.26	959.13	639.76	1916.97	958.51	639.35
2	Ac-GPDE X1IY DMFPF KKKG-NH2	2051.77	2052.78	1026.89	684.93	-	1026.48	684.65
3	Ac-GPDE E IY DMFPX1KKKG-NH2	2033.71	2034.72	1017.87	678.913	-	1016.85	678.91
4	Ac-GPDE X1IF DMFPF KKKG-NH2	2035.78	2036.79	1018.9	679.603	2035.94	1018.49	679.33
5	Ac-GPDE X1IX2DMFPF KKKG-NH2	2065.79	2066.8	1033.9	689.607	2065.87	1033.48	689.32
6	Ac-GPDE X1IX3DMFPF KKKG-NH2	2092.83	2093.84	1047.42	698.62	2092.97	1046.99	698.33
7	Ac-GPDE X1IX4DMFPF KKKG-NH2	2076.78	2077.79	1039.4	693.27	2077.88	1038.99	693
8	Ac-GPDE X1IX5DMFPF KKKG-NH2	2103.77	2104.78	1052.89	702.267	2103.98	1052.47	702.32
9	Ac-GPDE X1IX6DMFPF KKKG-NH2	2111.87	2112.88	1056.94	704.967	2113.07	1056.99	704.67
10	Ac-GPDE X1IX7DMFPF KKKG-NH2	2049.8	2050.81	1025.91	684.277	2049.95	1025.49	683.99
11	Ac-GPDE X1IX8DMFPF KKKG-NH2	2050.78	2051.79	1026.4	684.603	2050.95	1025.99	684.33
12	Ac-GPDE X1IF AMFPF KKKG-NH2	1991.5	1992.51	996.76	664.843	-	996.24	664.56
13	Ac-GPDE Z1IF AMFPF KKKG-NH2	1957.75	1958.76	979.885	653.593	-	979.25	653.56
14	Ac-GPDE Z2IF AMFPF KKKG-NH2	1943.72	1944.73	972.87	648.917	-	972.2	648.54
15	Ac-GPDE Z3IF AMFPF KKKG-NH2	1929.69	1930.7	965.855	644.24	1929.8	965.49	643.99
16	Ac-GPDE Z4IF AMFPF KKKG-NH2	1915.67	1916.68	958.845	639.567	-	958.23	639.55
17	Ac-GPMD Z2DF WWRPI KKKG-NH2	2092.87	2093.88	1047.44	698.633	-	1047.02	698.35
18	Ac-GPMZ2G DF WWRPI KKKG-NH2	2034.84	2035.85	1018.43	679.29	-	1017.91	678.61
19	Ac-GPMD Z4DF WWRPI KKKG-NH2	2064.82	2065.83	1033.42	689.283	-	1033.01	689
20	Ac-GPMZ4G DF WWRPI KKKG-NH2	2006.78	2007.79	1004.4	669.937	2006.86	1003.99	669.67
21	Ac-GPMD X1DF WWRPI KKKG-NH2	2140.92	2141.93	1071.47	714.65	-	1070.92	714.29
22	Ac-GPMX1G DF WWRPI KKKG-NH2	2082.88	2083.89	1042.45	695.303	-	1042.03	695.01
Note: Non-canonical amino acids X and Z correspond to the following:
X1 = 4-chloroacetamido-phenylalanine
X2 = 4-methoxy-phenylalanine
X3 = 4-acetamido-phenylalanine
X4 = 4-azido-phenylalanine
X5 = 4-trifluoromethyl-phenylalanine
X6 = biphenyl-alanine
X7 = 4-methyl-phenylalanine
X8 = 4-amino-phenylalanine
Z1 = N-chloroacetyl-lysine
Z2 = N-chloroacetyl-ornithine
Z3 = N-chloroacetyl-2-4-diaminobutyric acid
Z4 = N-chloroacetyl-2-3-diaminopropionic acid

## Sheet: Table S2
Table S2. Expected and observed unmodified and adducted protein masses.
protein a	adduct	expected mass (Da)	adjusted expected mass (Da) b	observed mass (Da)	relevant figure(s)
Src	unmodified	31145	-	31141	Figure 2D,E
Src	peptide 1	33060	33056	33061	Figure 2D
Src	peptide 2	33160	33156	33162	Figure 2E
Src C280S	unmodified	31128	-	31124	Figure S1A
Src C280S	peptide 2	33143	33139	not observed	Figure S1A
Src	peptide 3	33142	33138	not observed	Figure S1B
Fyn	unmodified	31095	-	31097	Figure 2F
Fyn	peptide 2	33110	33112	not observed	Figure 2F
FGFR1 WT	unmodified	35351	-	35354	Figure 2G
FGFR1 WT	peptide 2	37366	37369	37369	Figure 2G
pSrc	unmodified	31225	31221	31219	Figure 3
pSrc	peptide 2 (phospho)	33320	33314	33310	Figure 3B
pSrc	peptide 4	33225	33219	33218	Figure 3C
pSrc	peptide 5	33255	33249	33249	Figure 3C
pSrc	peptide 6	33282	33276	33276	Figure 3C
pSrc	peptide 7	33266	33260	33258	Figure 3C
pSrc	peptide 8	33293	33287	33285	Figure 3C
pSrc	peptide 9	33301	33295	33293	Figure 3C
pSrc	peptide 10	33239	33233	33232	Figure 3C
pSrc	peptide 11	33240	33234	33232	Figure 3C
pSrc	peptide 12	33180	33174	33177	Figure 4
pSrc	peptide 13	33147	33141	33142	Figure 4
pSrc	peptide 14	33133	33127	33128	Figure 4
pSrc	peptide 15	33119	33113	33115	Figure 4
pSrc	peptide 16	33105	33099	not observed	Figure 4
pSrc T341M	unmodified	31255	31251	31249	Figure 6
pSrc T341M	peptide 12	33210	33204	33204	Figure 6
(1p)FGFR1 K656E	unmodified	35432	-	35430	Figure 8
(2p)FGFR1 K656E	unmodified	35512	-	35509	Figure 8
(3p)FGFR1 K656E	unmodified	35592	-	35591	Figure 8
(4p)FGFR1 K656E	unmodified	35672	-	35662	Figure 8
(1p)FGFR1 K656E	peptide 19	37461	37459	37455	Figure 8
(2p)FGFR1 K656E	peptide 19	37541	37538	37532	Figure 8
(3p)FGFR1 K656E	peptide 19	37621	37620	37613	Figure 8
(1p)FGFR1 K656E	peptide 20	37403	37401	37397	Figure 8
(2p)FGFR1 K656E	peptide 20	37483	37480	37476	Figure 8
(3p)FGFR1 K656E	peptide 20	37563	37562	37554	Figure 8
(1p)FGFR1 K656E	peptide 17	37489	37487	37484	Figure S9
(2p)FGFR1 K656E	peptide 17	37569	37566	37562	Figure S9
(3p)FGFR1 K656E	peptide 17	37649	37648	37640	Figure S9
(1p)FGFR1 K656E	peptide 18	37431	37429	37427	Figure S9
(2p)FGFR1 K656E	peptide 18	37511	37508	37505	Figure S9
(3p)FGFR1 K656E	peptide 18	37591	37590	37583	Figure S9
(1p)FGFR1 K656E	peptide 21	37537	37535	37533	Figure S9
(2p)FGFR1 K656E	peptide 21	37617	37614	37611	Figure S9
(3p)FGFR1 K656E	peptide 21	37697	37696	37690	Figure S9
(4p)FGFR1 K656E	peptide 21	37777	37767	37769	Figure S9
(1p)FGFR1 K656E	peptide 22	37479	37477	37475	Figure S9
(2p)FGFR1 K656E	peptide 22	37559	37556	37553	Figure S9
(3p)FGFR1 K656E	peptide 22	37639	37638	37632	Figure S9
(4p)FGFR1 K656E	peptide 22	37719	37709	37711	Figure S9
(1p)FGFR1 WT	unmodified	35431	-	35427	Figure 8C
(2p)FGFR1 WT	unmodified	35511	-	35505	Figure 8C
(3p)FGFR1 WT	unmodified	35591	-	35583	Figure 8C
(4p)FGFR1 WT	unmodified	35671	-	35662	Figure 8C
(5p)FGFR1 WT	unmodified	35751	-	35742	Figure 8C
(1p)FGFR1 WT	peptide 20	37402	37398	not observed	Figure 8C
(2p)FGFR1 WT	peptide 20	37482	37476	37476	Figure 8C
(3p)FGFR1 WT	peptide 20	37562	37554	not observed	Figure 8C
(4p)FGFR1 WT	peptide 20	37642	37633	not observed	Figure 8C
(5p)FGFR1 WT	peptide 20	37722	37713	not observed	Figure 8C
a For FGFR1 proteins, multiple phosphorylation states are observed, due to heterogeneity in the activation reaction. Each phosphorylation state is indicated by (1p) to (5p) in the corresponding entry.
b Deconvoluted masses for most protein samples are 3-5 Da lower than expected, due to instrument calibration or quality of the parent spectra. This can be seen clearly for the unmodified proteins. An adjusted expected mass is calculated for the peptide adducts based on this small difference between the observed and expected unmodified mass.

## Sheet: Table S3
Table S3. Phosphorylation of the Src consensus scanning mutagenesis library by Src kinase.
replicate 1	P	D	E	C	I	Y	D	M	F	P	F
Y	-0.221147	0.281044	0.180944	0.187069	-0.467972	0	0.350102	0.197805	-0.0672259	0.144841	-0.0208671
W	-0.204227	0.0608829	0.109746	0.209709	-0.563003	-1.19742	0.177959	0.0944565	0.06047	0.0424329	0.031578
F	-0.229365	-0.0599593	-0.117234	-0.0556361	-0.39555	-1.25324	0.0109471	0.181149	0	-0.115273	0
L	-0.149129	0.0996027	-0.157035	0.2555	-0.13406	-1.24484	-0.139917	-0.0691815	0.152895	-0.163978	0.00554488
I	-0.25877	0.0724334	-0.111367	0.00888906	0	-1.15755	-0.48394	0.125723	0.248993	-0.12161	-0.0252885
V	-0.237441	0.133156	-0.130035	0.15223	-0.00826143	-1.23715	-0.00169573	0.109723	0.0733776	-0.121514	-0.000436235
M	-0.228033	0.106483	-0.0209023	0.17517	-0.635022	-1.10803	0.0761066	0	-0.171255	0.0151817	0.0287757
P	0	0.159742	0.012527	0.472455	0.0445107	-1.2417	-0.876141	-0.578319	-0.307045	0	-0.0583233
G	-0.193361	-0.0339171	-0.0887699	0.0728647	-1.33086	-1.36456	0.136518	-0.0509007	-0.280366	-0.0505136	-0.0591307
A	-0.208965	0.100784	0.0623974	0.227562	-0.593013	-1.12844	0.289519	0.0389626	-0.339686	-0.156179	-0.0842455
T	-0.221819	0.110318	0.0246065	-0.104434	-0.722999	-1.32818	0.280882	0.0222657	-0.314817	-0.112773	-0.145898
S	-0.206824	0.0287126	-0.000340557	0.00641012	-1.27417	-1.25331	0.215519	0.0763264	-0.411503	-0.131103	-0.167759
C	0.0404933	0.0720293	0.225685	0	-0.559196	-1.27628	0.3161	0.117931	-0.00186801	-0.134743	-0.145423
N	-0.200331	0.0850187	0.104615	0.0839318	-1.21447	-1.36441	-0.111592	-0.296281	-0.371887	-0.0968849	-0.270523
Q	-0.0582939	0.0937465	-0.116338	0.0419755	-1.04741	-1.36846	0.140294	-0.32572	-0.429616	-0.11524	-0.169378
D	-0.425499	0	0.0542095	-0.530712	-1.01463	-1.3149	0	-0.650248	-0.733219	-0.28328	-0.654753
E	-0.35358	0.0420298	0	-0.476235	-0.924755	-1.27966	0.204341	-0.503285	-0.712348	-0.357276	-0.592149
H	0.113164	0.18659	0.177783	0.00358739	-1.04418	-1.28998	0.0840144	-0.161783	-0.2718	-0.124627	-0.0948195
K	-0.181186	0.200509	-0.18243	0.240513	-1.20782	-1.3616	-0.253842	-0.238743	-0.340393	-0.0891889	-0.0829941
R	0.0195757	0.136991	-0.208569	0.217551	-1.17353	-1.30163	-0.334469	0.040766	-0.100683	0.0658007	0.000709893
stop	-1.60883	-1.35327	-1.25316	-1.41615	-1.67936	-1.44091	-1.27238	-1.45616	-1.42081	-1.2413	-1.39322
replicate 2	P	D	E	C	I	Y	D	M	F	P	F
Y	-0.25058	0.117145	0.102292	0.0581672	-0.501137	0	0.32679	0.149195	-0.0612257	-0.0523542	-0.0280139
W	-0.276849	-0.000956111	0.0389741	0.121849	-0.673694	-1.36767	0.149033	0.0835721	-0.0247336	-0.0108929	-0.0543875
F	-0.261821	-0.03341	-0.0699017	-0.0809853	-0.412005	-1.24744	-0.0389581	0.133306	0	-0.0844547	0
L	-0.17061	0.0481855	-0.168448	0.16427	-0.167899	-1.27073	-0.146039	-0.106475	0.0975301	-0.139445	-0.0654651
I	-0.340606	-0.00337898	-0.0848937	-0.106391	0	-1.32607	-0.574308	0.0740666	0.102529	-0.149188	-0.0950828
V	-0.289542	0.12296	-0.0742744	0.0769765	-0.045717	-1.24961	-0.0475283	0.0126073	0.0414424	-0.141265	-0.02209
M	-0.282073	0.0644328	-0.0273173	0.0280618	-0.776069	-1.32092	0.0155103	0	-0.135459	-0.00337294	-0.00900877
P	0	0.0829598	-0.0728422	0.404848	-0.00990018	-1.38457	-0.842868	-0.621914	-0.332415	0	-0.0977567
G	-0.247889	-0.0634305	-0.0949728	-0.000813017	-1.40487	-1.27495	0.183584	-0.061415	-0.308105	-0.118077	-0.0633626
A	-0.238532	0.0102853	-0.0182988	0.102128	-0.58595	-1.19628	0.2829	0.0385037	-0.262097	-0.180102	-0.177817
T	-0.25408	0.0799318	0.0448892	-0.186585	-0.728888	-1.32197	0.198326	-0.0391554	-0.29911	-0.119694	-0.18423
S	-0.289523	0.0175144	-0.0231675	-0.0728498	-1.31219	-1.3554	0.182891	0.0407135	-0.434015	-0.149368	-0.196786
C	-0.036354	0.0197132	0.144039	0	-0.57818	-1.38471	0.24177	0.0145487	-0.0386185	-0.0981003	-0.333407
N	-0.247837	0.0611369	0.127182	-0.0059525	-1.31639	-1.33891	-0.126286	-0.333221	-0.419526	-0.0855558	-0.265257
Q	-0.0317212	0.0499622	-0.0900742	-0.0580582	-1.02146	-1.34545	0.113163	-0.364435	-0.41483	-0.0904247	-0.177481
D	-0.442691	0	0.0104132	-0.57156	-1.29825	-1.2909	0	-0.652978	-0.766786	-0.238499	-0.660438
E	-0.401351	0.121086	0	-0.55475	-0.923743	-1.38216	0.217335	-0.509952	-0.787381	-0.441849	-0.572191
H	0.0444241	0.123345	0.0773056	-0.143343	-0.991994	-1.23774	0.0923133	-0.217936	-0.19286	-0.0589931	-0.143088
K	-0.130178	0.135014	-0.251602	0.0794369	-1.2033	-1.26699	-0.424551	-0.277683	-0.326646	-0.0432864	-0.165164
R	-0.0450807	0.0605532	-0.217068	0.0973901	-1.24082	-1.42992	-0.308835	-0.00601289	-0.152784	-0.0206528	-0.0463796
stop	-1.77756	-1.6476	-1.33012	-1.42244	-1.58707	-1.63147	-1.28534	-1.561	-1.5403	-1.37774	-1.53179
replicate 3	P	D	E	C	I	Y	D	M	F	P	F
Y	-0.236377	0.140138	0.22874	0.0591933	-0.39713	0	0.338134	0.114721	-0.0976411	0.0016805	0.0470807
W	-0.261502	0.104493	0.0776439	0.127613	-0.536784	-0.988832	0.149104	0.11458	0.033636	-0.0184209	0.0416489
F	-0.277546	0.00680333	-0.136785	-0.108413	-0.364648	-1.0484	-0.0606133	0.157925	0	-0.0904472	0
L	-0.199017	0.058917	-0.161143	0.138356	-0.114634	-1.12024	-0.138526	-0.046595	0.135171	-0.198601	-0.0867282
I	-0.345212	0.0152655	-0.169747	-0.0186939	0	-1.09437	-0.33556	0.160188	0.225001	-0.145248	0.0470807
V	-0.25915	0.10083	-0.149837	0.0974102	-0.0318205	-1.00249	-0.009545	0.064114	0.0607321	-0.136202	-0.07339
M	-0.229126	0.111198	-0.027835	0.117978	-0.685925	-1.01987	0.0107815	0	-0.0791187	-0.0386452	0.151445
P	0	0.0843361	-0.0642517	0.408857	0.0189529	-1.08175	-0.850336	-0.542944	-0.268359	0	-0.0814622
G	-0.209236	0.0177599	-0.1147	0.0197883	-1.15275	-1.08595	0.167205	-0.0630308	-0.251626	-0.109983	-0.058723
A	-0.230683	0.0341799	-0.00742547	0.178809	-0.517239	-1.0271	0.228366	0.0453283	-0.200926	-0.176123	-0.163466
T	-0.242862	0.0643071	0.0291153	-0.119919	-0.661416	-1.09818	0.209266	-0.018721	-0.280213	-0.0436102	-0.215294
S	-0.240409	0.0323005	-0.0240521	-0.055004	-1.21299	-1.16492	0.157156	0.0476696	-0.359617	-0.0825085	-0.222252
C	-0.0126762	0.064114	0.194585	0	-0.48939	-1.16586	0.25977	0.0198066	-0.010166	-0.129011	-0.239709
N	-0.262608	0.0649135	0.0646896	0.0402719	-1.09122	-1.05765	-0.125919	-0.317978	-0.374771	-0.130098	-0.249647
Q	-0.0993147	0.105675	-0.13581	-0.0725292	-0.897803	-1.20953	0.163492	-0.292867	-0.471561	-0.14049	-0.196103
D	-0.434518	0	0.00757215	-0.582808	-1.11214	-1.10268	0	-0.599458	-0.552866	-0.354334	-0.549053
E	-0.36754	0.0974052	0	-0.426865	-0.722697	-1.13415	0.1833	-0.452386	-0.555914	-0.320477	-0.55892
H	0.0430407	0.167098	0.147387	0.0489446	-0.80593	-0.957827	0.0495002	-0.178086	-0.26819	-0.0325703	-0.206584
K	-0.253659	0.119142	-0.206458	0.168974	-0.874879	-1.23735	-0.244134	-0.270275	-0.336619	-0.0353169	-0.178148
R	-0.0464116	0.0983968	-0.186181	0.128232	-1.06213	-1.12256	-0.282811	0.0516936	-0.148732	-0.0669797	-0.0401472
stop	-1.51751	-1.34313	-1.27243	-1.25909	-1.40909	-1.24064	-1.44026	-1.3655	-1.56626	-1.15412	-1.36571
average	P	D	E	C	I	Y	D	M	F	P	F
Y	-0.236035	0.179442	0.170659	0.101477	-0.455413	0	0.338342	0.153907	-0.0753642	0.031389	-0.000600089
W	-0.247526	0.0548067	0.0754546	0.153057	-0.59116	-1.18464	0.158699	0.0975363	0.0231241	0.00437304	0.00627978
F	-0.256244	-0.0288553	-0.107974	-0.081678	-0.390734	-1.18303	-0.0295414	0.15746	0	-0.096725	0
L	-0.172918	0.0689017	-0.162209	0.186042	-0.138864	-1.21193	-0.141494	-0.0740838	0.128532	-0.167341	-0.0488828
I	-0.314863	0.0281066	-0.122003	-0.0387318	0	-1.19266	-0.464603	0.119993	0.192174	-0.138682	-0.0244302
V	-0.262045	0.118982	-0.118049	0.108872	-0.0285996	-1.16308	-0.0195897	0.0621482	0.0585174	-0.132994	-0.0319721
M	-0.246411	0.094038	-0.0253515	0.10707	-0.699005	-1.14961	0.0341328	0	-0.128611	-0.00894546	0.0570708
P	0	0.109013	-0.0415223	0.42872	0.0178545	-1.23601	-0.856448	-0.581059	-0.302607	0	-0.0791807
G	-0.216828	-0.0265292	-0.0994809	0.0306133	-1.29616	-1.24182	0.162436	-0.0584488	-0.280033	-0.0928577	-0.0604054
A	-0.22606	0.0484164	0.0122244	0.1695	-0.565401	-1.11728	0.266929	0.0409315	-0.267569	-0.170801	-0.141843
T	-0.239587	0.0848522	0.0328703	-0.13698	-0.704434	-1.24944	0.229491	-0.0118702	-0.298047	-0.092026	-0.181807
S	-0.245585	0.0261758	-0.0158534	-0.0404812	-1.26645	-1.25788	0.185189	0.0549032	-0.401712	-0.120993	-0.195599
C	-0.0028456	0.0519522	0.188103	0	-0.542255	-1.27561	0.272546	0.0507622	-0.0168842	-0.120618	-0.239513
N	-0.236925	0.0703564	0.0988287	0.0394171	-1.20736	-1.25366	-0.121266	-0.315826	-0.388728	-0.104179	-0.261809
Q	-0.0631099	0.0831281	-0.114074	-0.0295373	-0.988893	-1.30781	0.138983	-0.327674	-0.438669	-0.115385	-0.180987
D	-0.434236	0	0.0240649	-0.561693	-1.14168	-1.23616	0	-0.634228	-0.684291	-0.292038	-0.621415
E	-0.374157	0.0868404	0	-0.48595	-0.857065	-1.26532	0.201659	-0.488541	-0.685214	-0.3732	-0.57442
H	0.0668761	0.159011	0.134158	-0.0302704	-0.947368	-1.16185	0.075276	-0.185935	-0.244283	-0.0720634	-0.148164
K	-0.188341	0.151555	-0.213497	0.162975	-1.09533	-1.28865	-0.307509	-0.262234	-0.334553	-0.0559308	-0.142102
R	-0.0239722	0.0986469	-0.203939	0.147724	-1.15883	-1.2847	-0.308705	0.0288156	-0.134066	-0.00727724	-0.0286056
stop	-1.63463	-1.448	-1.28524	-1.36589	-1.5585	-1.43767	-1.33266	-1.46089	-1.50913	-1.25772	-1.43024

## Sheet: Table S4
Table S4. Phosphorylation of 10K library by FGFR1 wild-type and K656E.
Index	Name	Gene	Phosphosite	Mutation	Y-to-F	Sequence	-5	-4	-3	-2	-1	0	1	2	3	4	5	# of Ys	WT rep 1	WT rep 2	WT rep 3	K656E rep 1	K656E rep 2	K656E rep 3	WT ave	WT stdev	K656E ave	K656E stdev
1	A2M_Y708	A2M	Y708			LRVGFYESDVM	L	R	V	G	F	Y	E	S	D	V	M	1	0.72567	0.93497	0.344927	0.565446	0.524724	0.123721	0.668523	0.24425	0.40463	0.199327
2	A2M_Y708_R704H	A2M	Y708	R704H		LHVGFYESDVM	L	H	V	G	F	Y	E	S	D	V	M	1	0.151544	0.639296	0.607507	0.495271	0.146776	0.269177	0.466116	0.222814	0.303741	0.144357
3	A2M_Y817	A2M	Y817			ATVLNYLPKCI	A	T	V	L	N	Y	L	P	K	C	I	1	0.447494	0.288953	0.347202	0.206836	0.282211	1.33067	0.361216	0.065478	0.606572	0.512937
4	A2M_Y817_L815Q	A2M	Y817	L815Q		ATVQNYLPKCI	A	T	V	Q	N	Y	L	P	K	C	I	1	0.351822	0.357646	0.37586	0.236363	0.259301	0.314571	0.361776	0.0102387	0.270078	0.0328253
5	AACS_Y117	AACS	Y117			DRVALYIAREG	D	R	V	A	L	Y	I	A	R	E	G	1	0.35894	0.449982	0.483797	0.21227	0.364139	0.57872	0.430906	0.052727	0.385043	0.150331
6	AACS_Y117_I118V	AACS	Y117	I118V		DRVALYVAREG	D	R	V	A	L	Y	V	A	R	E	G	1	0.450035	0.532174	0.412693	0.238973	0.464996	0.284558	0.464967	0.0499073	0.329509	0.0975945
7	AASDH_Y870	AASDH	Y870			TTGLIYIGSHD	T	T	G	L	I	Y	I	G	S	H	D	1	0.368788	0.359981	0.607299	0.190007	0.231543	0.347426	0.445356	0.114568	0.256325	0.0666123
8	AASDH_Y870_T865A	AASDH	Y870	T865A		ATGLIYIGSHD	A	T	G	L	I	Y	I	G	S	H	D	1	0.294994	0.471854	1.39971	0.208183	0.231824	0.641038	0.722188	0.484494	0.360348	0.198712
9	AASS_Y188	AASS	Y188			GMAHNYRNSSQ	G	M	A	H	N	Y	R	N	S	S	Q	1	0.292051	0.245858	0.404051	0.189654	0.178506	0.434783	0.313987	0.0664184	0.267648	0.11827
10	AASS_Y188_S191R	AASS	Y188	S191R		GMAHNYRNRSQ	G	M	A	H	N	Y	R	N	R	S	Q	1	0.386316	0.383084	0.52679	0.277849	0.206368	0.731721	0.432063	0.066995	0.405313	0.232643
11	AATK_Y93	AATK	Y93			NGPDVYVLPLT	N	G	P	D	V	Y	V	L	P	L	T	1	0.447143	0.453644	0.485606	0.338446	0.29086	0.326589	0.462131	0.0168103	0.318632	0.0202252
12	AATK_Y93_L97V	AATK	Y93	L97V		NGPDVYVLPVT	N	G	P	D	V	Y	V	L	P	V	T	1	0.458642	0.405438	0.597635	0.221556	0.350299	0.369874	0.487238	0.0810275	0.31391	0.0657909
13	ABCA4_Y2063	ABCA4	Y2063			LGLTVYADCLA	L	G	L	T	V	Y	A	D	C	L	A	1	0.434456	0.628014	0.877212	0.272705	0.448961	0.720008	0.646561	0.18123	0.480558	0.183972
14	ABCA4_Y2063_G2059A	ABCA4	Y2063	G2059A		LALTVYADCLA	L	A	L	T	V	Y	A	D	C	L	A	1	0.803508	1.02158	0.802374	0.399257	0.734228	0.383059	0.875822	0.10307	0.505515	0.16186
15	ABCA4_Y2063_L2060R	ABCA4	Y2063	L2060R		LGRTVYADCLA	L	G	R	T	V	Y	A	D	C	L	A	1	0.655838	0.284556	0.246815	0.585769	0.248881	0.417352	0.395736	0.184564	0.417334	0.137534
16	ABCB7_Y345	ABCB7	Y345			YETVKYFNNER	Y	E	T	V	K	Y	F	N	N	E	R	2	0.642851	0.574395	0.719402	0.248566	0.398524	0.52016	0.645549	0.0592296	0.389084	0.111078
17	ABCB7_Y345_F346I	ABCB7	Y345	F346I		YETVKYINNER	Y	E	T	V	K	Y	I	N	N	E	R	2	0.484093	0.601993	0.541351	0.257688	0.360885	0.305932	0.542479	0.0481392	0.308168	0.04216
18	ABCB7_Y345_F346I_YF	ABCB7	Y345	F346I	YF	FETVKYINNER	F	E	T	V	K	Y	I	N	N	E	R	1	0.2904	0.337057	0.546135	0.171014	0.227094	0.264625	0.391197	0.111201	0.220911	0.0384661
19	ABCB7_Y345_YF	ABCB7	Y345		YF	FETVKYFNNER	F	E	T	V	K	Y	F	N	N	E	R	1	0.385131	0.367961	0.467313	0.196445	0.194207	0.443698	0.406802	0.0433584	0.278117	0.117087
20	ABCC1_Y1508	ABCC1	Y1508			GEIQEYGAPSD	G	E	I	Q	E	Y	G	A	P	S	D	1	0.386437	0.555178	0.540973	0.257061	0.570366	0.341712	0.494196	0.0764176	0.389713	0.132333
21	ABCC1_Y1508_S1512L	ABCC1	Y1508	S1512L		GEIQEYGAPLD	G	E	I	Q	E	Y	G	A	P	L	D	1	0.496373	0.605326	0.585392	0.23855	0.342354	0.257444	0.562363	0.0473667	0.279449	0.0451442
22	ABCC12_Y7	ABCC12	Y7			VGEGPYLISDL	V	G	E	G	P	Y	L	I	S	D	L	1	0.331009	0.475604	0.526694	0.191544	0.37841	0.405387	0.444436	0.0828724	0.325114	0.095088
23	ABCC12_Y7_I9L	ABCC12	Y7	I9L		VGEGPYLLSDL	V	G	E	G	P	Y	L	L	S	D	L	1	0.419683	0.50962	0.404382	0.415856	0.346289	0.543924	0.444562	0.0464256	0.435356	0.081854
24	ABCC2_Y845	ABCC2	Y845			VEKGSYSALLA	V	E	K	G	S	Y	S	A	L	L	A	1	0.367523	0.333855	0.568843	0.170849	0.228318	0.189463	0.423407	0.103753	0.19621	0.0239417
25	ABCC2_Y845_L849R	ABCC2	Y845	L849R		VEKGSYSALRA	V	E	K	G	S	Y	S	A	L	R	A	1	0.255281	0.248291	0.495594	0.139575	0.144096	0.259438	0.333055	0.114968	0.181036	0.055469
26	ABCC6_Y372	ABCC6	Y372			EQQNMYRLKVL	E	Q	Q	N	M	Y	R	L	K	V	L	1	0.277424	0.399009	0.295898	0.191354	0.19064	0.31339	0.32411	0.0534956	0.231795	0.0576973
27	ABCC6_Y372_N370D	ABCC6	Y372	N370D		EQQDMYRLKVL	E	Q	Q	D	M	Y	R	L	K	V	L	1	0.383934	0.322656	0.491816	0.217839	0.281261	0.323325	0.399469	0.0699272	0.274142	0.0433578
28	ABCC8_Y1353	ABCC8	Y1353			NLSVRYDSSLK	N	L	S	V	R	Y	D	S	S	L	K	1	0.310354	0.298849	0.410761	0.205272	0.248313	0.349559	0.339988	0.0502642	0.267714	0.0604815
29	ABCC8_Y1353_L1349Q	ABCC8	Y1353	L1349Q		NQSVRYDSSLK	N	Q	S	V	R	Y	D	S	S	L	K	1	0.260543	0.206772	0.298535	0.182968	0.218635	0.265284	0.255283	0.0376462	0.222296	0.0337047
30	ABCC8_Y1353_R1352H	ABCC8	Y1353	R1352H		NLSVHYDSSLK	N	L	S	V	H	Y	D	S	S	L	K	1	0.433721	0.679978	0.37466	0.163534	0.394542	0.3875	0.49612	0.132225	0.315192	0.107277
31	ABCC8_Y1353_R1352P	ABCC8	Y1353	R1352P		NLSVPYDSSLK	N	L	S	V	P	Y	D	S	S	L	K	1	0.257386	0.25412	0.359837	0.197757	0.260527	0.254673	0.290448	0.0490839	0.237653	0.0283111
32	ABCD1_Y180	ABCD1	Y180			FSQQTYYRVSN	F	S	Q	Q	T	Y	Y	R	V	S	N	2	8.63829	9.07607	6.60958	29.1147	26.1228	26.1576	8.10798	1.0745	27.1317	1.40226
33	ABCD1_Y180_Q178E	ABCD1	Y180	Q178E		FSQETYYRVSN	F	S	Q	E	T	Y	Y	R	V	S	N	2	8.99257	9.42218	7.35957	23.9531	22.3616	20.2812	8.59144	0.888548	22.1987	1.50347
34	ABCD1_Y180_Q178E_YF	ABCD1	Y180	Q178E	YF	FSQETYFRVSN	F	S	Q	E	T	Y	F	R	V	S	N	1	0.842966	1.65035	0.814583	9.6756	9.28574	5.80973	1.10263	0.387467	8.25702	1.7378
35	ABCD1_Y180_R182P	ABCD1	Y180	R182P		FSQQTYYPVSN	F	S	Q	Q	T	Y	Y	P	V	S	N	2	20.6551	21.0671	17.666	22.11	24.0758	21.8288	19.7961	1.51554	22.6715	0.999587
36	ABCD1_Y180_R182P_YF	ABCD1	Y180	R182P	YF	FSQQTYFPVSN	F	S	Q	Q	T	Y	F	P	V	S	N	1	3.58906	3.70857	2.80447	10.163	7.09598	4.9346	3.36737	0.401004	7.39786	2.14513
37	ABCD1_Y180_Y181C	ABCD1	Y180	Y181C		FSQQTYCRVSN	F	S	Q	Q	T	Y	C	R	V	S	N	1	0.312722	0.328244	0.511061	0.438984	0.577236	0.473198	0.384009	0.0900625	0.496473	0.0587916
38	ABCD1_Y180_YF	ABCD1	Y180		YF	FSQQTYFRVSN	F	S	Q	Q	T	Y	F	R	V	S	N	1	0.801814	0.470425	0.508788	7.68266	7.84321	6.79966	0.593676	0.148007	7.44184	0.458799
39	ABCD1_Y181	ABCD1	Y181			SQQTYYRVSNM	S	Q	Q	T	Y	Y	R	V	S	N	M	2	14.8058	14.5638	11.2622	33.765	31.2542	32.9444	13.5439	1.61643	32.6545	1.04529
40	ABCD1_Y181_Q178E	ABCD1	Y181	Q178E		SQETYYRVSNM	S	Q	E	T	Y	Y	R	V	S	N	M	2	13.3532	11.4441	7.44591	27.8375	26.4219	25.532	10.7477	2.46139	26.5971	0.94936
41	ABCD1_Y181_Q178E_YF	ABCD1	Y181	Q178E	YF	SQETFYRVSNM	S	Q	E	T	F	Y	R	V	S	N	M	1	0.563912	0.396222	0.460467	0.204057	0.238511	0.333235	0.473534	0.0690796	0.258601	0.0546165
42	ABCD1_Y181_R182P	ABCD1	Y181	R182P		SQQTYYPVSNM	S	Q	Q	T	Y	Y	P	V	S	N	M	2	27.0109	26.5917	21.6659	29.4262	29.8419	31.2038	25.0895	2.42691	30.1573	0.759222
43	ABCD1_Y181_R182P_YF	ABCD1	Y181	R182P	YF	SQQTFYPVSNM	S	Q	Q	T	F	Y	P	V	S	N	M	1	0.312594	0.327427	0.492121	0.169056	0.22989	0.331731	0.377381	0.0813594	0.243559	0.0671114
44	ABCD1_Y181_Y181C	ABCD1	Y181	Y181C		SQQTYCRVSNM	S	Q	Q	T	Y	C	R	V	S	N	M	1	0.368616	0.401301	0.460163	0.460984	0.777714	0.540178	0.410027	0.0378799	0.592959	0.134583
45	ABCD1_Y181_Y181C_YF	ABCD1	Y181	Y181C	YF	SQQTFCRVSNM	S	Q	Q	T	F	C	R	V	S	N	M	0	0.226412	0.345198	0.507291	0.170868	0.284502	0.351306	0.359634	0.115122	0.268892	0.0744859
46	ABCD1_Y181_YF	ABCD1	Y181		YF	SQQTFYRVSNM	S	Q	Q	T	F	Y	R	V	S	N	M	1	0.352272	0.252116	0.357599	0.169789	0.244918	0.417506	0.320663	0.0485182	0.277404	0.103706
47	ABCD1_Y281	ABCD1	Y281			KGELRYMHSRV	K	G	E	L	R	Y	M	H	S	R	V	1	0.251199	0.237709	0.259551	0.18043	0.301277	0.306764	0.249486	0.00899894	0.262824	0.0583041
48	ABCD1_Y281_G277R	ABCD1	Y281	G277R		KRELRYMHSRV	K	R	E	L	R	Y	M	H	S	R	V	1	0.212906	0.152441	0.235707	0.172575	0.212586	0.298803	0.200351	0.0351335	0.227988	0.0526709
49	ABCD1_Y281_G277W	ABCD1	Y281	G277W		KWELRYMHSRV	K	W	E	L	R	Y	M	H	S	R	V	1	0.508396	0.475142	0.911218	0.245737	0.28634	0.479978	0.631585	0.198195	0.337351	0.102205
50	ABCD1_Y281_K276E	ABCD1	Y281	K276E		EGELRYMHSRV	E	G	E	L	R	Y	M	H	S	R	V	1	0.32358	0.385636	0.394774	0.207566	0.293922	0.337513	0.367997	0.0316281	0.279667	0.0539998
51	ABCD1_Y281_R280C	ABCD1	Y281	R280C		KGELCYMHSRV	K	G	E	L	C	Y	M	H	S	R	V	1	0.305066	0.221581	0.341533	0.219513	0.169576	0.231007	0.289394	0.0502086	0.206699	0.0266657
52	ABCD1_Y281_R285P	ABCD1	Y281	R285P		KGELRYMHSPV	K	G	E	L	R	Y	M	H	S	P	V	1	0.354361	0.280029	0.390564	0.23223	0.15665	0.30061	0.341651	0.0460119	0.22983	0.0587959
53	ABCD1_Y337	ABCD1	Y337			QFLMKYVWSAS	Q	F	L	M	K	Y	V	W	S	A	S	1	0.916838	0.569112	1.03574	0.544607	0.414801	0.237132	0.840563	0.197988	0.398847	0.126032
54	ABCD1_Y337_K336M	ABCD1	Y337	K336M		QFLMMYVWSAS	Q	F	L	M	M	Y	V	W	S	A	S	1	0.826307	1.11365	0.914434	0.533877	0.22897	0.159565	0.951465	0.120196	0.307471	0.162582
55	ABCD1_Y337_S342P	ABCD1	Y337	S342P		QFLMKYVWSAP	Q	F	L	M	K	Y	V	W	S	A	P	1	0.828935	0.695234	0.333158	0.434583	0.678838	0.806622	0.619109	0.209435	0.640014	0.154345
56	ABCD1_Y337_W339R	ABCD1	Y337	W339R		QFLMKYVRSAS	Q	F	L	M	K	Y	V	R	S	A	S	1	0.709866	0.554056	0.639785	0.378768	0.166579	0.183586	0.634569	0.0637158	0.242978	0.0962689
57	ABCG8_Y209	ABCG8	Y209			RVGNMYVRGLS	R	V	G	N	M	Y	V	R	G	L	S	1	0.513185	0.362131	0.41598	0.268861	0.142248	0.231803	0.430432	0.0625084	0.214304	0.05315
58	ABCG8_Y209_V210M	ABCG8	Y209	V210M		RVGNMYMRGLS	R	V	G	N	M	Y	M	R	G	L	S	1	0.38938	0.225682	0.473632	0.17019	0.115143	0.2973	0.362898	0.102942	0.194211	0.0762802
59	ABHD12_Y345	ABHD12	Y345			LGRKLYSIAAP	L	G	R	K	L	Y	S	I	A	A	P	1	0.268216	0.350176	0.584237	0.170544	0.25727	0.231617	0.400877	0.133904	0.21981	0.0363767
60	ABHD12_Y345_A349T	ABHD12	Y345	A349T		LGRKLYSIATP	L	G	R	K	L	Y	S	I	A	T	P	1	0.346785	0.359851	0.511828	0.318031	0.019671	0.275379	0.406155	0.0749124	0.20436	0.131751
61	ABI1_Y333	ABI1	Y333			TSSGGYRRTPS	T	S	S	G	G	Y	R	R	T	P	S	1	0.454803	0.313382	0.353763	0.246333	0.314845	0.345574	0.373983	0.0594788	0.30225	0.0414822
62	ABI1_Y333_G331A	ABI1	Y333	G331A		TSSAGYRRTPS	T	S	S	A	G	Y	R	R	T	P	S	1	0.353365	0.265889	0.38489	0.309603	0.333581	0.375015	0.334715	0.05034	0.3394	0.0270194
63	ABL1_Y139	ABL1	Y139			RNAAEYLLSSG	R	N	A	A	E	Y	L	L	S	S	G	1	0.341982	0.412553	0.508547	0.16278	0.233363	0.164168	0.421027	0.0682631	0.18677	0.0329508
64	ABL1_Y139_L140P	ABL1	Y139	L140P		RNAAEYPLSSG	R	N	A	A	E	Y	P	L	S	S	G	1	0.331777	0.273454	0.345679	0.229656	0.147723	0.223183	0.31697	0.0312896	0.200187	0.0371919
65	ABL1_Y167	ABL1	Y167			SISLRYEGRVY	S	I	S	L	R	Y	E	G	R	V	Y	2	0.350324	0.571878	0.774488	0.218791	0.274277	0.369903	0.565563	0.173222	0.287657	0.0624128
66	ABL1_Y167_R166K	ABL1	Y167	R166K		SISLKYEGRVY	S	I	S	L	K	Y	E	G	R	V	Y	2	0.585409	0.689379	0.723685	0.182282	0.338531	0.56209	0.666158	0.0587905	0.360968	0.155866
67	ABL1_Y167_R166K_YF	ABL1	Y167	R166K	YF	SISLKYEGRVF	S	I	S	L	K	Y	E	G	R	V	F	1	0.47739	0.533102	0.439124	0.309209	0.324887	0.304085	0.483206	0.0385861	0.312727	0.00884907
68	ABL1_Y167_YF	ABL1	Y167		YF	SISLRYEGRVF	S	I	S	L	R	Y	E	G	R	V	F	1	0.400828	0.499196	0.646239	0.278113	0.256777	0.35497	0.515421	0.100843	0.29662	0.0421691
69	ABL1_Y226	ABL1	Y226			NKPTVYGVSPN	N	K	P	T	V	Y	G	V	S	P	N	1	0.280836	0.160181	0.344734	0.16968	0.191875	0.189067	0.261917	0.0765218	0.183541	0.00986771
70	ABL1_Y226_Y226C	ABL1	Y226	Y226C		NKPTVCGVSPN	N	K	P	T	V	C	G	V	S	P	N	0	0.252051	0.370501	0.424315	0.290544	0.142328	0.256279	0.348956	0.0719581	0.229717	0.063357
71	ABL2_Y515	ABL2	Y515			CPPKVYELMRA	C	P	P	K	V	Y	E	L	M	R	A	1	0.412103	0.439796	0.408333	0.239077	0.215309	0.343742	0.420077	0.0140278	0.266043	0.0557916
72	ABL2_Y515_R519I	ABL2	Y515	R519I		CPPKVYELMIA	C	P	P	K	V	Y	E	L	M	I	A	1	0.567075	0.50661	0.933333	0.265089	0.365483	0.514716	0.669006	0.18853	0.381763	0.102558
73	ABL2_Y80	ABL2	Y80			ALHRPYGCDVE	A	L	H	R	P	Y	G	C	D	V	E	1	0.486353	0.4362	0.389243	0.250732	0.452395	0.276354	0.437265	0.0396524	0.326494	0.0896381
74	ABL2_Y80_R78H	ABL2	Y80	R78H		ALHHPYGCDVE	A	L	H	H	P	Y	G	C	D	V	E	1	0.496058	0.481889	0.518695	0.283546	0.486375	0.306497	0.498881	0.0151576	0.358806	0.0906903
75	ABLIM1_Y439	ABLIM1	Y439			PSAEGYQDVRD	P	S	A	E	G	Y	Q	D	V	R	D	1	0.570112	0.478837	0.359977	0.320867	0.328545	0.566137	0.469642	0.0860337	0.405183	0.113855
76	ABLIM1_Y439_P434T	ABLIM1	Y439	P434T		TSAEGYQDVRD	T	S	A	E	G	Y	Q	D	V	R	D	1	0.543001	0.693612	0.921098	0.368825	0.301277	0.39966	0.719237	0.155417	0.356587	0.0410866
77	ABLIM1_Y638	ABLIM1	Y638			LLASRYDSPIN	L	L	A	S	R	Y	D	S	P	I	N	1	0.851839	0.692571	1.43649	0.397706	0.173462	0.56209	0.993633	0.319825	0.377753	0.159283
78	ABLIM1_Y638_R637G	ABLIM1	Y638	R637G		LLASGYDSPIN	L	L	A	S	G	Y	D	S	P	I	N	1	0.727367	0.686548	0.806233	0.66172	0.165921	0.277618	0.740049	0.0496771	0.368419	0.212349
79	ACAD9_Y325	ACAD9	Y325			EMTAEYACTRK	E	M	T	A	E	Y	A	C	T	R	K	1	0.270811	0.300371	0.463426	0.27117	0.364078	0.22667	0.344869	0.0846963	0.287306	0.057245
80	ACAD9_Y325_A326T	ACAD9	Y325	A326T		EMTAEYTCTRK	E	M	T	A	E	Y	T	C	T	R	K	1	0.259546	0.411351	0.538354	0.153212	0.27494	0.451983	0.403084	0.113973	0.293378	0.122667
81	ACAD9_Y611	ACAD9	Y611			LEKRAYICAHP	L	E	K	R	A	Y	I	C	A	H	P	1	0.385936	0.532127	0.535691	0.259847	0.233253	0.388866	0.484585	0.0697703	0.293988	0.0679612
82	ACAD9_Y611_L606H	ACAD9	Y611	L606H		HEKRAYICAHP	H	E	K	R	A	Y	I	C	A	H	P	1	0.318656	0.452405	0.272458	0.320187	0.0923267	0.327673	0.34784	0.0763065	0.246729	0.109222
83	ACADM_Y352	ACADM	Y352			GRRNTYYASIA	G	R	R	N	T	Y	Y	A	S	I	A	2	0.244917	0.258857	0.49902	0.442815	0.24745	0.584011	0.334265	0.116638	0.424759	0.137992
84	ACADM_Y352_Y352C	ACADM	Y352	Y352C		GRRNTCYASIA	G	R	R	N	T	C	Y	A	S	I	A	1	0.310645	0.303594	0.315308	0.146399	0.158298	0.198126	0.309849	0.00481503	0.167607	0.0221198
85	ACADM_Y352_Y352C_YF	ACADM	Y352	Y352C	YF	GRRNTCFASIA	G	R	R	N	T	C	F	A	S	I	A	0	0.257631	0.224124	0.272054	0.125777	0.29593	0.169916	0.25127	0.020078	0.197208	0.0720955
86	ACADM_Y352_YF	ACADM	Y352		YF	GRRNTYFASIA	G	R	R	N	T	Y	F	A	S	I	A	1	0.283138	0.405757	0.403984	0.512634	0.213436	0.474633	0.364293	0.0573895	0.400234	0.132994
87	ACADM_Y353	ACADM	Y353			RRNTYYASIAK	R	R	N	T	Y	Y	A	S	I	A	K	2	0.283329	0.378075	0.504237	0.511789	0.226781	0.277324	0.388547	0.0904887	0.338631	0.124168
88	ACADM_Y353_Y352C	ACADM	Y353	Y352C		RRNTCYASIAK	R	R	N	T	C	Y	A	S	I	A	K	1	0.274077	0.38178	0.172839	0.348188	0.226585	0.13019	0.276232	0.0853131	0.234988	0.0891953
89	ACADM_Y353_YF	ACADM	Y353		YF	RRNTFYASIAK	R	R	N	T	F	Y	A	S	I	A	K	1	0.593706	0.342987	0.18286	0.470619	0.0908612	0.272449	0.373185	0.169081	0.277977	0.155085
90	ACADM_Y73	ACADM	Y73			DKTGEYPVPLI	D	K	T	G	E	Y	P	V	P	L	I	1	0.357476	0.387386	0.619419	0.270299	0.334361	0.50759	0.454761	0.11707	0.37075	0.100233
91	ACADM_Y73_I78T	ACADM	Y73	I78T		DKTGEYPVPLT	D	K	T	G	E	Y	P	V	P	L	T	1	0.3052	0.348843	0.509179	0.240929	0.178883	0.321085	0.387741	0.0876985	0.246966	0.0582106
92	ACADSB_Y372	ACADSB	Y372			ASMAKYYASEI	A	S	M	A	K	Y	Y	A	S	E	I	2	0.446811	0.216194	0.332038	0.154757	0.313717	0.27435	0.331681	0.0941492	0.247608	0.0675939
93	ACADSB_Y372_E376G	ACADSB	Y372	E376G		ASMAKYYASGI	A	S	M	A	K	Y	Y	A	S	G	I	2	0.322226	0.362565	0.603295	0.146142	0.250864	0.389509	0.429362	0.124087	0.262172	0.0996754
94	ACADSB_Y372_E376G_YF	ACADSB	Y372	E376G	YF	ASMAKYFASGI	A	S	M	A	K	Y	F	A	S	G	I	1	0.306888	0.35126	0.365721	0.160526	0.292538	0.34813	0.34129	0.0250316	0.267065	0.0786783
95	ACADSB_Y372_YF	ACADSB	Y372		YF	ASMAKYFASEI	A	S	M	A	K	Y	F	A	S	E	I	1	0.315581	0.325713	0.386193	0.197757	0.160244	0.253567	0.342496	0.0311746	0.203856	0.0383423
96	ACADSB_Y373	ACADSB	Y373			SMAKYYASEIA	S	M	A	K	Y	Y	A	S	E	I	A	2	0.267282	0.263857	0.421637	0.200621	0.249729	0.334774	0.317592	0.0735844	0.261708	0.0554189
97	ACADSB_Y373_E376G	ACADSB	Y373	E376G		SMAKYYASGIA	S	M	A	K	Y	Y	A	S	G	I	A	2	0.302133	0.303784	0.44969	0.179269	0.124749	0.144446	0.351869	0.0691729	0.149488	0.0225416
98	ACADSB_Y373_E376G_YF	ACADSB	Y373	E376G	YF	SMAKFYASGIA	S	M	A	K	F	Y	A	S	G	I	A	1	0.30008	0.196684	0.469133	0.266242	0.243491	0.239717	0.321966	0.112298	0.249817	0.0117162
99	ACADSB_Y373_YF	ACADSB	Y373		YF	SMAKFYASEIA	S	M	A	K	F	Y	A	S	E	I	A	1	0.247951	0.376532	0.419166	0.244884	0.293352	0.374768	0.347883	0.0727745	0.304335	0.0535906
100	ACAN_Y100	ACAN	Y100			RVNSAYQDKVS	R	V	N	S	A	Y	Q	D	K	V	S	1	0.154007	0.189143	0.503703	0.146018	0.250025	0.0542016	0.282285	0.157223	0.150081	0.0799962
101	ACAN_Y100_D102E	ACAN	Y100	D102E		RVNSAYQEKVS	R	V	N	S	A	Y	Q	E	K	V	S	1	0.466662	0.26477	0.374803	0.281956	0.439029	0.515342	0.368745	0.0825333	0.412109	0.0971622
102	ACAT1_Y161	ACAT1	Y161			MSNVPYVMNRG	M	S	N	V	P	Y	V	M	N	R	G	1	0.305931	0.181158	0.34029	0.202065	0.251553	0.264155	0.275793	0.0683715	0.239258	0.0267974
103	ACAT1_Y161_N158D	ACAT1	Y161	N158D		MSDVPYVMNRG	M	S	D	V	P	Y	V	M	N	R	G	1	0.602841	0.346976	0.455465	0.170782	0.195479	0.289417	0.468427	0.104858	0.218559	0.0511083
104	ACAT1_Y331	ACAT1	Y331			PIAPVYAASMV	P	I	A	P	V	Y	A	A	S	M	V	1	0.339852	0.533196	0.750891	0.424364	0.356329	0.597221	0.541313	0.167904	0.459305	0.1014
105	ACAT1_Y331_A333P	ACAT1	Y331	A333P		PIAPVYAPSMV	P	I	A	P	V	Y	A	P	S	M	V	1	0.492243	0.259365	1.04444	0.211433	0.281731	0.502162	0.598684	0.329226	0.331775	0.123852
106	ACAT1_Y90	ACAT1	Y90			EVKEAYMGNVL	E	V	K	E	A	Y	M	G	N	V	L	1	0.293146	0.348168	0.431993	0.211609	0.166309	0.430096	0.357769	0.057089	0.269338	0.115167
107	ACAT1_Y90_N93S	ACAT1	Y90	N93S		EVKEAYMGSVL	E	V	K	E	A	Y	M	G	S	V	L	1	0.221385	0.410606	0.536036	0.148679	0.315267	0.351211	0.389342	0.129333	0.271719	0.0882311
108	ACE_Y151	ACE	Y151			NMSRIYSTAKV	N	M	S	R	I	Y	S	T	A	K	V	1	0.266296	0.283995	0.353487	0.276528	0.212637	0.281669	0.301259	0.0376309	0.256945	0.0314006
109	ACE_Y151_A154T	ACE	Y151	A154T		NMSRIYSTTKV	N	M	S	R	I	Y	S	T	T	K	V	1	0.307434	0.303113	0.274711	0.138152	0.28428	0.337409	0.295086	0.0145147	0.25328	0.0842479
110	ACO2_Y665	ACO2	Y665			IGDENYGEGSS	I	G	D	E	N	Y	G	E	G	S	S	1	0.441248	0.610462	0.521409	0.247584	0.385551	0.364575	0.524373	0.0691129	0.33257	0.0607016
111	ACO2_Y665_G661R	ACO2	Y665	G661R		IRDENYGEGSS	I	R	D	E	N	Y	G	E	G	S	S	1	0.389132	0.49722	0.535148	0.211157	0.358622	0.370431	0.473833	0.061862	0.313403	0.0724593
112	ACO2_Y71	ACO2	Y71			SEKIVYGHLDD	S	E	K	I	V	Y	G	H	L	D	D	1	0.373171	0.308362	0.475817	0.33292	0.334823	0.37416	0.385783	0.0689423	0.347301	0.0190078
113	ACO2_Y71_L74V	ACO2	Y71	L74V		SEKIVYGHVDD	S	E	K	I	V	Y	G	H	V	D	D	1	0.339666	0.353172	0.37365	0.196528	0.810847	0.219688	0.355496	0.0139711	0.409021	0.284291
114	ACOT4_Y52	ACOT4	Y52			RAHARYCADAR	R	A	H	A	R	Y	C	A	D	A	R	1	0.223589	0.128199	0.318242	0.300034	0.189455	0.211992	0.223344	0.077585	0.233827	0.047711
115	ACOT4_Y52_R57C	ACOT4	Y52	R57C		RAHARYCADAC	R	A	H	A	R	Y	C	A	D	A	C	1	0.238253	0.360659	0.44338	0.173093	0.180008	0.204473	0.347431	0.0842634	0.185858	0.013462
116	ACOX1_Y232	ACOX1	Y232			GPKFGYDEIDN	G	P	K	F	G	Y	D	E	I	D	N	1	0.449895	0.362742	0.481851	0.151735	0.293365	0.447516	0.431496	0.0503366	0.297539	0.120788
117	ACOX1_Y232_G231V	ACOX1	Y232	G231V		GPKFVYDEIDN	G	P	K	F	V	Y	D	E	I	D	N	1	0.325916	0.263809	0.433825	0.182864	0.308777	0.434347	0.341183	0.0702431	0.308663	0.102668
118	ACOX1_Y275	ACOX1	Y275			SNKLTYGTMVF	S	N	K	L	T	Y	G	T	M	V	F	1	0.396505	0.349833	0.53825	0.268644	0.248604	0.327368	0.428196	0.0801183	0.281538	0.0334231
119	ACOX1_Y275_M278V	ACOX1	Y275	M278V		SNKLTYGTVVF	S	N	K	L	T	Y	G	T	V	V	F	1	0.309742	0.29737	0.59796	0.187571	0.28103	0.361007	0.401691	0.138875	0.276536	0.0708762
120	ACOXL_Y260	ACOXL	Y260			TIAIRYSHSRR	T	I	A	I	R	Y	S	H	S	R	R	1	0.331357	0.313479	0.571602	0.326597	0.341447	0.415685	0.405479	0.117693	0.361243	0.0389707
121	ACOXL_Y260_T255M	ACOXL	Y260	T255M		MIAIRYSHSRR	M	I	A	I	R	Y	S	H	S	R	R	1	0.383896	0.406488	0.319892	0.221145	0.301433	0.452706	0.370092	0.0366752	0.325095	0.0960036
122	ACP1_Y132	ACP1	Y132			IIEDPYYGNDS	I	I	E	D	P	Y	Y	G	N	D	S	2	0.798565	0.881805	1.38684	0.271609	0.415289	0.566403	1.0224	0.259925	0.417767	0.120362
123	ACP1_Y132_S137F	ACP1	Y132	S137F		IIEDPYYGNDF	I	I	E	D	P	Y	Y	G	N	D	F	2	5.27387	6.53852	4.79998	1.67703	1.81961	1.3162	5.53746	0.733819	1.60428	0.211855
124	ACP1_Y132_S137F_YF	ACP1	Y132	S137F	YF	IIEDPYFGNDF	I	I	E	D	P	Y	F	G	N	D	F	1	0.771551	1.07878	1.00317	0.271574	0.54558	0.62514	0.951167	0.130704	0.480764	0.151444
125	ACP1_Y132_YF	ACP1	Y132		YF	IIEDPYFGNDS	I	I	E	D	P	Y	F	G	N	D	S	1	0.516004	0.778603	0.879127	0.313573	0.50178	0.32293	0.724578	0.153087	0.379428	0.0866008
126	ACP1_Y133	ACP1	Y133			IEDPYYGNDSD	I	E	D	P	Y	Y	G	N	D	S	D	2	0.566784	1.02629	0.829762	0.314485	0.677444	0.475474	0.807613	0.188247	0.489134	0.148492
127	ACP1_Y133_S137F	ACP1	Y133	S137F		IEDPYYGNDFD	I	E	D	P	Y	Y	G	N	D	F	D	2	1.77835	2.30585	2.35659	0.557825	0.882334	0.772664	2.14693	0.261449	0.737608	0.134779
128	ACP1_Y133_S137F_YF	ACP1	Y133	S137F	YF	IEDPFYGNDFD	I	E	D	P	F	Y	G	N	D	F	D	1	0.637176	0.763485	0.56866	0.336077	0.319536	0.409193	0.65644	0.0806949	0.354935	0.0389559
129	ACP1_Y133_YF	ACP1	Y133		YF	IEDPFYGNDSD	I	E	D	P	F	Y	G	N	D	S	D	1	0.430039	0.730652	0.746204	0.22009	0.755164	0.471916	0.635632	0.145514	0.48239	0.218569
130	ACSBG1_Y677	ACSBG1	Y677			AAARPYHIQKW	A	A	A	R	P	Y	H	I	Q	K	W	1	0.249829	0.338927	0.35056	0.199208	0.339878	0.377224	0.313105	0.0449947	0.305437	0.0766465
131	ACSBG1_Y677_A673V	ACSBG1	Y677	A673V		AVARPYHIQKW	A	V	A	R	P	Y	H	I	Q	K	W	1	0.629319	0.277213	0.423624	0.181632	0.24391	0.438579	0.443385	0.144424	0.28804	0.109441
132	ACSF3_Y355	ACSF3	Y355			TLLERYGMTEI	T	L	L	E	R	Y	G	M	T	E	I	1	0.322584	0.275104	0.342015	0.188187	0.267956	0.288352	0.313234	0.0281046	0.248165	0.0432209
133	ACSF3_Y355_E359K	ACSF3	Y355	E359K		TLLERYGMTKI	T	L	L	E	R	Y	G	M	T	K	I	1	0.42574	0.473718	0.376387	0.224477	0.28181	0.453897	0.425282	0.0397366	0.320061	0.0974875
134	ACSF3_Y355_T358I	ACSF3	Y355	T358I		TLLERYGMIEI	T	L	L	E	R	Y	G	M	I	E	I	1	0.42443	0.431525	0.655753	0.191817	0.386252	0.345897	0.503903	0.107414	0.307989	0.0837818
135	ACSF3_Y466	ACSF3	Y466			FKDGQYWIRGR	F	K	D	G	Q	Y	W	I	R	G	R	1	0.287923	0.336465	0.505308	0.226491	0.391585	0.391494	0.376565	0.0931665	0.336523	0.0778048
136	ACSF3_Y466_K462T	ACSF3	Y466	K462T		FTDGQYWIRGR	F	T	D	G	Q	Y	W	I	R	G	R	1	0.409056	0.383387	0.424624	3.00704	2.39079	2.09686	0.405689	0.0170025	2.49823	0.379264
137	ACSF3_Y466_R471Q	ACSF3	Y466	R471Q		FKDGQYWIRGQ	F	K	D	G	Q	Y	W	I	R	G	Q	1	0.376845	0.29881	0.532	3.12076	2.66549	1.68726	0.402552	0.0969192	2.49117	0.598062
138	ACSF3_Y466_R471W	ACSF3	Y466	R471W		FKDGQYWIRGW	F	K	D	G	Q	Y	W	I	R	G	W	1	0.568595	0.240913	0.527463	5.5107	4.12053	2.67684	0.445657	0.145747	4.10269	1.15699
139	ACSM1_Y477	ACSM1	Y477			INASGYRIGPA	I	N	A	S	G	Y	R	I	G	P	A	1	0.269185	0.294866	0.429839	0.124493	0.190558	0.25808	0.331297	0.0704641	0.191043	0.0545378
140	ACSM1_Y477_I479V	ACSM1	Y477	I479V		INASGYRVGPA	I	N	A	S	G	Y	R	V	G	P	A	1	0.213297	0.793149	0.279964	0.213709	0.292109	0.170276	0.428803	0.259065	0.225365	0.050416
141	ACTA1_Y145	ACTA1	Y145			AVLSLYASGRT	A	V	L	S	L	Y	A	S	G	R	T	1	0.407779	0.500294	0.673608	0.317273	0.441564	0.442666	0.527227	0.110182	0.400501	0.0588525
142	ACTA1_Y145_A140P	ACTA1	Y145	A140P		PVLSLYASGRT	P	V	L	S	L	Y	A	S	G	R	T	1	0.377917	0.548086	0.835087	0.181147	0.263184	0.174729	0.58703	0.188659	0.206353	0.0402709
143	ACTA1_Y145_G148D	ACTA1	Y145	G148D		AVLSLYASDRT	A	V	L	S	L	Y	A	S	D	R	T	1	0.458115	0.53186	0.63406	0.325692	0.34151	0.586814	0.541345	0.0721418	0.418005	0.11954
144	ACTA1_Y145_L142P	ACTA1	Y145	L142P		AVPSLYASGRT	A	V	P	S	L	Y	A	S	G	R	T	1	0.24272	0.236883	0.332493	0.129395	0.195325	0.225888	0.270699	0.0437599	0.183536	0.0402653
145	ACTA1_Y145_T150N	ACTA1	Y145	T150N		AVLSLYASGRN	A	V	L	S	L	Y	A	S	G	R	N	1	0.376316	0.546659	0.502332	0.197391	0.317791	0.225512	0.475102	0.0721585	0.246898	0.0514265
146	ACTA1_Y168	ACTA1	Y168			HNVPIYEGYAL	H	N	V	P	I	Y	E	G	Y	A	L	2	0.653937	0.447768	0.583981	0.257128	0.319312	0.59283	0.561896	0.0856048	0.389757	0.145821
147	ACTA1_Y168_A172G	ACTA1	Y168	A172G		HNVPIYEGYGL	H	N	V	P	I	Y	E	G	Y	G	L	2	0.64226	0.504587	1.1188	0.629701	0.363445	0.197002	0.755217	0.263166	0.396716	0.178209
148	ACTA1_Y168_A172G_YF	ACTA1	Y168	A172G	YF	HNVPIYEGFGL	H	N	V	P	I	Y	E	G	F	G	L	1	0.288502	0.461714	0.620076	0.277809	0.367483	0.392494	0.456764	0.13541	0.345929	0.0492381
149	ACTA1_Y168_V165L	ACTA1	Y168	V165L		HNLPIYEGYAL	H	N	L	P	I	Y	E	G	Y	A	L	2	0.411761	0.672958	0.225059	0.366543	0.3546	0.383447	0.436593	0.183695	0.368197	0.0118347
150	ACTA1_Y168_V165L_YF	ACTA1	Y168	V165L	YF	HNLPIYEGFAL	H	N	L	P	I	Y	E	G	F	A	L	1	0.555729	0.331764	0.624154	0.80638	0.307756	0.106047	0.503882	0.124871	0.406727	0.294351
151	ACTA1_Y168_V165M	ACTA1	Y168	V165M		HNMPIYEGYAL	H	N	M	P	I	Y	E	G	Y	A	L	2	0.465537	0.418576	0.692592	0.330004	0.306408	0.220194	0.525568	0.11965	0.285535	0.0471969
152	ACTA1_Y168_V165M_YF	ACTA1	Y168	V165M	YF	HNMPIYEGFAL	H	N	M	P	I	Y	E	G	F	A	L	1	0.408711	1.09501	0.564544	0.2099	0.10314	0.0959185	0.689422	0.293766	0.13632	0.052113
153	ACTA1_Y168_YF	ACTA1	Y168		YF	HNVPIYEGFAL	H	N	V	P	I	Y	E	G	F	A	L	1	0.606658	0.447066	0.423848	0.26329	0.177649	0.386682	0.492524	0.0812595	0.275874	0.0857998
154	ACTA1_Y171	ACTA1	Y171			PIYEGYALPHA	P	I	Y	E	G	Y	A	L	P	H	A	2	0.47726	0.363132	0.766288	0.565934	0.2292	0.33953	0.53556	0.169672	0.378221	0.140167
155	ACTA1_Y171_A172G	ACTA1	Y171	A172G		PIYEGYGLPHA	P	I	Y	E	G	Y	G	L	P	H	A	2	0.632842	0.492495	0.501052	0.541679	0.306236	0.59907	0.54213	0.0642386	0.482328	0.126701
156	ACTA1_Y171_A172G_YF	ACTA1	Y171	A172G	YF	PIFEGYGLPHA	P	I	F	E	G	Y	G	L	P	H	A	1	0.618691	0.35126	0.606287	0.196421	0.231922	0.0971662	0.525412	0.123249	0.17517	0.0570292
157	ACTA1_Y171_YF	ACTA1	Y171		YF	PIFEGYALPHA	P	I	F	E	G	Y	A	L	P	H	A	1	0.399464	0.615694	0.626474	0.364714	0.419872	0.388918	0.547211	0.104565	0.391168	0.0225744
158	ACTA1_Y190	ACTA1	Y190			RDLTDYLMKIL	R	D	L	T	D	Y	L	M	K	I	L	1	0.849219	0.477432	0.854432	0.466003	0.276802	0.43146	0.727027	0.176504	0.391422	0.0822662
159	ACTA1_Y190_R185C	ACTA1	Y190	R185C		CDLTDYLMKIL	C	D	L	T	D	Y	L	M	K	I	L	1	0.809317	1.09174	0.919192	0.492344	0.797927	0.410859	0.940084	0.116243	0.567044	0.166614
160	ACTA1_Y190_R185D	ACTA1	Y190	R185D		DDLTDYLMKIL	D	D	L	T	D	Y	L	M	K	I	L	1	0.49515	0.343494	0.74847	0.459335	0.257511	0.380866	0.529038	0.167058	0.365904	0.0830708
161	ACTA1_Y190_R185G	ACTA1	Y190	R185G		GDLTDYLMKIL	G	D	L	T	D	Y	L	M	K	I	L	1	0.392264	0.392515	0.497778	0.172313	0.278763	0.354861	0.427519	0.0496806	0.268646	0.0748676
162	ACTA1_Y190_R185S	ACTA1	Y190	R185S		SDLTDYLMKIL	S	D	L	T	D	Y	L	M	K	I	L	1	0.465688	0.413347	0.694778	0.254369	0.51168	0.270067	0.524604	0.122214	0.345372	0.117772
163	ACTA1_Y200	ACTA1	Y200			LTERGYSFVTT	L	T	E	R	G	Y	S	F	V	T	T	1	0.651269	0.564747	0.746479	0.500771	0.192089	0.418719	0.654165	0.0742202	0.370527	0.130545
164	ACTA1_Y200_E197D	ACTA1	Y200	E197D		LTDRGYSFVTT	L	T	D	R	G	Y	S	F	V	T	T	1	0.711595	0.831085	0.718244	0.314851	0.238511	0.316176	0.753641	0.0548282	0.289846	0.0363034
165	ACTA1_Y200_G199S	ACTA1	Y200	G199S		LTERSYSFVTT	L	T	E	R	S	Y	S	F	V	T	T	1	0.947934	0.623314	1.05778	0.497411	0.161453	0.394004	0.876342	0.184452	0.350956	0.140491
166	ACTA1_Y200_R198L	ACTA1	Y200	R198L		LTELGYSFVTT	L	T	E	L	G	Y	S	F	V	T	T	1	0.906272	1.68526	2.80635	0.401549	0.706698	0.871097	1.79929	0.779883	0.659781	0.194542
167	ACTA1_Y220	ACTA1	Y220			KEKLCYVALDF	K	E	K	L	C	Y	V	A	L	D	F	1	1.96081	2.18359	1.74932	3.29776	2.99039	2.81915	1.96457	0.177312	3.03577	0.19801
168	ACTA1_Y220_L223P	ACTA1	Y220	L223P		KEKLCYVAPDF	K	E	K	L	C	Y	V	A	P	D	F	1	0.424781	0.675108	0.416203	0.515271	0.546729	0.819552	0.505364	0.120078	0.627184	0.13663
169	ACTA1_Y242	ACTA1	Y242			SLEKSYELPDG	S	L	E	K	S	Y	E	L	P	D	G	1	0.484579	0.390977	0.499223	0.239338	0.323752	0.343841	0.45826	0.0479505	0.30231	0.0452771
170	ACTA1_Y242_E243K	ACTA1	Y242	E243K		SLEKSYKLPDG	S	L	E	K	S	Y	K	L	P	D	G	1	0.250373	0.358447	0.369063	0.217163	0.175206	0.285543	0.325961	0.0536242	0.225971	0.0454732
171	ACTA1_Y281	ACTA1	Y281			IHETTYNSIMK	I	H	E	T	T	Y	N	S	I	M	K	1	0.326163	0.336976	0.35663	0.186119	0.239568	0.409098	0.339923	0.0126112	0.278261	0.0950537
172	ACTA1_Y281_M285K	ACTA1	Y281	M285K		IHETTYNSIKK	I	H	E	T	T	Y	N	S	I	K	K	1	0.339085	0.235088	0.236375	0.0724435	0.134301	0.241636	0.270183	0.0487244	0.14946	0.0698993
173	ACTA1_Y281_N282K	ACTA1	Y281	N282K		IHETTYKSIMK	I	H	E	T	T	Y	K	S	I	M	K	1	0.123991	0.473172	0.3161	0.148581	0.29248	0.373327	0.304421	0.142792	0.271463	0.0929479
174	ACTA1_Y281_Y281H	ACTA1	Y281	Y281H		IHETTHNSIMK	I	H	E	T	T	H	N	S	I	M	K	0	0.25993	0.240522	0.409042	0.199563	0.245428	0.204658	0.303165	0.0752847	0.21655	0.0205261
175	ACTA1_Y296	ACTA1	Y296			IRKDLYANNVM	I	R	K	D	L	Y	A	N	N	V	M	1	0.277282	0.326688	0.279873	0.228833	0.260751	0.44788	0.294615	0.0227043	0.312488	0.0966193
176	ACTA1_Y296_D294V	ACTA1	Y296	D294V		IRKVLYANNVM	I	R	K	V	L	Y	A	N	N	V	M	1	0.306533	0.320395	0.279516	0.177639	0.251885	0.392189	0.302148	0.0169742	0.273905	0.0889626
177	ACTA1_Y364	ACTA1	Y364			ITKQEYDEAGP	I	T	K	Q	E	Y	D	E	A	G	P	1	0.613066	0.498651	0.538683	0.211128	0.281559	0.4077	0.550133	0.0474064	0.300129	0.0813175
178	ACTA1_Y364_I359L	ACTA1	Y364	I359L		LTKQEYDEAGP	L	T	K	Q	E	Y	D	E	A	G	P	1	0.703519	0.394502	0.750891	0.433565	0.362295	0.316176	0.616304	0.158025	0.370678	0.0482892
179	ACTA1_Y71	ACTA1	Y71			ILTLKYPIEHG	I	L	T	L	K	Y	P	I	E	H	G	1	0.291633	0.350819	0.342697	0.149072	0.248881	0.322961	0.328383	0.0261968	0.240305	0.0712485
180	ACTA1_Y71_E74K	ACTA1	Y71	E74K		ILTLKYPIKHG	I	L	T	L	K	Y	P	I	K	H	G	1	0.341709	0.332215	0.348114	0.546324	0.208933	0.269443	0.340679	0.00653153	0.341567	0.146877
181	ACTA1_Y71_H75L	ACTA1	Y71	H75L		ILTLKYPIELG	I	L	T	L	K	Y	P	I	E	L	G	1	0.420644	0.402454	0.742032	0.177288	0.280454	0.253014	0.52171	0.155968	0.236918	0.0436277
182	ACTA1_Y71_H75R	ACTA1	Y71	H75R		ILTLKYPIERG	I	L	T	L	K	Y	P	I	E	R	G	1	0.39344	0.259778	0.3808	0.186834	0.237628	0.383747	0.344673	0.060251	0.269403	0.08347
183	ACTA1_Y71_I66N	ACTA1	Y71	I66N		NLTLKYPIEHG	N	L	T	L	K	Y	P	I	E	H	G	1	0.257627	0.357842	0.355888	0.173484	0.253818	0.247326	0.323785	0.046788	0.224876	0.0364363
184	ACTA1_Y71_T68I	ACTA1	Y71	T68I		ILILKYPIEHG	I	L	I	L	K	Y	P	I	E	H	G	1	0.605635	0.717399	0.520625	0.194635	0.837038	0.426837	0.614553	0.0805797	0.48617	0.265594
185	ACTA1_Y93	ACTA1	Y93			WHHTFYNELRV	W	H	H	T	F	Y	N	E	L	R	V	1	0.476019	0.485915	0.637725	0.245044	0.369621	0.357995	0.53322	0.0740067	0.32422	0.0561869
186	ACTA1_Y93_L96P	ACTA1	Y93	L96P		WHHTFYNEPRV	W	H	H	T	F	Y	N	E	P	R	V	1	0.410511	0.317966	0.493671	0.184472	0.257501	0.338357	0.407383	0.0717657	0.26011	0.0628504
187	ACTA2_Y145_R149C	ACTA2	Y145	R149C		AVLSLYASGCT	A	V	L	S	L	Y	A	S	G	C	T	1	0.631604	0.784454	1.0457	0.337291	0.482442	0.759278	0.820586	0.170973	0.526337	0.175049
188	ACTA2_Y145_Y145C	ACTA2	Y145	Y145C		AVLSLCASGRT	A	V	L	S	L	C	A	S	G	R	T	0	0.347189	0.398921	0.860537	0.262486	0.397331	0.314543	0.535549	0.23077	0.324787	0.0555247
189	ACTA2_Y190_R185Q	ACTA2	Y190	R185Q		QDLTDYLMKIL	Q	D	L	T	D	Y	L	M	K	I	L	1	0.806375	0.771722	0.723742	0.340379	0.254411	0.808744	0.76728	0.0338807	0.467845	0.243594
190	ACTA2_Y200_T196S	ACTA2	Y200	T196S		LSERGYSFVTT	L	S	E	R	G	Y	S	F	V	T	T	1	0.566921	1.0147	0.819777	0.189588	0.110935	0.256102	0.800465	0.183313	0.185542	0.0593332
191	ACTA2_Y296	ACTA2	Y296			IRKDLYANNVL	I	R	K	D	L	Y	A	N	N	V	L	1	0.2949	0.301877	0.271364	0.202349	0.186403	0.297844	0.28938	0.013054	0.228865	0.0492081
192	ACTA2_Y296_R292G	ACTA2	Y296	R292G		IGKDLYANNVL	I	G	K	D	L	Y	A	N	N	V	L	1	0.316882	0.456426	0.531276	0.206724	0.387772	0.343654	0.434861	0.0888446	0.312717	0.0770821
193	ACTB_Y188_R183W	ACTB	Y188	R183W		WDLTDYLMKIL	W	D	L	T	D	Y	L	M	K	I	L	1	0.522614	0.64016	0.857657	0.225517	0.491431	0.561426	0.673477	0.138795	0.426125	0.1447
194	ACTB_Y198	ACTB	Y198			LTERGYSFTTT	L	T	E	R	G	Y	S	F	T	T	T	1	0.378861	0.363232	0.604626	0.273106	0.302271	0.325307	0.448906	0.110295	0.300228	0.0213598
195	ACTB_Y198_R196C	ACTB	Y198	R196C		LTECGYSFTTT	L	T	E	C	G	Y	S	F	T	T	T	1	0.576257	0.616108	0.729866	0.362437	0.352941	0.58619	0.640744	0.0650854	0.433856	0.107786
196	ACTB_Y198_R196H	ACTB	Y198	R196H		LTEHGYSFTTT	L	T	E	H	G	Y	S	F	T	T	T	1	0.662393	0.337628	0.833833	0.463229	0.596277	0.666533	0.611285	0.205773	0.575346	0.0843078
197	ACTB_Y240_P243L	ACTB	Y240	P243L		SLEKSYELLDG	S	L	E	K	S	Y	E	L	L	D	G	1	0.359889	0.543255	0.533611	0.292285	0.700215	0.533547	0.478918	0.0842586	0.508682	0.167462
198	ACTB_Y69_L65V	ACTB	Y69	L65V		IVTLKYPIEHG	I	V	T	L	K	Y	P	I	E	H	G	1	0.358128	0.377633	0.419004	0.12594	0.2254	0.301578	0.384922	0.0253814	0.217639	0.0719134
199	ACTC1_Y168_P166A	ACTC1	Y168	P166A		HNVAIYEGYAL	H	N	V	A	I	Y	E	G	Y	A	L	2	0.572959	0.54911	0.661111	0.306023	0.181722	0.572587	0.594393	0.0481708	0.353444	0.163055
200	ACTC1_Y168_P166A_YF	ACTC1	Y168	P166A	YF	HNVAIYEGFAL	H	N	V	A	I	Y	E	G	F	A	L	1	0.458811	0.641646	0.489712	0.430634	0.168361	0.56209	0.530056	0.0799081	0.387028	0.16367
201	ACTC1_Y168_Y168C	ACTC1	Y168	Y168C		HNVPICEGYAL	H	N	V	P	I	C	E	G	Y	A	L	1	0.73806	1.46156	0.961616	0.489088	0.372844	0.161681	1.05375	0.302468	0.341205	0.135523
202	ACTC1_Y168_Y168C_YF	ACTC1	Y168	Y168C	YF	HNVPICEGFAL	H	N	V	P	I	C	E	G	F	A	L	0	0.558681	0.638666	1.0736	0.34532	0.244385	0.4013	0.756982	0.226251	0.330335	0.0649305
203	ACTC1_Y171_P166A	ACTC1	Y171	P166A		AIYEGYALPHA	A	I	Y	E	G	Y	A	L	P	H	A	2	0.320958	0.337357	0.436746	0.290157	0.327987	0.424115	0.36502	0.0511576	0.347419	0.0563881
204	ACTC1_Y171_P166A_YF	ACTC1	Y171	P166A	YF	AIFEGYALPHA	A	I	F	E	G	Y	A	L	P	H	A	1	0.289448	0.390564	0.257576	0.270462	0.517859	0.147822	0.312529	0.0566926	0.312048	0.153902
205	ACTC1_Y171_Y168C	ACTC1	Y171	Y168C		PICEGYALPHA	P	I	C	E	G	Y	A	L	P	H	A	1	0.538648	0.297805	0.984633	0.487746	0.275612	0.136225	0.607029	0.284535	0.299861	0.144528
206	ACTC1_Y242_S241G	ACTC1	Y242	S241G		SLEKGYELPDG	S	L	E	K	G	Y	E	L	P	D	G	1	0.583721	0.629365	0.945217	0.166183	0.351977	0.256219	0.719435	0.160736	0.258126	0.0758623
207	ACTC1_Y296_A297S	ACTC1	Y296	A297S		IRKDLYSNNVL	I	R	K	D	L	Y	S	N	N	V	L	1	0.281679	0.346763	0.487995	0.219937	0.199581	0.240554	0.372146	0.0861193	0.220024	0.0167273
208	ACTC1_Y308	ACTC1	Y308			GGTTMYPGIAD	G	G	T	T	M	Y	P	G	I	A	D	1	0.327447	0.297333	0.58558	0.179213	0.213186	0.272138	0.403453	0.129368	0.221512	0.0383908
209	ACTC1_Y308_M307L	ACTC1	Y308	M307L		GGTTLYPGIAD	G	G	T	T	L	Y	P	G	I	A	D	1	0.257223	0.337996	0.346455	0.1704	0.290055	0.335004	0.313891	0.0402191	0.265153	0.0694683
210	ACTC1_Y364	ACTC1	Y364			ISKQEYDEAGP	I	S	K	Q	E	Y	D	E	A	G	P	1	0.406717	0.464188	0.626168	0.211334	0.608219	0.31885	0.499025	0.0929153	0.379468	0.167601
211	ACTC1_Y364_E363G	ACTC1	Y364	E363G		ISKQGYDEAGP	I	S	K	Q	G	Y	D	E	A	G	P	1	0.490453	0.426252	0.519177	0.223142	0.19671	0.534551	0.478628	0.0388472	0.318135	0.15341
212	ACTC1_Y93_H90Y	ACTC1	Y93	H90Y		WHYTFYNELRV	W	H	Y	T	F	Y	N	E	L	R	V	2	0.751446	0.725224	0.95234	0.36869	0.48609	0.388866	0.80967	0.101449	0.414549	0.0512538
213	ACTC1_Y93_H90Y_YF	ACTC1	Y93	H90Y	YF	WHFTFYNELRV	W	H	F	T	F	Y	N	E	L	R	V	1	0.800181	0.836607	1.28773	0.343758	0.304279	0.428899	0.974839	0.221746	0.358979	0.0520019
214	ACTC1_Y93_R97C	ACTC1	Y93	R97C		WHHTFYNELCV	W	H	H	T	F	Y	N	E	L	C	V	1	0.661195	1.09337	0.836849	0.309554	0.425631	0.283014	0.863803	0.17746	0.3394	0.0619299
215	ACTG1_Y188_D187H	ACTG1	Y188	D187H		RDLTHYLMKIL	R	D	L	T	H	Y	L	M	K	I	L	1	0.704116	0.669242	0.423111	0.311733	0.0803405	0.398381	0.598823	0.12506	0.263485	0.134247
216	ACTG1_Y198_T203K	ACTG1	Y198	T203K		LTERGYSFTTK	L	T	E	R	G	Y	S	F	T	T	K	1	0.432753	0.511773	0.595	0.2099	0.200851	0.284558	0.513175	0.0662445	0.23177	0.0375093
217	ACTG1_Y69_P70L	ACTG1	Y69	P70L		ILTLKYLIEHG	I	L	T	L	K	Y	L	I	E	H	G	1	0.535151	0.650082	0.55411	0.269571	0.468242	0.497566	0.579781	0.0503089	0.411793	0.101276
218	ACTG1_Y91_T89I	ACTG1	Y91	T89I		WHHIFYNELRV	W	H	H	I	F	Y	N	E	L	R	V	1	0.486207	0.784789	0.911089	0.296587	0.724817	0.344091	0.727362	0.178147	0.455165	0.191656
219	ACTG2_Y144_R148S	ACTG2	Y144	R148S		AVLSLYASGST	A	V	L	S	L	Y	A	S	G	S	T	1	0.384272	0.613533	0.548346	0.19735	0.397404	0.536124	0.515384	0.0964536	0.376959	0.139058
220	ACTG2_Y199_G198D	ACTG2	Y199	G198D		LTERDYSFVTT	L	T	E	R	D	Y	S	F	V	T	T	1	1.12672	1.67256	1.98988	1.37286	0.683731	0.676178	1.59638	0.356477	0.910924	0.326655
221	ACTL6A_Y69	ACTL6A	Y69			GGPTYYIDTNA	G	G	P	T	Y	Y	I	D	T	N	A	2	0.531233	0.510364	0.767742	0.262963	0.276243	0.407184	0.603113	0.116721	0.315463	0.0650828
222	ACTL6A_Y69_P66S	ACTL6A	Y69	P66S		GGSTYYIDTNA	G	G	S	T	Y	Y	I	D	T	N	A	2	0.335665	0.472978	0.702267	0.265278	0.235413	0.43278	0.503637	0.151227	0.311157	0.0868601
223	ACTL6A_Y69_P66S_YF	ACTL6A	Y69	P66S	YF	GGSTFYIDTNA	G	G	S	T	F	Y	I	D	T	N	A	1	0.407506	0.446366	0.524212	0.257078	0.36694	0.35229	0.459361	0.0485229	0.325436	0.048705
224	ACTL6A_Y69_YF	ACTL6A	Y69		YF	GGPTFYIDTNA	G	G	P	T	F	Y	I	D	T	N	A	1	0.393916	0.515504	0.694544	0.201352	0.261745	0.501342	0.534654	0.123476	0.32148	0.12955
225	ACTN1_Y193	ACTN1	Y193			PELIDYGKLRK	P	E	L	I	D	Y	G	K	L	R	K	1	0.396135	0.256659	0.518168	0.148545	0.266571	0.326857	0.390321	0.10684	0.247324	0.074057
226	ACTN1_Y193_R197W	ACTN1	Y193	R197W		PELIDYGKLWK	P	E	L	I	D	Y	G	K	L	W	K	1	0.381463	0.96024	0.946776	0.363827	0.309419	0.456698	0.762826	0.26972	0.376648	0.060806
227	ACTN1_Y708	ACTN1	Y708			NKHTNYTMEHI	N	K	H	T	N	Y	T	M	E	H	I	1	0.320041	0.38722	0.286195	0.170766	0.206798	0.192169	0.331152	0.0419851	0.189911	0.0147963
228	ACTN1_Y708_N707T	ACTN1	Y708	N707T		NKHTTYTMEHI	N	K	H	T	T	Y	T	M	E	H	I	1	0.220316	0.293461	0.285286	0.181935	0.210956	0.224274	0.266354	0.0327248	0.205722	0.0176768
229	ACTN2_Y599	ACTN2	Y599			SSSNPYSTVTM	S	S	S	N	P	Y	S	T	V	T	M	1	0.44801	0.293498	0.479782	0.305432	0.322174	0.267248	0.407097	0.0813666	0.298285	0.022986
230	ACTN2_Y599_M604V	ACTN2	Y599	M604V		SSSNPYSTVTV	S	S	S	N	P	Y	S	T	V	T	V	1	0.420786	0.276152	0.580412	0.251881	0.190809	0.327309	0.425783	0.124264	0.256666	0.0558286
231	ACTN4_Y260	ACTN4	Y260			KAIMTYVSSFY	K	A	I	M	T	Y	V	S	S	F	Y	2	0.447248	0.436619	0.485191	0.186603	0.273331	0.530202	0.456352	0.0208487	0.330046	0.145894
232	ACTN4_Y260_K255E	ACTN4	Y260	K255E		EAIMTYVSSFY	E	A	I	M	T	Y	V	S	S	F	Y	2	0.377091	0.880246	0.661824	0.282674	0.235243	0.267061	0.63972	0.206006	0.26166	0.0197365
233	ACTN4_Y260_K255E_YF	ACTN4	Y260	K255E	YF	EAIMTYVSSFF	E	A	I	M	T	Y	V	S	S	F	F	1	0.421853	0.553781	0.504957	0.236897	0.305978	0.368252	0.49353	0.0544621	0.303709	0.0536492
234	ACTN4_Y260_S262F	ACTN4	Y260	S262F		KAIMTYVFSFY	K	A	I	M	T	Y	V	F	S	F	Y	2	0.460666	0.660407	0.991666	0.33086	0.554391	0.476223	0.704246	0.218985	0.453825	0.0926205
235	ACTN4_Y260_S262F_YF	ACTN4	Y260	S262F	YF	KAIMTYVFSFF	K	A	I	M	T	Y	V	F	S	F	F	1	0.374438	0.432037	0.393041	0.193876	0.302963	0.459892	0.399839	0.0240008	0.31891	0.109185
236	ACTN4_Y260_S262P	ACTN4	Y260	S262P		KAIMTYVPSFY	K	A	I	M	T	Y	V	P	S	F	Y	2	0.354829	0.447383	0.409936	0.204501	0.364591	0.311076	0.40405	0.0380135	0.293389	0.0665421
237	ACTN4_Y260_S262P_YF	ACTN4	Y260	S262P	YF	KAIMTYVPSFF	K	A	I	M	T	Y	V	P	S	F	F	1	0.329034	0.314047	0.403133	0.22931	0.321954	0.235405	0.348738	0.0389468	0.262223	0.0423097
238	ACTN4_Y260_T259I	ACTN4	Y260	T259I		KAIMIYVSSFY	K	A	I	M	I	Y	V	S	S	F	Y	2	0.845792	0.580716	0.497028	0.25953	0.487001	0.383982	0.641179	0.148663	0.376838	0.093002
239	ACTN4_Y260_T259I_YF	ACTN4	Y260	T259I	YF	KAIMIYVSSFF	K	A	I	M	I	Y	V	S	S	F	F	1	0.38172	0.490146	1.03207	0.168034	0.270626	0.343649	0.634646	0.284488	0.26077	0.0720327
240	ACTN4_Y260_YF	ACTN4	Y260		YF	KAIMTYVSSFF	K	A	I	M	T	Y	V	S	S	F	F	1	0.346209	0.320582	0.463507	0.214932	0.278672	0.383154	0.376766	0.062221	0.292253	0.0693448
241	ACTN4_Y265	ACTN4	Y265			YVSSFYHAFSG	Y	V	S	S	F	Y	H	A	F	S	G	2	0.909408	1.11628	1.02439	1.78684	1.45807	1.16281	1.01669	0.0846306	1.46924	0.25488
242	ACTN4_Y265_S262F	ACTN4	Y265	S262F		YVFSFYHAFSG	Y	V	F	S	F	Y	H	A	F	S	G	2	0.484056	0.824734	0.692263	0.267212	0.566593	0.392323	0.667017	0.140222	0.408709	0.12277
243	ACTN4_Y265_S262F_YF	ACTN4	Y265	S262F	YF	FVFSFYHAFSG	F	V	F	S	F	Y	H	A	F	S	G	1	0.20599	0.595733	0.186981	0.151128	0.270171	0.316176	0.329568	0.188367	0.245825	0.0695448
244	ACTN4_Y265_S262P	ACTN4	Y265	S262P		YVPSFYHAFSG	Y	V	P	S	F	Y	H	A	F	S	G	2	0.616993	0.623314	0.898311	0.648077	0.498479	0.685928	0.712873	0.13115	0.610828	0.0809315
245	ACTN4_Y265_S262P_YF	ACTN4	Y265	S262P	YF	FVPSFYHAFSG	F	V	P	S	F	Y	H	A	F	S	G	1	0.517861	0.433076	1.17055	0.309665	0.415968	0.249612	0.707162	0.329488	0.325082	0.0687838
246	ACTN4_Y265_YF	ACTN4	Y265		YF	FVSSFYHAFSG	F	V	S	S	F	Y	H	A	F	S	G	1	0.557501	0.744089	0.712885	0.504142	0.803181	0.539975	0.671492	0.0816039	0.615766	0.133327
247	ACVRL1_Y375	ACVRL1	Y375			VGTKRYMAPEV	V	G	T	K	R	Y	M	A	P	E	V	1	0.216059	0.228693	0.438753	0.229688	0.270138	0.364358	0.294502	0.102132	0.288061	0.0564204
248	ACVRL1_Y375_E379D	ACVRL1	Y375	E379D		VGTKRYMAPDV	V	G	T	K	R	Y	M	A	P	D	V	1	0.2677	0.159009	0.311111	0.162942	0.194703	0.489914	0.24594	0.0639735	0.282519	0.147222
249	ACVRL1_Y375_E379K	ACVRL1	Y375	E379K		VGTKRYMAPKV	V	G	T	K	R	Y	M	A	P	K	V	1	0.16011	0.2012	0.22057	0.171881	0.153979	0.216708	0.19396	0.0252081	0.180856	0.0263837
250	ACVRL1_Y375_M376R	ACVRL1	Y375	M376R		VGTKRYRAPEV	V	G	T	K	R	Y	R	A	P	E	V	1	0.165524	0.197625	0.458156	0.18216	0.128286	0.261205	0.273768	0.131039	0.19055	0.0545875
251	ACVRL1_Y375_M376V	ACVRL1	Y375	M376V		VGTKRYVAPEV	V	G	T	K	R	Y	V	A	P	E	V	1	0.28905	0.316285	0.277037	0.174784	0.146413	0.960572	0.294124	0.0164199	0.427256	0.377289
252	ACVRL1_Y375_P378L	ACVRL1	Y375	P378L		VGTKRYMALEV	V	G	T	K	R	Y	M	A	L	E	V	1	0.32738	0.250597	0.257828	0.12372	0.272584	0.270072	0.278602	0.0346178	0.222125	0.0695908
253	ACVRL1_Y375_P378S	ACVRL1	Y375	P378S		VGTKRYMASEV	V	G	T	K	R	Y	M	A	S	E	V	1	0.231464	0.197466	0.30869	0.203781	0.204547	0.376458	0.245873	0.0465362	0.261595	0.081221
254	ACVRL1_Y375_R374Q	ACVRL1	Y375	R374Q		VGTKQYMAPEV	V	G	T	K	Q	Y	M	A	P	E	V	1	0.227755	0.287525	0.334886	0.225923	0.238904	0.376926	0.283389	0.0438337	0.280584	0.0683295
255	ACVRL1_Y375_R374W	ACVRL1	Y375	R374W		VGTKWYMAPEV	V	G	T	K	W	Y	M	A	P	E	V	1	0.480511	0.626422	0.544598	0.438846	0.556723	0.54376	0.550511	0.0597145	0.51311	0.0527784
256	ACVRL1_Y421	ACVRL1	Y421			GIVEDYRPPFY	G	I	V	E	D	Y	R	P	P	F	Y	2	0.392552	0.340767	0.41442	0.232355	0.343355	0.303067	0.38258	0.0308847	0.292926	0.0458794
257	ACVRL1_Y421_F425L	ACVRL1	Y421	F425L		GIVEDYRPPLY	G	I	V	E	D	Y	R	P	P	L	Y	2	0.238682	0.302452	0.328651	0.198697	0.24153	0.419226	0.289928	0.0377821	0.286484	0.0954774
258	ACVRL1_Y421_F425L_YF	ACVRL1	Y421	F425L	YF	GIVEDYRPPLF	G	I	V	E	D	Y	R	P	P	L	F	1	0.433571	0.454938	0.524329	0.216825	0.26515	0.36183	0.470946	0.0387426	0.281268	0.0602855
259	ACVRL1_Y421_F425V	ACVRL1	Y421	F425V		GIVEDYRPPVY	G	I	V	E	D	Y	R	P	P	V	Y	2	0.442884	0.289396	0.539591	0.216921	0.0908612	0.0911738	0.423957	0.103015	0.132985	0.0593514
260	ACVRL1_Y421_F425V_YF	ACVRL1	Y421	F425V	YF	GIVEDYRPPVF	G	I	V	E	D	Y	R	P	P	V	F	1	0.363183	0.369564	0.445249	0.161544	0.246976	0.438815	0.392665	0.0372731	0.282445	0.115941
261	ACVRL1_Y421_G416S	ACVRL1	Y421	G416S		SIVEDYRPPFY	S	I	V	E	D	Y	R	P	P	F	Y	2	0.623357	0.418008	0.245476	0.365438	0.368028	0.32418	0.428947	0.154463	0.352549	0.0200876
262	ACVRL1_Y421_G416S_YF	ACVRL1	Y421	G416S	YF	SIVEDYRPPFF	S	I	V	E	D	Y	R	P	P	F	F	1	0.411577	0.714647	0.699516	0.205694	0.323737	0.425066	0.60858	0.139439	0.318166	0.0896449
263	ACVRL1_Y421_I417F	ACVRL1	Y421	I417F		GFVEDYRPPFY	G	F	V	E	D	Y	R	P	P	F	Y	2	0.297858	0.374168	0.667722	0.164851	0.390979	0.348584	0.446583	0.159442	0.301471	0.0981432
264	ACVRL1_Y421_I417F_YF	ACVRL1	Y421	I417F	YF	GFVEDYRPPFF	G	F	V	E	D	Y	R	P	P	F	F	1	0.311041	0.488997	0.583236	0.243855	0.507538	0.706047	0.461091	0.112861	0.485813	0.189313
265	ACVRL1_Y421_P424R	ACVRL1	Y421	P424R		GIVEDYRPRFY	G	I	V	E	D	Y	R	P	R	F	Y	2	0.388719	0.310876	0.908552	0.228153	0.251064	0.322244	0.536049	0.265309	0.267154	0.0400622
266	ACVRL1_Y421_P424R_YF	ACVRL1	Y421	P424R	YF	GIVEDYRPRFF	G	I	V	E	D	Y	R	P	R	F	F	1	0.682909	0.397733	0.324494	0.240013	0.29439	0.230777	0.468379	0.154614	0.25506	0.0280652
267	ACVRL1_Y421_P424T	ACVRL1	Y421	P424T		GIVEDYRPTFY	G	I	V	E	D	Y	R	P	T	F	Y	2	0.24634	0.704615	0.684529	0.208709	0.188806	0.395435	0.545161	0.211458	0.264317	0.09307
268	ACVRL1_Y421_P424T_YF	ACVRL1	Y421	P424T	YF	GIVEDYRPTFF	G	I	V	E	D	Y	R	P	T	F	F	1	0.301853	0.390711	0.618805	0.197082	0.297848	0.309834	0.437123	0.133492	0.268255	0.0505639
269	ACVRL1_Y421_Y426C	ACVRL1	Y421	Y426C		GIVEDYRPPFC	G	I	V	E	D	Y	R	P	P	F	C	1	0.301661	0.396609	0.33467	0.21297	0.347757	0.273538	0.344313	0.0393573	0.278088	0.0551206
270	ACVRL1_Y421_YF	ACVRL1	Y421		YF	GIVEDYRPPFF	G	I	V	E	D	Y	R	P	P	F	F	1	0.360176	0.361192	0.56571	0.321148	0.554419	0.491673	0.429026	0.0966511	0.455747	0.0985627
271	ADA_Y290	ADA	Y290			NDQANYSLNTD	N	D	Q	A	N	Y	S	L	N	T	D	1	0.362066	0.388682	0.610431	0.27138	0.355499	0.428921	0.453727	0.111338	0.351933	0.0643652
272	ADA_Y290_S291L	ADA	Y290	S291L		NDQANYLLNTD	N	D	Q	A	N	Y	L	L	N	T	D	1	0.367942	0.353502	0.448754	0.187392	0.302082	0.436076	0.390066	0.0419152	0.308517	0.101627
273	ADA_Y308	ADA	Y308			TLDTDYQMTKR	T	L	D	T	D	Y	Q	M	T	K	R	1	0.408711	0.35785	0.354458	0.143665	0.268492	0.371381	0.373673	0.0248142	0.26118	0.0931083
274	ADA_Y308_L304R	ADA	Y308	L304R		TRDTDYQMTKR	T	R	D	T	D	Y	Q	M	T	K	R	1	0.218519	0.391503	0.480441	0.085504	0.154539	0.221564	0.363487	0.108749	0.153869	0.0555484
275	ADA_Y84	ADA	Y84			IKRIAYEFVEM	I	K	R	I	A	Y	E	F	V	E	M	1	0.363298	0.327295	0.528168	0.184784	0.355629	0.250225	0.406254	0.0874501	0.263546	0.0703802
276	ADA_Y84_A83D	ADA	Y84	A83D		IKRIDYEFVEM	I	K	R	I	D	Y	E	F	V	E	M	1	0.515663	0.499695	0.660298	0.200092	0.493011	0.227507	0.558552	0.0722397	0.30687	0.132097
277	ADA_Y84_K80R	ADA	Y84	K80R		IRRIAYEFVEM	I	R	R	I	A	Y	E	F	V	E	M	1	0.362238	0.373276	0.428829	0.181559	0.257319	0.289883	0.388114	0.02914	0.24292	0.04538
278	ADA2_Y337	ADA2	Y337			HSLHDYKEALM	H	S	L	H	D	Y	K	E	A	L	M	1	0.706729	0.435884	0.535583	0.0699668	0.200149	0.23413	0.559399	0.111847	0.168082	0.0707513
279	ADA2_Y337_H335R	ADA2	Y337	H335R		HSLRDYKEALM	H	S	L	R	D	Y	K	E	A	L	M	1	0.335048	0.508624	0.423789	0.300206	0.122118	0.474264	0.422487	0.0708681	0.298863	0.143766
280	ADAM12_Y895	ADAM12	Y895			RPAPQYPHQVP	R	P	A	P	Q	Y	P	H	Q	V	P	1	0.450099	0.299191	0.397531	0.358691	0.190809	0.13019	0.382273	0.0625457	0.226563	0.0966503
281	ADAM12_Y895_P893S	ADAM12	Y895	P893S		RPASQYPHQVP	R	P	A	S	Q	Y	P	H	Q	V	P	1	0.589711	0.637643	0.330555	0.323846	0.120626	0.25407	0.519303	0.134892	0.232847	0.0843106
282	ADAMTS16_Y1211	ADAMTS16	Y1211			CSHKFYGKQCC	C	S	H	K	F	Y	G	K	Q	C	C	1	0.286257	0.188883	0.300059	0.207042	0.209044	0.36211	0.258399	0.0494775	0.259399	0.0726325
283	ADAMTS16_Y1211_K1209M	ADAMTS16	Y1211	K1209M		CSHMFYGKQCC	C	S	H	M	F	Y	G	K	Q	C	C	1	0.32395	0.420776	0.404743	0.161898	0.203465	0.353501	0.383156	0.0423739	0.239621	0.0822936
284	ADAMTS18_Y764	ADAMTS18	Y764			HKANEYYPVVL	H	K	A	N	E	Y	Y	P	V	V	L	2	39.4157	32.7194	30.1034	43.1192	23.9893	25.1986	34.0795	3.92147	30.769	8.74681
285	ADAMTS18_Y764_L769I	ADAMTS18	Y764	L769I		HKANEYYPVVI	H	K	A	N	E	Y	Y	P	V	V	I	2	41.2197	35.1753	27.629	39.1773	23.2095	19.9448	34.6747	5.55963	27.4439	8.40316
286	ADAMTS18_Y764_L769I_YF	ADAMTS18	Y764	L769I	YF	HKANEYFPVVI	H	K	A	N	E	Y	F	P	V	V	I	1	8.59531	7.01805	6.56923	11.1374	5.90093	3.65677	7.3942	0.868857	6.89838	3.13436
287	ADAMTS18_Y764_YF	ADAMTS18	Y764		YF	HKANEYFPVVL	H	K	A	N	E	Y	F	P	V	V	L	1	3.57622	4.58098	4.67103	9.70207	6.06909	5.39863	4.27607	0.496236	7.0566	1.89055
288	ADAMTS18_Y765	ADAMTS18	Y765			KANEYYPVVLI	K	A	N	E	Y	Y	P	V	V	L	I	2	26.3434	18.9939	16.1503	23.3814	21.1204	22.4	20.4959	4.29469	22.3006	0.925719
289	ADAMTS18_Y765_L769I	ADAMTS18	Y765	L769I		KANEYYPVVII	K	A	N	E	Y	Y	P	V	V	I	I	2	25.8432	18.1318	16.982	21.781	18.9229	20.7911	20.319	3.93432	20.4983	1.18503
290	ADAMTS18_Y765_L769I_YF	ADAMTS18	Y765	L769I	YF	KANEFYPVVII	K	A	N	E	F	Y	P	V	V	I	I	1	0.842648	1.35539	0.960514	0.16219	0.3358	0.445088	1.05285	0.219274	0.314359	0.116483
291	ADAMTS18_Y765_YF	ADAMTS18	Y765		YF	KANEFYPVVLI	K	A	N	E	F	Y	P	V	V	L	I	1	1.80628	2.54088	1.60973	0.272502	0.361922	0.361066	1.98563	0.400738	0.33183	0.0419526
292	ADAMTS9_Y100	ADAMTS9	Y100			SSQAHYRLSAF	S	S	Q	A	H	Y	R	L	S	A	F	1	0.305501	0.429564	0.262203	0.224742	0.282896	0.248386	0.332423	0.070927	0.252008	0.0238791
293	ADAMTS9_Y100_S96P	ADAMTS9	Y100	S96P		SPQAHYRLSAF	S	P	Q	A	H	Y	R	L	S	A	F	1	0.273671	0.324038	0.462012	0.272243	0.327039	0.346084	0.35324	0.0796142	0.315122	0.0313009
294	ADAMTS9_Y100_S96T	ADAMTS9	Y100	S96T		STQAHYRLSAF	S	T	Q	A	H	Y	R	L	S	A	F	1	0.339637	0.313438	0.413256	0.249938	0.241431	0.312137	0.355444	0.0422558	0.267835	0.0315182
295	ADAMTSL2_Y594	ADAMTSL2	Y594			AMCVRYDGVEV	A	M	C	V	R	Y	D	G	V	E	V	1	0.597142	0.522236	0.751519	0.22353	0.433187	0.571549	0.623632	0.0954603	0.409422	0.143068
296	ADAMTSL2_Y594_R593C	ADAMTSL2	Y594	R593C		AMCVCYDGVEV	A	M	C	V	C	Y	D	G	V	E	V	1	0.527722	0.913294	0.682557	0.408542	0.993856	0.585973	0.707858	0.158422	0.66279	0.245049
297	ADAMTSL3_Y1365	ADAMTSL3	Y1365			ENEGTYVCIAT	E	N	E	G	T	Y	V	C	I	A	T	1	1.22904	1.50618	1.24067	1.12778	1.9743	0.645584	1.3253	0.127988	1.24922	0.5492
298	ADAMTSL3_Y1365_T1370A	ADAMTSL3	Y1365	T1370A		ENEGTYVCIAA	E	N	E	G	T	Y	V	C	I	A	A	1	1.09909	1.76541	1.36944	0.72226	1.4281	1.21228	1.41131	0.273631	1.12088	0.295317
299	ADAR_Y587	ADAR	Y587			EESSHYSTEKE	E	E	S	S	H	Y	S	T	E	K	E	1	0.418317	0.362465	0.473804	0.190166	0.176378	0.201035	0.418195	0.0454542	0.189193	0.0100899
300	ADAR_Y587_Y587C	ADAR	Y587	Y587C		EESSHCSTEKE	E	E	S	S	H	C	S	T	E	K	E	0	0.264882	0.2426	0.503924	0.186507	0.251838	0.286051	0.337135	0.118288	0.241465	0.0412951
301	ADCY10_Y318	ADCY10	Y318			AIQDAYMHITS	A	I	Q	D	A	Y	M	H	I	T	S	1	0.400085	0.338145	0.474644	0.288272	0.322615	0.360111	0.404291	0.0558047	0.323666	0.0293374
302	ADCY10_Y318_A313T	ADCY10	Y318	A313T		TIQDAYMHITS	T	I	Q	D	A	Y	M	H	I	T	S	1	0.288256	0.418408	0.412306	0.293932	0.355299	0.219283	0.37299	0.0599677	0.289505	0.0556163
303	ADD2_Y31	ADD2	Y31			EDDPEYMRLRN	E	D	D	P	E	Y	M	R	L	R	N	1	0.457632	0.603263	0.876374	0.360417	0.445665	0.534165	0.645756	0.173571	0.446749	0.0709365
304	ADD2_Y31_D28N	ADD2	Y31	D28N		EDNPEYMRLRN	E	D	N	P	E	Y	M	R	L	R	N	1	0.431101	0.445597	0.448316	0.238906	0.368017	0.466853	0.441671	0.00755618	0.357925	0.0933325
305	ADD2_Y440	ADD2	Y440			NTPNTYLRVNV	N	T	P	N	T	Y	L	R	V	N	V	1	0.318827	0.350239	0.838416	0.185941	0.343002	0.305556	0.502494	0.237879	0.278166	0.0669812
306	ADD2_Y440_T439A	ADD2	Y440	T439A		NTPNAYLRVNV	N	T	P	N	A	Y	L	R	V	N	V	1	0.433023	0.406389	0.545038	0.238247	0.190929	0.411047	0.461484	0.0600741	0.280074	0.094605
307	ADGRA2_Y377	ADGRA2	Y377			AGITAYQSCLQ	A	G	I	T	A	Y	Q	S	C	L	Q	1	0.433675	0.60828	0.672555	0.250449	0.431886	0.477421	0.571503	0.10093	0.386585	0.0980413
308	ADGRA2_Y377_T375K	ADGRA2	Y377	T375K		AGIKAYQSCLQ	A	G	I	K	A	Y	Q	S	C	L	Q	1	0.33722	0.230389	0.352047	0.274325	0.272929	0.472795	0.306552	0.0541942	0.340016	0.0938906
309	ADGRD1_Y183	ADGRD1	Y183			EGLKVYVNGTL	E	G	L	K	V	Y	V	N	G	T	L	1	0.507982	0.531013	0.685745	0.151569	0.249412	0.207738	0.574913	0.078932	0.202906	0.0400898
310	ADGRD1_Y183_E178K	ADGRD1	Y183	E178K		KGLKVYVNGTL	K	G	L	K	V	Y	V	N	G	T	L	1	0.472877	0.40236	0.493712	0.257898	0.176333	0.41505	0.456316	0.0390896	0.283094	0.0990707
311	ADGRD1_Y183_V184I	ADGRD1	Y183	V184I		EGLKVYINGTL	E	G	L	K	V	Y	I	N	G	T	L	1	0.55299	0.601954	0.600379	0.193297	0.448787	1.45267	0.585108	0.0227197	0.69825	0.543554
312	ADGRD1_Y571	ADGRD1	Y571			LSSISYVGCSL	L	S	S	I	S	Y	V	G	C	S	L	1	0.867724	0.641123	0.286994	0.387509	0.0545167	0.705881	0.598614	0.23898	0.382635	0.265941
313	ADGRD1_Y571_I569V	ADGRD1	Y571	I569V		LSSVSYVGCSL	L	S	S	V	S	Y	V	G	C	S	L	1	0.401477	0.75052	0.738538	0.3455	0.350465	0.205087	0.630179	0.16179	0.300351	0.067392
314	ADGRD1_Y571_S567L	ADGRD1	Y571	S567L		LLSISYVGCSL	L	L	S	I	S	Y	V	G	C	S	L	1	0.629199	0.980952	2.24597	0.828554	0.594322	0.233883	1.28537	0.694256	0.552253	0.244589
315	ADGRD1_Y85	ADGRD1	Y85			GVTLLYYGRYN	G	V	T	L	L	Y	Y	G	R	Y	N	3	0.525586	0.644428	0.46408	1.55459	1.65471	1.58399	0.544698	0.0748569	1.59776	0.0420182
316	ADGRD1_Y85_T82M	ADGRD1	Y85	T82M		GVMLLYYGRYN	G	V	M	L	L	Y	Y	G	R	Y	N	3	0.498741	0.44445	0.769047	0.830795	0.846195	0.533547	0.570746	0.141961	0.736845	0.143891
317	ADGRD1_Y85_T82M_YF	ADGRD1	Y85	T82M	YF	GVMLLYFGRFN	G	V	M	L	L	Y	F	G	R	F	N	1	0.44235	0.623314	0.793333	0.196944	0.414655	0.35231	0.619665	0.143312	0.321303	0.0915446
318	ADGRD1_Y85_Y85C	ADGRD1	Y85	Y85C		GVTLLCYGRYN	G	V	T	L	L	C	Y	G	R	Y	N	2	0.771277	0.941716	0.919622	0.371727	0.495607	0.61107	0.877538	0.0756777	0.492801	0.0977317
319	ADGRD1_Y85_Y85C_YF	ADGRD1	Y85	Y85C	YF	GVTLLCFGRFN	G	V	T	L	L	C	F	G	R	F	N	0	0.929705	0.964271	0.980268	0.311391	0.665927	0.44506	0.958081	0.0211012	0.474126	0.146191
320	ADGRD1_Y85_Y89D	ADGRD1	Y85	Y89D		GVTLLYYGRDN	G	V	T	L	L	Y	Y	G	R	D	N	2	0.479855	0.485022	0.629471	1.67668	3.42658	1.64141	0.531449	0.0693438	2.24822	0.833348
321	ADGRD1_Y85_Y89D_YF	ADGRD1	Y85	Y89D	YF	GVTLLYFGRDN	G	V	T	L	L	Y	F	G	R	D	N	1	0.401636	0.433793	0.418309	0.306885	0.489914	0.473611	0.417913	0.0131309	0.42347	0.0827063
322	ADGRD1_Y85_YF	ADGRD1	Y85		YF	GVTLLYFGRFN	G	V	T	L	L	Y	F	G	R	F	N	1	0.353095	0.53165	0.79208	0.31784	0.516306	0.396493	0.558942	0.180251	0.410213	0.081602
323	ADGRE1_Y534	ADGRE1	Y534			SDPIIYTLENI	S	D	P	I	I	Y	T	L	E	N	I	1	0.386204	0.390523	0.484937	0.190719	0.282658	0.309068	0.420555	0.0455593	0.260815	0.0507245
324	ADGRE1_Y534_I539V	ADGRE1	Y534	I539V		SDPIIYTLENV	S	D	P	I	I	Y	T	L	E	N	V	1	0.423713	0.459284	0.489712	0.236772	0.262816	0.389139	0.457569	0.0269712	0.296243	0.0665429
325	ADGRE2_Y670	ADGRE2	Y670			SRPHLYGTPSR	S	R	P	H	L	Y	G	T	P	S	R	1	0.2904	0.274528	0.175738	0.290915	0.34442	0.27015	0.246889	0.0507265	0.301828	0.0312871
326	ADGRE2_Y670_S665F	ADGRE2	Y670	S665F		FRPHLYGTPSR	F	R	P	H	L	Y	G	T	P	S	R	1	0.275636	0.238773	0.441317	0.236186	0.223112	0.249547	0.318576	0.0880867	0.236282	0.0107923
327	ADGRG2_Y285	ADGRG2	Y285			AEPPDYSPVTH	A	E	P	P	D	Y	S	P	V	T	H	1	0.403933	0.507069	0.44562	0.226184	0.585923	0.266008	0.452207	0.0423618	0.359372	0.161019
328	ADGRG2_Y285_H290Q	ADGRG2	Y285	H290Q		AEPPDYSPVTQ	A	E	P	P	D	Y	S	P	V	T	Q	1	0.440618	0.695982	0.490754	0.26062	0.404176	0.497809	0.542451	0.110476	0.387535	0.0975443
329	ADGRG7_Y760	ADGRG7	Y760			LRVKMYNFLRS	L	R	V	K	M	Y	N	F	L	R	S	1	0.523349	0.480842	0.707235	0.307171	0.354359	0.297793	0.570475	0.0982483	0.319775	0.0247526
330	ADGRG7_Y760_R756H	ADGRG7	Y760	R756H		LHVKMYNFLRS	L	H	V	K	M	Y	N	F	L	R	S	1	1.0696	1.50455	0.91746	0.187571	0.32898	0.75495	1.16387	0.248775	0.423834	0.241147
331	ADGRL4_Y301	ADGRL4	Y301			AVAFVYYKSIG	A	V	A	F	V	Y	Y	K	S	I	G	2	0.437749	0.504552	0.600892	0.247183	0.844526	0.270344	0.514398	0.0669658	0.454018	0.276293
332	ADGRL4_Y301_V300L	ADGRL4	Y301	V300L		AVAFLYYKSIG	A	V	A	F	L	Y	Y	K	S	I	G	2	0.535951	0.670124	0.800841	0.300989	0.882395	2.15438	0.668972	0.108144	1.11259	0.773955
333	ADGRL4_Y301_V300L_YF	ADGRL4	Y301	V300L	YF	AVAFLYFKSIG	A	V	A	F	L	Y	F	K	S	I	G	1	0.6483	0.720273	0.690494	0.329327	0.494689	0.189705	0.686356	0.0295284	0.337907	0.124657
334	ADGRL4_Y301_YF	ADGRL4	Y301		YF	AVAFVYFKSIG	A	V	A	F	V	Y	F	K	S	I	G	1	0.53805	0.50674	0.780537	0.182445	0.400552	0.454375	0.608442	0.122359	0.345791	0.117574
335	ADGRL4_Y302	ADGRL4	Y302			VAFVYYKSIGP	V	A	F	V	Y	Y	K	S	I	G	P	2	0.598113	0.563315	0.721212	0.212228	0.41835	0.337733	0.627547	0.0677376	0.32277	0.0848118
336	ADGRL4_Y302_V300L	ADGRL4	Y302	V300L		VAFLYYKSIGP	V	A	F	L	Y	Y	K	S	I	G	P	2	0.664979	0.980107	0.976961	0.17266	0.412322	0.544899	0.874015	0.147817	0.376627	0.154048
337	ADGRL4_Y302_V300L_YF	ADGRL4	Y302	V300L	YF	VAFLFYKSIGP	V	A	F	L	F	Y	K	S	I	G	P	1	0.572826	0.82413	1.09926	0.427905	0.431116	0.424048	0.832072	0.214989	0.427689	0.00288958
338	ADGRL4_Y302_YF	ADGRL4	Y302		YF	VAFVFYKSIGP	V	A	F	V	F	Y	K	S	I	G	P	1	0.921371	1.22354	0.971428	0.473186	0.247344	0.0967885	1.03878	0.132235	0.27244	0.154685
339	ADM_Y52	ADM	Y52			RMSSSYPTGLA	R	M	S	S	S	Y	P	T	G	L	A	1	0.410379	0.326627	0.556075	0.334127	0.299961	0.398913	0.431027	0.0948025	0.344334	0.0410367
340	ADM_Y52_S50R	ADM	Y52	S50R		RMSRSYPTGLA	R	M	S	R	S	Y	P	T	G	L	A	1	0.31085	0.407265	0.356461	0.0975594	0.311679	0.651183	0.358192	0.03938	0.353474	0.22794
341	ADPRS_Y75	ADPRS	Y75			TEALYYTDDTA	T	E	A	L	Y	Y	T	D	D	T	A	2	5.14495	8.17909	5.28889	1.62982	2.60617	1.09445	6.20431	1.39762	1.77681	0.625846
342	ADPRS_Y75_T79P	ADPRS	Y75	T79P		TEALYYTDDPA	T	E	A	L	Y	Y	T	D	D	P	A	2	7.06486	7.04615	7.09824	0.659687	1.2444	0.838698	7.06975	0.0215451	0.914263	0.244617
343	ADPRS_Y75_T79P_YF	ADPRS	Y75	T79P	YF	TEALFYTDDPA	T	E	A	L	F	Y	T	D	D	P	A	1	0.75642	1.61422	0.561321	0.288222	0.672723	0.711395	0.977321	0.457346	0.557447	0.191024
344	ADPRS_Y75_YF	ADPRS	Y75		YF	TEALFYTDDTA	T	E	A	L	F	Y	T	D	D	T	A	1	0.560021	0.896353	0.711965	0.310831	0.442889	0.641038	0.72278	0.13752	0.464919	0.135703
345	ADRB2_Y219	ADRB2	Y219			IMVFVYSRVFQ	I	M	V	F	V	Y	S	R	V	F	Q	1	0.4664	0.582441	0.59611	0.180776	0.344081	0.238838	0.548317	0.0581922	0.254565	0.0675903
346	ADRB2_Y219_S220C	ADRB2	Y219	S220C		IMVFVYCRVFQ	I	M	V	F	V	Y	C	R	V	F	Q	1	0.158676	0.558335	0.301768	0.29633	0.891422	0.418719	0.339593	0.165338	0.535491	0.256594
347	ADSL_Y432	ADSL	Y432			IQVDAYFSPIH	I	Q	V	D	A	Y	F	S	P	I	H	1	0.499046	0.755238	0.61808	0.347948	0.592803	0.787165	0.624121	0.104677	0.575972	0.179704
348	ADSL_Y432_D430N	ADSL	Y432	D430N		IQVNAYFSPIH	I	Q	V	N	A	Y	F	S	P	I	H	1	0.52277	0.607276	0.713637	0.416547	0.487658	0.323539	0.614561	0.0780915	0.409248	0.0672
349	AFG3L2_Y614	AFG3L2	Y614			LPKEQYLYTKE	L	P	K	E	Q	Y	L	Y	T	K	E	2	0.940595	0.264436	0.569572	0.189773	0.144552	0.306447	0.591534	0.276477	0.213591	0.0682055
350	AFG3L2_Y614_Y616C	AFG3L2	Y614	Y616C		LPKEQYLCTKE	L	P	K	E	Q	Y	L	C	T	K	E	1	0.44102	0.567973	0.545892	0.308628	0.267489	0.51519	0.518295	0.0553802	0.363769	0.10838
351	AFG3L2_Y614_YF	AFG3L2	Y614		YF	LPKEQYLFTKE	L	P	K	E	Q	Y	L	F	T	K	E	1	0.639721	0.21816	0.571772	0.739215	0.238511	0.30763	0.476551	0.184804	0.428452	0.221547
352	AGXT_Y194	AGXT	Y194			GGTPLYMDRQG	G	G	T	P	L	Y	M	D	R	Q	G	1	0.2033	0.338097	0.350836	0.147668	0.281688	0.252178	0.297411	0.0667494	0.227178	0.0574985
353	AGXT_Y194_G190R	AGXT	Y194	G190R		GRTPLYMDRQG	G	R	T	P	L	Y	M	D	R	Q	G	1	0.257913	0.570311	0.36855	0.235763	0.282319	0.216689	0.398925	0.129332	0.244924	0.027565
354	AGXT_Y194_M195R	AGXT	Y194	M195R		GGTPLYRDRQG	G	G	T	P	L	Y	R	D	R	Q	G	1	0.337931	0.216929	0.327174	0.184756	0.175845	0.169099	0.294011	0.0546823	0.176567	0.00641218
355	AGXT_Y231	AGXT	Y231			AKKKMYSRKTK	A	K	K	K	M	Y	S	R	K	T	K	1	0.341774	0.264088	0.436089	0.221283	0.288724	0.371653	0.347317	0.0703283	0.293886	0.0614964
356	AGXT_Y231_R233C	AGXT	Y231	R233C		AKKKMYSCKTK	A	K	K	K	M	Y	S	C	K	T	K	1	0.404125	0.389298	0.531973	0.199597	0.234326	0.153479	0.441798	0.0640495	0.195801	0.0331148
357	AGXT_Y231_R233H	AGXT	Y231	R233H		AKKKMYSHKTK	A	K	K	K	M	Y	S	H	K	T	K	1	0.301026	0.351501	0.503916	0.252635	0.170424	0.412681	0.385481	0.0862439	0.27858	0.100588
358	AGXT_Y231_R233L	AGXT	Y231	R233L		AKKKMYSLKTK	A	K	K	K	M	Y	S	L	K	T	K	1	0.240798	0.145804	0.38605	0.210374	0.234326	0.186936	0.257551	0.0987927	0.210546	0.0193474
359	AGXT_Y297	AGXT	Y297			REAAAYLHGRL	R	E	A	A	A	Y	L	H	G	R	L	1	0.219682	0.377419	0.611278	0.288613	0.148796	0.47188	0.402793	0.160872	0.303096	0.132296
360	AGXT_Y297_A295T	AGXT	Y297	A295T		REATAYLHGRL	R	E	A	T	A	Y	L	H	G	R	L	1	0.542328	0.31336	0.233695	0.145316	0.12512	0.542646	0.363128	0.130821	0.271027	0.19224
361	AGXT_Y297_L298P	AGXT	Y297	L298P		REAAAYPHGRL	R	E	A	A	A	Y	P	H	G	R	L	1	0.39319	0.178942	0.246815	0.20193	0.173462	0.303529	0.272982	0.0894023	0.226307	0.0558272
362	AHCY_Y143	AHCY	Y143			LIHTKYPQLLP	L	I	H	T	K	Y	P	Q	L	L	P	1	0.297244	0.19978	0.774805	0.412168	0.110082	0.163123	0.423943	0.251267	0.228458	0.131695
363	AHCY_Y143_Y143C	AHCY	Y143	Y143C		LIHTKCPQLLP	L	I	H	T	K	C	P	Q	L	L	P	0	0.312206	0.296541	0.408	0.212031	0.247017	0.306381	0.338916	0.0492668	0.255143	0.0389447
364	AHNAK_Y964	AHNAK	Y964			KVKGEYDMTVP	K	V	K	G	E	Y	D	M	T	V	P	1	0.411569	0.461714	0.520513	0.234854	0.255499	0.469972	0.464598	0.0445228	0.320108	0.106304
365	AHNAK_Y964_G962V	AHNAK	Y964	G962V		KVKVEYDMTVP	K	V	K	V	E	Y	D	M	T	V	P	1	0.291086	0.363112	0.352592	0.208725	0.291976	0.344042	0.335597	0.0317653	0.281581	0.0557297
366	AHSG_Y314	AHSG	Y314			LHRAHYDLRHT	L	H	R	A	H	Y	D	L	R	H	T	1	0.477349	0.612567	0.43757	0.596053	0.411225	0.573211	0.509162	0.0749	0.52683	0.0822748
367	AHSG_Y314_R317C	AHSG	Y314	R317C		LHRAHYDLCHT	L	H	R	A	H	Y	D	L	C	H	T	1	0.304931	0.347952	0.770186	0.231376	0.381984	0.328421	0.474356	0.20992	0.313927	0.0623338
368	AHSG_Y314_R317H	AHSG	Y314	R317H		LHRAHYDLHHT	L	H	R	A	H	Y	D	L	H	H	T	1	0.319413	0.487811	0.787456	0.375704	0.129049	0.480587	0.53156	0.193566	0.328447	0.147354
369	AICDA_Y146	AICDA	Y146			FKDYFYCWNTF	F	K	D	Y	F	Y	C	W	N	T	F	2	10.2073	10.4002	10.801	8.73688	13.6301	9.90495	10.4695	0.247269	10.7573	2.08661
370	AICDA_Y146_F151S	AICDA	Y146	F151S		FKDYFYCWNTS	F	K	D	Y	F	Y	C	W	N	T	S	2	13.5355	13.2019	12.2606	12.6928	15.1973	14.3865	12.9994	0.53984	14.0922	1.0434
371	AICDA_Y146_F151S_YF	AICDA	Y146	F151S	YF	FKDFFYCWNTS	F	K	D	F	F	Y	C	W	N	T	S	1	0.388017	0.894487	0.736482	0.340756	0.676682	0.310511	0.672995	0.211583	0.44265	0.165946
372	AICDA_Y146_YF	AICDA	Y146		YF	FKDFFYCWNTF	F	K	D	F	F	Y	C	W	N	T	F	1	0.656038	1.23044	0.963753	0.273655	0.538972	0.499558	0.950076	0.234697	0.437395	0.116894
373	AIFM1_Y347	AIFM1	Y347			KILPEYLSNWT	K	I	L	P	E	Y	L	S	N	W	T	1	0.373821	0.412211	0.486609	0.202372	0.351791	0.399154	0.424214	0.0468214	0.317772	0.0838601
374	AIFM1_Y347_L344F	AIFM1	Y347	L344F		KIFPEYLSNWT	K	I	F	P	E	Y	L	S	N	W	T	1	0.475065	0.422585	0.610049	0.396386	0.395548	0.430886	0.502567	0.0789638	0.407607	0.0164644
375	AIPL1_Y267	AIPL1	Y267			GIVKAYYVRAR	G	I	V	K	A	Y	Y	V	R	A	R	2	0.452441	0.263129	0.607879	0.333422	0.326817	0.291949	0.44115	0.14097	0.317396	0.0181946
376	AIPL1_Y267_R270H	AIPL1	Y267	R270H		GIVKAYYVHAR	G	I	V	K	A	Y	Y	V	H	A	R	2	0.343163	0.302699	0.493842	0.215841	0.468984	0.364881	0.379901	0.0822441	0.349902	0.103887
377	AIPL1_Y267_R270H_YF	AIPL1	Y267	R270H	YF	GIVKAYFVHAR	G	I	V	K	A	Y	F	V	H	A	R	1	0.35466	0.416216	0.403969	0.186244	0.38038	0.45643	0.391615	0.0266052	0.341018	0.11376
378	AIPL1_Y267_YF	AIPL1	Y267		YF	GIVKAYFVRAR	G	I	V	K	A	Y	F	V	R	A	R	1	0.419805	0.494811	0.723013	0.458767	0.244163	0.322393	0.545876	0.128943	0.341774	0.0886771
379	AIPL1_Y268	AIPL1	Y268			IVKAYYVRARA	I	V	K	A	Y	Y	V	R	A	R	A	2	0.425191	0.301451	0.479402	0.319929	0.269151	0.404927	0.402015	0.0744735	0.331335	0.0560142
380	AIPL1_Y268_R270H	AIPL1	Y268	R270H		IVKAYYVHARA	I	V	K	A	Y	Y	V	H	A	R	A	2	0.378231	1.11416	0.447714	0.185709	0.242584	0.454753	0.646701	0.331757	0.294348	0.115775
381	AIPL1_Y268_R270H_YF	AIPL1	Y268	R270H	YF	IVKAFYVHARA	I	V	K	A	F	Y	V	H	A	R	A	1	0.492806	0.336391	0.596631	0.267187	0.352431	0.321006	0.475276	0.106963	0.313541	0.035199
382	AIPL1_Y268_YF	AIPL1	Y268		YF	IVKAFYVRARA	I	V	K	A	F	Y	V	R	A	R	A	1	0.406808	0.533746	0.542217	0.35187	0.360914	0.325954	0.494257	0.0619327	0.346246	0.0148158
383	AK7_Y390	AK7	Y390			KELANYYKLHH	K	E	L	A	N	Y	Y	K	L	H	H	2	1.32536	1.85355	1.60265	20.7429	22.421	20.1854	1.59385	0.21572	21.1164	0.950113
384	AK7_Y390_N389K	AK7	Y390	N389K		KELAKYYKLHH	K	E	L	A	K	Y	Y	K	L	H	H	2	0.268028	0.280474	0.31319	0.176778	0.222557	0.321275	0.287231	0.0190462	0.240204	0.060296
385	AK7_Y390_N389K_YF	AK7	Y390	N389K	YF	KELAKYFKLHH	K	E	L	A	K	Y	F	K	L	H	H	1	0.493252	0.30404	0.353825	0.191498	0.224424	0.262669	0.383706	0.0800832	0.226197	0.0290824
386	AK7_Y390_YF	AK7	Y390		YF	KELANYFKLHH	K	E	L	A	N	Y	F	K	L	H	H	1	0.393613	0.337999	0.474707	4.69424	4.03819	3.65593	0.402106	0.0561332	4.12945	0.428771
387	AK7_Y391	AK7	Y391			ELANYYKLHHI	E	L	A	N	Y	Y	K	L	H	H	I	2	8.75131	10.0143	7.61376	33.3786	31.017	33.3064	8.79312	0.980453	32.5674	1.09664
388	AK7_Y391_N389K	AK7	Y391	N389K		ELAKYYKLHHI	E	L	A	K	Y	Y	K	L	H	H	I	2	0.496108	0.242486	0.340864	0.242904	0.218883	0.254387	0.359819	0.104405	0.238724	0.0147927
389	AK7_Y391_N389K_YF	AK7	Y391	N389K	YF	ELAKFYKLHHI	E	L	A	K	F	Y	K	L	H	H	I	1	0.442233	0.501772	0.744522	0.257216	0.29916	0.418859	0.562842	0.130746	0.325078	0.068488
390	AK7_Y391_YF	AK7	Y391		YF	ELANFYKLHHI	E	L	A	N	F	Y	K	L	H	H	I	1	0.301555	0.357242	0.215731	0.911679	0.279093	0.636512	0.291509	0.0582069	0.609095	0.258979
391	AKAP4_Y554	AKAP4	Y554			LKLIQYHLTQQ	L	K	L	I	Q	Y	H	L	T	Q	Q	1	0.208897	0.311657	4.12283	0.494432	0.176675	0.134437	1.5478	1.82131	0.268515	0.160676
392	AKAP4_Y554_T557I	AKAP4	Y554	T557I		LKLIQYHLIQQ	L	K	L	I	Q	Y	H	L	I	Q	Q	1	0.570975	0.497196	0.750284	0.19361	0.41577	0.317646	0.606152	0.106275	0.309009	0.0909019
393	AKAP9_Y2482	AKAP9	Y2482			LENQTYFKSFE	L	E	N	Q	T	Y	F	K	S	F	E	1	0.422804	0.645575	0.758197	0.0955409	0.204438	0.218891	0.608859	0.139363	0.172957	0.0550582
394	AKAP9_Y2482_K2484R	AKAP9	Y2482	K2484R		LENQTYFRSFE	L	E	N	Q	T	Y	F	R	S	F	E	1	0.76219	0.954449	0.787706	0.578645	0.149069	0.908164	0.834782	0.0852561	0.545293	0.310795
395	AKR1A1_Y50	AKR1A1	Y50			DCAAIYGNEPE	D	C	A	A	I	Y	G	N	E	P	E	1	0.592148	1.17191	0.73766	0.310719	0.418211	0.389395	0.833908	0.246279	0.372775	0.0454298
396	AKR1A1_Y50_E55D	AKR1A1	Y50	E55D		DCAAIYGNEPD	D	C	A	A	I	Y	G	N	E	P	D	1	0.480481	0.712758	1.08994	0.244431	0.564725	0.523933	0.761059	0.251144	0.444363	0.142351
397	AKR1A1_Y50_N52S	AKR1A1	Y50	N52S		DCAAIYGSEPE	D	C	A	A	I	Y	G	S	E	P	E	1	0.376714	0.823063	0.770666	0.254857	0.364673	0.556921	0.656814	0.199213	0.39215	0.124838
398	AKR1B1_Y199	AKR1B1	Y199			EKLIQYCQSKG	E	K	L	I	Q	Y	C	Q	S	K	G	1	0.271998	0.321457	0.366892	0.146289	0.242011	0.616492	0.320116	0.0387519	0.334931	0.202893
399	AKR1B1_Y199_G204S	AKR1B1	Y199	G204S		EKLIQYCQSKS	E	K	L	I	Q	Y	C	Q	S	K	S	1	0.335104	0.309241	0.372934	0.171104	0.275489	0.296719	0.339093	0.0261553	0.247771	0.0549001
400	AKR1B1_Y40	AKR1B1	Y40			AIDVGYRHIDC	A	I	D	V	G	Y	R	H	I	D	C	1	0.296645	0.367121	0.46906	0.270162	0.25266	0.311598	0.377609	0.0707776	0.27814	0.0247137
401	AKR1B1_Y40_H42L	AKR1B1	Y40	H42L		AIDVGYRLIDC	A	I	D	V	G	Y	R	L	I	D	C	1	0.390566	0.552247	0.525621	0.190099	0.271936	0.395627	0.489478	0.0707809	0.285887	0.0844845
402	AKR1B10_Y310	AKR1B10	Y310			SHLEDYPFNAE	S	H	L	E	D	Y	P	F	N	A	E	1	0.450911	0.438323	0.799191	0.233355	0.317413	0.39622	0.562808	0.167227	0.315663	0.0665011
403	AKR1B10_Y310_N313D	AKR1B10	Y310	N313D		SHLEDYPFDAE	S	H	L	E	D	Y	P	F	D	A	E	1	0.560518	0.84279	0.830232	0.171918	0.577801	0.30252	0.744513	0.130206	0.350746	0.169173
404	AKR1B10_Y316	AKR1B10	Y316			PFNAEYGGGGG	P	F	N	A	E	Y	G	G	G	G	G	1	1.34403	0.330738	0.321932	0.629701	0.0778811	0.0494884	0.665567	0.479759	0.252357	0.267074
405	AKR1B10_Y316_N313D	AKR1B10	Y316	N313D		PFDAEYGGGGG	P	F	D	A	E	Y	G	G	G	G	G	1	0.469712	0.702214	1.14643	0.294487	0.289836	0.460557	0.772787	0.280742	0.348293	0.0794049
406	AKR1C2_Y305	AKR1C2	Y305			NRNVRYLTLDI	N	R	N	V	R	Y	L	T	L	D	I	1	0.331136	0.336926	0.378213	0.20899	0.265217	0.403698	0.348758	0.0209615	0.292635	0.0818197
407	AKR1C2_Y305_N300T	AKR1C2	Y305	N300T		TRNVRYLTLDI	T	R	N	V	R	Y	L	T	L	D	I	1	0.244333	0.421909	0.557583	0.243311	0.292325	0.22105	0.407941	0.128265	0.252229	0.0297733
408	AKR1C2_Y81	AKR1C2	Y81			REDIFYTSKLW	R	E	D	I	F	Y	T	S	K	L	W	1	0.473657	0.606692	0.435054	0.269133	0.419779	0.284558	0.505134	0.0735212	0.32449	0.0676731
409	AKR1C2_Y81_I79V	AKR1C2	Y81	I79V		REDVFYTSKLW	R	E	D	V	F	Y	T	S	K	L	W	1	0.740788	0.813588	0.676485	0.629701	0.321362	0.397058	0.743621	0.0560078	0.449374	0.131202
410	AKR1C3_Y81_E77G	AKR1C3	Y81	E77G		RGDIFYTSKLW	R	G	D	I	F	Y	T	S	K	L	W	1	0.494755	0.604425	1.01709	0.386659	0.154189	0.300975	0.705425	0.224885	0.280608	0.095992
411	AKR1D1_Y199	AKR1D1	Y199			VECHPYFTQPK	V	E	C	H	P	Y	F	T	Q	P	K	1	0.431854	0.507755	0.347748	0.363701	0.495781	0.413294	0.429119	0.0653513	0.424258	0.054476
412	AKR1D1_Y199_P198L	AKR1D1	Y199	P198L		VECHLYFTQPK	V	E	C	H	L	Y	F	T	Q	P	K	1	0.69391	0.952528	0.867329	0.415188	0.644987	0.332855	0.837922	0.107609	0.464343	0.132083
413	AKT1_Y437	AKT1	Y437			ETDTRYFDEEF	E	T	D	T	R	Y	F	D	E	E	F	1	0.541844	0.475315	0.728691	0.224723	0.347779	0.475528	0.58195	0.107257	0.349343	0.102397
414	AKT1_Y437_T435P	AKT1	Y437	T435P		ETDPRYFDEEF	E	T	D	P	R	Y	F	D	E	E	F	1	0.3878	0.513317	0.717431	0.338281	0.412483	0.604173	0.539516	0.13584	0.451646	0.112027
415	AKT3_Y173	AKT3	Y173			KASGKYYAMKI	K	A	S	G	K	Y	Y	A	M	K	I	2	0.319246	0.284594	0.488002	0.155249	0.12293	0.386744	0.363948	0.0888532	0.221641	0.117489
416	AKT3_Y173_G171R	AKT3	Y173	G171R		KASRKYYAMKI	K	A	S	R	K	Y	Y	A	M	K	I	2	0.145874	0.144836	0.211555	0.109337	0.182099	0.072433	0.167422	0.0312099	0.12129	0.0455619
417	AKT3_Y173_G171R_YF	AKT3	Y173	G171R	YF	KASRKYFAMKI	K	A	S	R	K	Y	F	A	M	K	I	1	0.211043	0.239052	0.358181	0.16792	0.432419	0.373124	0.269426	0.0637928	0.324488	0.113325
418	AKT3_Y173_YF	AKT3	Y173		YF	KASGKYFAMKI	K	A	S	G	K	Y	F	A	M	K	I	1	0.185392	0.223559	0.340419	0.136483	0.214587	0.276553	0.24979	0.0659513	0.209208	0.0573096
419	AKT3_Y174	AKT3	Y174			ASGKYYAMKIL	A	S	G	K	Y	Y	A	M	K	I	L	2	0.575305	0.440475	0.446529	0.161988	0.279853	0.432443	0.487436	0.0621816	0.291428	0.110716
420	AKT3_Y174_G171R	AKT3	Y174	G171R		ASRKYYAMKIL	A	S	R	K	Y	Y	A	M	K	I	L	2	0.24854	0.241482	0.350573	0.173593	0.129522	0.130403	0.280198	0.0498454	0.144506	0.0205708
421	AKT3_Y174_G171R_YF	AKT3	Y174	G171R	YF	ASRKFYAMKIL	A	S	R	K	F	Y	A	M	K	I	L	1	0.329865	0.278038	0.414974	0.277664	0.22808	0.455293	0.340959	0.0564517	0.320346	0.0975457
422	AKT3_Y174_YF	AKT3	Y174		YF	ASGKFYAMKIL	A	S	G	K	F	Y	A	M	K	I	L	1	0.295202	0.347142	0.427465	0.198162	0.318801	0.194277	0.356603	0.0544093	0.23708	0.0578076
423	ALAS2_Y199	ALAS2	Y199			WCSNDYLGMSR	W	C	S	N	D	Y	L	G	M	S	R	1	2.39633	2.7228	2.19615	4.99931	4.58238	3.86999	2.43843	0.217057	4.48389	0.466271
424	ALAS2_Y199_R204Q	ALAS2	Y199	R204Q		WCSNDYLGMSQ	W	C	S	N	D	Y	L	G	M	S	Q	1	5.19913	5.6937	5.12243	5.21525	4.62412	4.39982	5.33842	0.253163	4.7464	0.343944
425	ALAS2_Y199_Y199H	ALAS2	Y199	Y199H		WCSNDHLGMSR	W	C	S	N	D	H	L	G	M	S	R	0	0.321176	0.372896	0.277172	0.204281	0.280601	0.301297	0.323748	0.0391216	0.26206	0.0417201
426	ALB_Y108	ALB	Y108			TLRETYGEMAD	T	L	R	E	T	Y	G	E	M	A	D	1	0.448635	0.564351	0.490307	0.223106	0.356692	0.242177	0.501098	0.0478535	0.273992	0.0589938
427	ALB_Y108_E106K	ALB	Y108	E106K		TLRKTYGEMAD	T	L	R	K	T	Y	G	E	M	A	D	1	0.305847	0.206993	0.321663	0.212718	0.183424	0.276238	0.278168	0.0507407	0.224127	0.0387403
428	ALB_Y172	ALB	Y172			ARRHPYFYAPE	A	R	R	H	P	Y	F	Y	A	P	E	2	0.407063	0.47602	0.677349	0.448578	0.319507	0.514202	0.520144	0.11467	0.427429	0.0808782
429	ALB_Y172_Y174F	ALB	Y172	Y174F		ARRHPYFFAPE	A	R	R	H	P	Y	F	F	A	P	E	1	0.728016	0.558433	1.02603	0.693277	0.438009	0.530359	0.770825	0.193279	0.553882	0.105532
430	ALB_Y174	ALB	Y174			RHPYFYAPELL	R	H	P	Y	F	Y	A	P	E	L	L	2	34.5862	22.3384	23.6197	30.1069	17.5362	18.0306	26.8481	5.49661	21.8912	5.81282
431	ALB_Y174_Y174F	ALB	Y174	Y174F		RHPYFFAPELL	R	H	P	Y	F	F	A	P	E	L	L	1	28.8027	22.3724	20.3432	25.0707	15.3415	15.0648	23.8394	3.60601	18.4924	4.65297
432	ALB_Y174_Y174F_YF	ALB	Y174	Y174F	YF	RHPFFFAPELL	R	H	P	F	F	F	A	P	E	L	L	0	0.563113	0.161776	1.23552	0.569063	0.218483	0.20992	0.653469	0.442985	0.332489	0.16732
433	ALB_Y174_YF	ALB	Y174		YF	RHPFFYAPELL	R	H	P	F	F	Y	A	P	E	L	L	1	0.477877	0.531107	0.592471	0.116253	0.304842	0.310993	0.533818	0.0468219	0.244029	0.0903865
434	ALB_Y287	ALB	Y287			ADLAKYICENQ	A	D	L	A	K	Y	I	C	E	N	Q	1	0.831304	0.587004	0.505118	0.217315	0.44769	0.568406	0.641142	0.138558	0.411137	0.145644
435	ALB_Y287_Q292R	ALB	Y287	Q292R		ADLAKYICENR	A	D	L	A	K	Y	I	C	E	N	R	1	0.270378	0.413372	0.507047	0.218296	0.264043	0.318974	0.396932	0.0973164	0.267104	0.0411583
436	ALB_Y343	ALB	Y343			DVCKNYAEAKD	D	V	C	K	N	Y	A	E	A	K	D	1	0.459368	0.619738	0.691333	0.182702	0.386725	0.260167	0.590146	0.0969835	0.276531	0.0840918
437	ALB_Y343_A344T	ALB	Y343	A344T		DVCKNYTEAKD	D	V	C	K	N	Y	T	E	A	K	D	1	0.447001	1.14179	0.473593	0.194938	0.228168	0.344335	0.68746	0.32144	0.255814	0.0640471
438	ALB_Y343_D338G	ALB	Y343	D338G		GVCKNYAEAKD	G	V	C	K	N	Y	A	E	A	K	D	1	0.335833	0.370643	0.4161	0.217527	0.18461	0.195172	0.374192	0.0328648	0.199103	0.0137226
439	ALB_Y343_D338V	ALB	Y343	D338V		VVCKNYAEAKD	V	V	C	K	N	Y	A	E	A	K	D	1	0.406415	0.493016	0.545828	0.198108	0.425816	0.339242	0.481753	0.0574699	0.321055	0.0938465
440	ALB_Y343_E345K	ALB	Y343	E345K		DVCKNYAKAKD	D	V	C	K	N	Y	A	K	A	K	D	1	0.315954	0.291821	0.255984	0.218336	0.26141	0.308135	0.28792	0.0246375	0.262627	0.0366704
441	ALB_Y343_N342K	ALB	Y343	N342K		DVCKKYAEAKD	D	V	C	K	K	Y	A	E	A	K	D	1	0.427204	0.653243	0.654414	0.305828	0.402331	0.317091	0.578287	0.106833	0.34175	0.0430835
442	ALB_Y377	ALB	Y377			RLAKTYETTLE	R	L	A	K	T	Y	E	T	T	L	E	1	0.31085	0.431266	0.417544	0.147817	0.257849	0.149767	0.386553	0.0538223	0.185145	0.0514162
443	ALB_Y377_E378K	ALB	Y377	E378K		RLAKTYKTTLE	R	L	A	K	T	Y	K	T	T	L	E	1	0.157548	0.231516	0.948008	0.386967	0.122663	0.232658	0.445691	0.356473	0.247429	0.108406
444	ALB_Y377_E382K	ALB	Y377	E382K		RLAKTYETTLK	R	L	A	K	T	Y	E	T	T	L	K	1	0.865505	0.277028	0.347555	0.230479	0.189693	0.406512	0.496696	0.262372	0.275561	0.0940812
445	ALB_Y394	ALB	Y394			DPHECYAKVFD	D	P	H	E	C	Y	A	K	V	F	D	1	0.485515	0.698727	0.622482	0.338095	0.424019	0.964363	0.602241	0.0882119	0.575492	0.277201
446	ALB_Y394_D389H	ALB	Y394	D389H		HPHECYAKVFD	H	P	H	E	C	Y	A	K	V	F	D	1	0.668799	0.594545	0.700937	0.435066	0.190809	0.58283	0.65476	0.0445542	0.402902	0.16165
447	ALB_Y394_D389V	ALB	Y394	D389V		VPHECYAKVFD	V	P	H	E	C	Y	A	K	V	F	D	1	0.379133	0.523138	0.740444	0.311536	0.477021	0.462637	0.547572	0.148513	0.417065	0.0748506
448	ALB_Y394_D399N	ALB	Y394	D399N		DPHECYAKVFN	D	P	H	E	C	Y	A	K	V	F	N	1	0.403182	0.497603	0.457636	0.401017	0.499737	0.473744	0.452807	0.0386983	0.458166	0.0417805
449	ALB_Y394_K396E	ALB	Y394	K396E		DPHECYAEVFD	D	P	H	E	C	Y	A	E	V	F	D	1	0.570207	0.767522	0.76824	0.411507	0.386725	0.245094	0.70199	0.0931846	0.347775	0.0733082
450	ALB_Y425	ALB	Y425			EQLGEYKFQNA	E	Q	L	G	E	Y	K	F	Q	N	A	1	0.329471	0.538152	0.317094	0.16278	0.673931	0.270395	0.394905	0.101416	0.369035	0.220025
451	ALB_Y425_E420K	ALB	Y425	E420K		KQLGEYKFQNA	K	Q	L	G	E	Y	K	F	Q	N	A	1	0.572952	0.245281	0.220231	0.120325	0.579961	0.281865	0.346155	0.160696	0.327384	0.190386
452	ALB_Y521	ALB	Y521			EVDETYVPKEF	E	V	D	E	T	Y	V	P	K	E	F	1	0.43437	0.645979	0.589785	0.211218	0.310064	0.585627	0.556711	0.0894989	0.36897	0.158426
453	ALB_Y521_D518N	ALB	Y521	D518N		EVNETYVPKEF	E	V	N	E	T	Y	V	P	K	E	F	1	0.37745	0.559835	0.602105	0.208117	0.276263	0.717875	0.51313	0.0974799	0.400751	0.225959
454	ALB_Y521_E525K	ALB	Y521	E525K		EVDETYVPKKF	E	V	D	E	T	Y	V	P	K	K	F	1	0.292858	0.359817	0.432762	0.15991	0.213516	0.368834	0.361812	0.057133	0.24742	0.0885977
455	ALCAM_Y298	ALCAM	Y298			RSSNTYTLTDV	R	S	S	N	T	Y	T	L	T	D	V	1	0.411569	0.34522	0.46326	0.449158	0.161453	0.145395	0.406683	0.0483134	0.252002	0.139564
456	ALCAM_Y298_T301M	ALCAM	Y298	T301M		RSSNTYTLMDV	R	S	S	N	T	Y	T	L	M	D	V	1	0.42443	0.486185	0.863492	0.46501	0.209889	0.638804	0.591369	0.194064	0.437901	0.17615
457	ALDH1A1_Y119	ALDH1A1	Y119			LYSNAYLNDLA	L	Y	S	N	A	Y	L	N	D	L	A	2	0.373678	0.476732	0.694105	0.486969	0.20968	0.226174	0.514839	0.13356	0.307608	0.127006
458	ALDH1A1_Y119_N121S	ALDH1A1	Y119	N121S		LYSNAYLSDLA	L	Y	S	N	A	Y	L	S	D	L	A	2	0.558849	0.839565	0.980108	0.565446	0.525697	0.179093	0.792841	0.175123	0.423412	0.17352
459	ALDH1A1_Y119_N121S_YF	ALDH1A1	Y119	N121S	YF	LFSNAYLSDLA	L	F	S	N	A	Y	L	S	D	L	A	1	0.320341	0.767155	0.577522	0.181536	0.220164	0.163539	0.555006	0.183105	0.188413	0.0236228
460	ALDH1A1_Y119_YF	ALDH1A1	Y119		YF	LFSNAYLNDLA	L	F	S	N	A	Y	L	N	D	L	A	1	0.504204	0.543085	0.6375	0.435494	0.188919	0.203256	0.561596	0.0559699	0.27589	0.113009
461	ALDH1A3_Y492	ALDH1A3	Y492			RELGEYALAEY	R	E	L	G	E	Y	A	L	A	E	Y	2	0.834813	1.52548	1.44522	0.25456	0.175745	0.694851	1.2685	0.308411	0.375052	0.22841
462	ALDH1A3_Y492_A493P	ALDH1A3	Y492	A493P		RELGEYPLAEY	R	E	L	G	E	Y	P	L	A	E	Y	2	0.437904	0.249325	0.935955	0.376185	1.3084	0.255783	0.541061	0.28965	0.64679	0.470405
463	ALDH1A3_Y492_A493P_YF	ALDH1A3	Y492	A493P	YF	RELGEYPLAEF	R	E	L	G	E	Y	P	L	A	E	F	1	0.58017	0.352704	6.24786	0.23345	0.269924	0.265796	2.39358	2.72697	0.25639	0.0163083
464	ALDH1A3_Y492_YF	ALDH1A3	Y492		YF	RELGEYALAEF	R	E	L	G	E	Y	A	L	A	E	F	1	0.381095	0.345954	0.608554	0.368744	0.529517	0.547685	0.445201	0.116395	0.481982	0.0804141
465	ALDH1A3_Y497	ALDH1A3	Y497			YALAEYTEVKT	Y	A	L	A	E	Y	T	E	V	K	T	2	0.872261	0.671433	0.752826	0.325213	0.554955	0.44822	0.765507	0.0824767	0.442796	0.0938702
466	ALDH1A3_Y497_A493P	ALDH1A3	Y497	A493P		YPLAEYTEVKT	Y	P	L	A	E	Y	T	E	V	K	T	2	0.510509	0.645313	0.764083	0.138113	0.426513	0.642344	0.639968	0.10359	0.402323	0.206561
467	ALDH1A3_Y497_A493P_YF	ALDH1A3	Y497	A493P	YF	FPLAEYTEVKT	F	P	L	A	E	Y	T	E	V	K	T	1	0.41032	0.488369	0.528889	0.220643	0.245887	0.295503	0.475859	0.0492071	0.254011	0.0310964
468	ALDH1A3_Y497_YF	ALDH1A3	Y497		YF	FALAEYTEVKT	F	A	L	A	E	Y	T	E	V	K	T	1	0.452049	0.445224	0.849005	0.312283	0.435377	0.319504	0.582093	0.188756	0.355721	0.0564022
469	ALDH2_Y332	ALDH2	Y332			VQEDIYDEFVE	V	Q	E	D	I	Y	D	E	F	V	E	1	0.803567	1.30769	1.14104	0.437589	0.630837	0.481177	1.0841	0.209708	0.516534	0.0827597
470	ALDH2_Y332_E337V	ALDH2	Y332	E337V		VQEDIYDEFVV	V	Q	E	D	I	Y	D	E	F	V	V	1	0.47718	0.555725	0.515721	0.267785	0.367824	0.586434	0.516209	0.0320677	0.407348	0.133056
471	ALDH2_Y497	ALDH2	Y497			RELGEYGLQAY	R	E	L	G	E	Y	G	L	Q	A	Y	2	0.565907	0.906638	0.915952	0.17096	0.15178	0.190765	0.796166	0.162862	0.171168	0.0159165
472	ALDH2_Y497_E496K	ALDH2	Y497	E496K		RELGKYGLQAY	R	E	L	G	K	Y	G	L	Q	A	Y	2	0.542328	0.266768	0.360094	0.416572	0.0549654	0.31483	0.38973	0.114432	0.262122	0.152257
473	ALDH2_Y497_E496K_YF	ALDH2	Y497	E496K	YF	RELGKYGLQAF	R	E	L	G	K	Y	G	L	Q	A	F	1	0.173258	0.395385	0.488068	1.19096	0.135275	0.248272	0.352237	0.132093	0.524835	0.473273
474	ALDH2_Y497_YF	ALDH2	Y497		YF	RELGEYGLQAF	R	E	L	G	E	Y	G	L	Q	A	F	1	0.374392	0.241883	1.0137	0.278799	0.227831	0.403124	0.543326	0.336978	0.303251	0.0736222
475	ALDH2_Y502	ALDH2	Y502			YGLQAYTEVKT	Y	G	L	Q	A	Y	T	E	V	K	T	2	0.375371	0.570066	0.539455	0.190965	0.213341	0.362056	0.494964	0.0854835	0.255454	0.0759305
476	ALDH2_Y502_E504K	ALDH2	Y502	E504K		YGLQAYTKVKT	Y	G	L	Q	A	Y	T	K	V	K	T	2	0.383049	0.314636	0.476	0.187078	0.222549	0.188246	0.391228	0.0661298	0.199291	0.0164528
477	ALDH2_Y502_E504K_YF	ALDH2	Y502	E504K	YF	FGLQAYTKVKT	F	G	L	Q	A	Y	T	K	V	K	T	1	0.836623	0.497189	0.692126	0.276111	0.20144	0.456698	0.675312	0.139083	0.311416	0.107157
478	ALDH2_Y502_YF	ALDH2	Y502		YF	FGLQAYTEVKT	F	G	L	Q	A	Y	T	E	V	K	T	1	0.545268	0.501601	0.552062	0.192615	0.293552	0.49871	0.532977	0.0223586	0.328292	0.127355
479	ALDH3A1_Y272	ALDH3A1	Y272			SLKEFYGEDAK	S	L	K	E	F	Y	G	E	D	A	K	1	0.448764	0.365677	0.623116	0.2947	0.213706	0.436105	0.479186	0.107278	0.314837	0.0919037
480	ALDH3A1_Y272_E270A	ALDH3A1	Y272	E270A		SLKAFYGEDAK	S	L	K	A	F	Y	G	E	D	A	K	1	0.3971	0.26139	0.595546	0.250449	0.162671	0.299844	0.418012	0.137218	0.237655	0.0567269
481	ALDH3A1_Y305	ALDH3A1	Y305			GQKVAYGGTGD	G	Q	K	V	A	Y	G	G	T	G	D	1	0.1939	0.315591	0.262317	0.145791	0.143265	0.363136	0.25727	0.0498083	0.217397	0.103058
482	ALDH3A1_Y305_G309E	ALDH3A1	Y305	G309E		GQKVAYGGTED	G	Q	K	V	A	Y	G	G	T	E	D	1	0.33543	0.29367	0.432194	0.202529	0.310148	0.33632	0.353765	0.0580195	0.282999	0.0578955
483	ALDH3B2_Y362	ALDH3B2	Y362			LKEIHYPPYTD	L	K	E	I	H	Y	P	P	Y	T	D	2	0.649129	0.469161	0.728784	0.283983	0.0410341	0.761809	0.615691	0.108596	0.362275	0.299418
484	ALDH3B2_Y362_H361R	ALDH3B2	Y362	H361R		LKEIRYPPYTD	L	K	E	I	R	Y	P	P	Y	T	D	2	0.454123	0.190163	0.360606	0.0699668	0.71149	0.17246	0.334964	0.109276	0.317972	0.281387
485	ALDH3B2_Y362_H361R_YF	ALDH3B2	Y362	H361R	YF	LKEIRYPPFTD	L	K	E	I	R	Y	P	P	F	T	D	1	0.420143	0.588408	0.639074	1.77021	0.305294	0.758822	0.549208	0.0935774	0.944775	0.612333
486	ALDH3B2_Y362_YF	ALDH3B2	Y362		YF	LKEIHYPPFTD	L	K	E	I	H	Y	P	P	F	T	D	1	0.358958	0.282977	0.435897	0.141905	0.306698	0.315544	0.359277	0.06243	0.254716	0.0798512
487	ALDH3B2_Y365	ALDH3B2	Y365			IHYPPYTDWNQ	I	H	Y	P	P	Y	T	D	W	N	Q	2	0.464706	0.811563	0.450189	0.214469	0.332955	0.401898	0.575486	0.167037	0.316441	0.0774033
488	ALDH3B2_Y365_H361R	ALDH3B2	Y365	H361R		IRYPPYTDWNQ	I	R	Y	P	P	Y	T	D	W	N	Q	2	0.338484	0.375548	0.4084	0.255368	0.341582	0.252509	0.374144	0.02856	0.283153	0.0413323
489	ALDH3B2_Y365_H361R_YF	ALDH3B2	Y365	H361R	YF	IRFPPYTDWNQ	I	R	F	P	P	Y	T	D	W	N	Q	1	0.289836	0.415026	0.640804	0.210979	0.308138	0.356102	0.448555	0.14523	0.29174	0.0603704
490	ALDH3B2_Y365_YF	ALDH3B2	Y365		YF	IHFPPYTDWNQ	I	H	F	P	P	Y	T	D	W	N	Q	1	0.487047	0.425206	0.503951	0.36616	0.268358	0.545077	0.472068	0.0338473	0.393198	0.114577
491	ALDH5A1_Y175	ALDH5A1	Y175			EARRVYGDIIH	E	A	R	R	V	Y	G	D	I	I	H	1	0.25441	0.222204	0.446696	0.209051	0.215066	0.30763	0.30777	0.0991119	0.243916	0.04512
492	ALDH5A1_Y175_G176R	ALDH5A1	Y175	G176R		EARRVYRDIIH	E	A	R	R	V	Y	R	D	I	I	H	1	0.406934	0.267428	0.374535	0.284735	0.22198	0.30532	0.349632	0.0596129	0.270678	0.0354454
493	ALDH5A1_Y175_H180Y	ALDH5A1	Y175	H180Y		EARRVYGDIIY	E	A	R	R	V	Y	G	D	I	I	Y	2	0.384669	0.427646	0.418094	0.151458	0.243914	0.333672	0.410136	0.0184254	0.243014	0.0743913
494	ALDH5A1_Y175_H180Y_YF	ALDH5A1	Y175	H180Y	YF	EARRVYGDIIF	E	A	R	R	V	Y	G	D	I	I	F	1	0.412514	0.323757	0.624941	0.256929	0.291399	0.497328	0.453737	0.126366	0.348552	0.106138
495	ALDOA_Y138	ALDOA	Y138			ERCAQYKKDGA	E	R	C	A	Q	Y	K	K	D	G	A	1	0.228085	0.293032	0.283444	0.249893	0.162175	0.19775	0.268187	0.0286251	0.203272	0.0360231
496	ALDOA_Y138_G142V	ALDOA	Y138	G142V		ERCAQYKKDVA	E	R	C	A	Q	Y	K	K	D	V	A	1	0.202809	0.18551	0.338463	0.167467	0.252708	0.207632	0.242261	0.0683912	0.209269	0.0348188
497	ALDOA_Y204	ALDOA	Y204			LKRCQYVTEKV	L	K	R	C	Q	Y	V	T	E	K	V	1	0.559288	0.610847	0.70243	0.110474	0.209889	0.133387	0.624189	0.059194	0.15125	0.0425064
498	ALDOA_Y204_E207K	ALDOA	Y204	E207K		LKRCQYVTKKV	L	K	R	C	Q	Y	V	T	K	K	V	1	0.269974	0.235474	0.499737	0.346625	0.296813	0.0896246	0.335062	0.117292	0.244354	0.111284
499	ALDOA_Y343	ALDOA	Y343			ACQGKYTPSGQ	A	C	Q	G	K	Y	T	P	S	G	Q	1	0.320681	0.252955	0.390883	0.160288	0.182301	0.221037	0.321506	0.0563118	0.187875	0.025112
500	ALDOA_Y343_C339Y	ALDOA	Y343	C339Y		AYQGKYTPSGQ	A	Y	Q	G	K	Y	T	P	S	G	Q	2	0.238482	0.214416	0.296712	0.122064	0.126986	0.285356	0.24987	0.0345488	0.178135	0.0758433
501	ALDOA_Y343_C339Y_YF	ALDOA	Y343	C339Y	YF	AFQGKYTPSGQ	A	F	Q	G	K	Y	T	P	S	G	Q	1	0.294465	0.329739	0.440163	0.299149	0.211648	0.14172	0.354789	0.0620623	0.217506	0.0644038
502	ALDOA_Y343_G347S	ALDOA	Y343	G347S		ACQGKYTPSSQ	A	C	Q	G	K	Y	T	P	S	S	Q	1	0.267813	0.27414	0.379762	0.174549	0.188096	0.229241	0.307238	0.0513472	0.197295	0.0232564
503	ALDOB_Y204	ALDOB	Y204			LEHCQYVTEKV	L	E	H	C	Q	Y	V	T	E	K	V	1	0.5808	0.975621	0.893896	0.353517	0.414801	0.360708	0.816772	0.170161	0.376342	0.027353
504	ALDOB_Y204_E207Q	ALDOB	Y204	E207Q		LEHCQYVTQKV	L	E	H	C	Q	Y	V	T	Q	K	V	1	0.393288	0.23812	0.772271	0.273267	0.343027	0.402914	0.467893	0.224357	0.339736	0.0529795
505	ALDOB_Y223	ALDOB	Y223			NDHHVYLEGTL	N	D	H	H	V	Y	L	E	G	T	L	1	0.317499	0.371742	0.517032	0.240724	0.675566	0.552175	0.402091	0.0842382	0.489488	0.182974
506	ALDOB_Y223_V222F	ALDOB	Y223	V222F		NDHHFYLEGTL	N	D	H	H	F	Y	L	E	G	T	L	1	0.371973	0.453799	0.548181	0.16226	0.246335	0.407597	0.457984	0.0719975	0.272064	0.101797
507	ALDOB_Y302	ALDOB	Y302			KLSFSYGRALQ	K	L	S	F	S	Y	G	R	A	L	Q	1	0.509436	0.373735	0.593748	0.21388	0.286989	0.443901	0.492306	0.090633	0.314923	0.0959606
508	ALDOB_Y302_R304Q	ALDOB	Y302	R304Q		KLSFSYGQALQ	K	L	S	F	S	Y	G	Q	A	L	Q	1	0.424715	0.406969	0.845283	0.207372	0.284824	0.344249	0.558989	0.20257	0.278815	0.0560413
509	ALDOB_Y302_R304W	ALDOB	Y302	R304W		KLSFSYGWALQ	K	L	S	F	S	Y	G	W	A	L	Q	1	0.56577	0.709463	0.785729	0.223649	0.395579	0.427292	0.686987	0.0911935	0.34884	0.0894649
510	ALK_Y1092	ALK	Y1092			TIMTDYNPNYC	T	I	M	T	D	Y	N	P	N	Y	C	2	0.294528	0.43552	0.864365	0.200584	0.501484	0.699884	0.531471	0.242327	0.467317	0.205265
511	ALK_Y1092_D1091N	ALK	Y1092	D1091N		TIMTNYNPNYC	T	I	M	T	N	Y	N	P	N	Y	C	2	0.423679	0.6871	0.526513	0.304824	0.1336	0.353568	0.545764	0.108399	0.263997	0.0943275
512	ALK_Y1092_D1091N_YF	ALK	Y1092	D1091N	YF	TIMTNYNPNFC	T	I	M	T	N	Y	N	P	N	F	C	1	0.375314	0.433167	0.531071	0.313626	0.146297	0.399243	0.446518	0.0642844	0.286388	0.105045
513	ALK_Y1092_YF	ALK	Y1092		YF	TIMTDYNPNFC	T	I	M	T	D	Y	N	P	N	F	C	1	0.350669	0.365572	0.300505	0.17885	0.2053	0.301804	0.338915	0.0278334	0.228652	0.0528418
514	ALK_Y1096	ALK	Y1096			DYNPNYCFAGK	D	Y	N	P	N	Y	C	F	A	G	K	2	0.321638	0.544236	0.610256	0.288385	0.409384	0.278979	0.492043	0.123473	0.325583	0.0593809
515	ALK_Y1096_D1091N	ALK	Y1096	D1091N		NYNPNYCFAGK	N	Y	N	P	N	Y	C	F	A	G	K	2	0.355138	0.422669	0.686712	0.306197	0.410314	0.602823	0.488173	0.14307	0.439778	0.122876
516	ALK_Y1096_D1091N_YF	ALK	Y1096	D1091N	YF	NFNPNYCFAGK	N	F	N	P	N	Y	C	F	A	G	K	1	0.389446	0.384667	0.418864	0.222838	0.293552	0.286635	0.397659	0.0151207	0.267675	0.0318298
517	ALK_Y1096_YF	ALK	Y1096		YF	DFNPNYCFAGK	D	F	N	P	N	Y	C	F	A	G	K	1	0.392547	0.327656	0.402214	0.225317	0.364378	0.333311	0.374139	0.0331048	0.307669	0.0595966
518	ALK_Y1131	ALK	Y1131			AFGEVYEGQVS	A	F	G	E	V	Y	E	G	Q	V	S	1	0.342568	0.413807	0.422155	0.17497	0.27486	0.295701	0.392844	0.035713	0.24851	0.052692
519	ALK_Y1131_G1128A	ALK	Y1131	G1128A		AFAEVYEGQVS	A	F	A	E	V	Y	E	G	Q	V	S	1	0.375347	0.471187	0.397151	0.151876	0.292601	0.453417	0.414562	0.041018	0.299298	0.123195
520	ALK_Y1131_V1135E	ALK	Y1131	V1135E		AFGEVYEGQES	A	F	G	E	V	Y	E	G	Q	E	S	1	0.357111	0.465633	0.645815	0.152703	0.447056	0.321865	0.48952	0.119067	0.307208	0.120615
521	ALK_Y1278	ALK	Y1278			MARDIYRASYY	M	A	R	D	I	Y	R	A	S	Y	Y	3	0.529628	0.511072	0.63272	0.474707	0.503936	0.429165	0.557806	0.0535105	0.46927	0.0307665
522	ALK_Y1278_A1274T	ALK	Y1278	A1274T		MTRDIYRASYY	M	T	R	D	I	Y	R	A	S	Y	Y	3	0.461121	0.412595	0.400673	0.527918	0.421764	0.271008	0.424796	0.0261423	0.406896	0.105409
523	ALK_Y1278_A1274T_YF	ALK	Y1278	A1274T	YF	MTRDIYRASFF	M	T	R	D	I	Y	R	A	S	F	F	1	0.294419	0.330935	0.410061	0.204125	0.387273	0.355899	0.345138	0.0482671	0.315766	0.0799739
524	ALK_Y1278_R1275L	ALK	Y1278	R1275L		MALDIYRASYY	M	A	L	D	I	Y	R	A	S	Y	Y	3	0.522825	0.564695	0.594184	0.320736	0.469545	0.586682	0.560568	0.0292778	0.458987	0.108828
525	ALK_Y1278_R1275L_YF	ALK	Y1278	R1275L	YF	MALDIYRASFF	M	A	L	D	I	Y	R	A	S	F	F	1	0.3493	0.393008	0.491111	0.203308	0.40161	0.374894	0.41114	0.0592967	0.326604	0.0878633
526	ALK_Y1278_R1275Q	ALK	Y1278	R1275Q		MAQDIYRASYY	M	A	Q	D	I	Y	R	A	S	Y	Y	3	0.455161	0.416122	0.526606	0.36872	0.4122	0.403504	0.465963	0.0457473	0.394808	0.0187857
527	ALK_Y1278_R1275Q_YF	ALK	Y1278	R1275Q	YF	MAQDIYRASFF	M	A	Q	D	I	Y	R	A	S	F	F	1	0.327476	0.376832	0.428889	0.214138	0.262997	0.382599	0.377732	0.0414063	0.286578	0.0707667
528	ALK_Y1278_Y1278S	ALK	Y1278	Y1278S		MARDISRASYY	M	A	R	D	I	S	R	A	S	Y	Y	2	0.247651	0.381093	0.536499	0.140527	0.24057	0.208812	0.388414	0.118035	0.196636	0.0417403
529	ALK_Y1278_Y1278S_YF	ALK	Y1278	Y1278S	YF	MARDISRASFF	M	A	R	D	I	S	R	A	S	F	F	0	0.263731	0.285155	0.369029	0.241704	0.265396	0.348094	0.305972	0.0454378	0.285065	0.0456059
530	ALK_Y1278_YF	ALK	Y1278		YF	MARDIYRASFF	M	A	R	D	I	Y	R	A	S	F	F	1	0.338121	0.343706	0.32074	0.155978	0.251371	0.509827	0.334189	0.00977924	0.305726	0.149484
531	ALK_Y1282	ALK	Y1282			IYRASYYRKGG	I	Y	R	A	S	Y	Y	R	K	G	G	3	0.348931	0.260489	0.351139	0.302337	0.332254	0.310095	0.320187	0.042222	0.314895	0.0126764
532	ALK_Y1282_Y1278S	ALK	Y1282	Y1278S		ISRASYYRKGG	I	S	R	A	S	Y	Y	R	K	G	G	2	0.370534	0.381239	0.422012	0.330173	0.316821	0.470233	0.391262	0.0221786	0.372409	0.0693865
533	ALK_Y1282_Y1278S_YF	ALK	Y1282	Y1278S	YF	ISRASYFRKGG	I	S	R	A	S	Y	F	R	K	G	G	1	0.378198	0.317418	0.398343	0.249076	0.227688	0.290712	0.364653	0.0343975	0.255825	0.0261684
534	ALK_Y1282_YF	ALK	Y1282		YF	IFRASYFRKGG	I	F	R	A	S	Y	F	R	K	G	G	1	0.354617	0.322257	0.443123	0.253115	0.324504	0.215341	0.373332	0.051087	0.26432	0.0452645
535	ALK_Y1283	ALK	Y1283			YRASYYRKGGC	Y	R	A	S	Y	Y	R	K	G	G	C	3	0.279297	0.355803	0.360831	0.248218	0.300534	0.239348	0.331977	0.0373069	0.2627	0.0269964
536	ALK_Y1283_Y1278S	ALK	Y1283	Y1278S		SRASYYRKGGC	S	R	A	S	Y	Y	R	K	G	G	C	2	0.266121	0.181574	0.475748	0.221139	0.302805	0.411479	0.307814	0.123662	0.311808	0.0779665
537	ALK_Y1283_Y1278S_YF	ALK	Y1283	Y1278S	YF	SRASFYRKGGC	S	R	A	S	F	Y	R	K	G	G	C	1	0.268665	0.345939	0.285523	0.240744	0.241691	0.301054	0.300042	0.0331756	0.261163	0.02821
538	ALK_Y1283_YF	ALK	Y1283		YF	FRASFYRKGGC	F	R	A	S	F	Y	R	K	G	G	C	1	0.275192	0.387465	0.304811	0.396769	0.283634	0.307311	0.322489	0.0475094	0.329238	0.0487202
539	ALK_Y1604	ALK	Y1604			PGAGHYEDTIL	P	G	A	G	H	Y	E	D	T	I	L	1	0.5585	0.580191	0.607143	0.323093	0.252011	0.188738	0.581945	0.0198969	0.254614	0.0548812
540	ALK_Y1604_P1599H	ALK	Y1604	P1599H		HGAGHYEDTIL	H	G	A	G	H	Y	E	D	T	I	L	1	0.329837	0.542012	3.6931	0.559735	0.0553068	0.278017	1.52165	1.53789	0.297686	0.206401
541	ALOX12_Y295	ALOX12	Y295			RGEKQYLAAPL	R	G	E	K	Q	Y	L	A	A	P	L	1	0.369643	0.308689	0.207407	0.361152	0.218067	0.0836936	0.295246	0.066911	0.220971	0.113291
542	ALOX12_Y295_A298T	ALOX12	Y295	A298T		RGEKQYLATPL	R	G	E	K	Q	Y	L	A	T	P	L	1	0.326969	0.193651	0.843486	0.16792	0.389027	0.171716	0.454702	0.280248	0.242888	0.103348
543	ALOX12B_Y318	ALOX12B	Y318			IYLADYRIMEG	I	Y	L	A	D	Y	R	I	M	E	G	2	1.03155	1.25673	1.16443	0.602323	0.933415	0.878266	1.1509	0.092427	0.804668	0.14484
544	ALOX12B_Y318_Y318C	ALOX12B	Y318	Y318C		IYLADCRIMEG	I	Y	L	A	D	C	R	I	M	E	G	1	0.620452	0.769063	0.884652	0.197256	0.360733	0.440144	0.758056	0.108139	0.332711	0.101119
545	ALOX12B_Y318_Y318C_YF	ALOX12B	Y318	Y318C	YF	IFLADCRIMEG	I	F	L	A	D	C	R	I	M	E	G	0	0.507715	0.817512	0.856193	0.3494	0.532155	0.379022	0.72714	0.155958	0.420192	0.0800878
546	ALOX12B_Y318_YF	ALOX12B	Y318		YF	IFLADYRIMEG	I	F	L	A	D	Y	R	I	M	E	G	1	0.409603	0.704962	0.750809	0.307976	0.432825	0.414683	0.621791	0.151203	0.385161	0.0550783
547	ALOX5_Y446	ALOX5	Y446			MKDLTYASLCF	M	K	D	L	T	Y	A	S	L	C	F	1	0.606996	0.652995	0.635486	0.86506	1.05516	0.623948	0.631826	0.0189565	0.848057	0.176453
548	ALOX5_Y446_A447S	ALOX5	Y446	A447S		MKDLTYSSLCF	M	K	D	L	T	Y	S	S	L	C	F	1	0.770391	1.22367	1.00803	1.12089	1.54593	1.23684	1.0007	0.185124	1.30122	0.179391
549	ALPK2_Y1975	ALPK2	Y1975			LIQRNYKLAAQ	L	I	Q	R	N	Y	K	L	A	A	Q	1	0.338931	0.418867	0.603119	0.266215	0.137382	0.224651	0.453639	0.110621	0.209416	0.0536878
550	ALPK2_Y1975_A1978T	ALPK2	Y1975	A1978T		LIQRNYKLTAQ	L	I	Q	R	N	Y	K	L	T	A	Q	1	0.676927	0.439986	0.272839	0.196782	0.187067	0.045168	0.463251	0.165786	0.143006	0.0692953
551	ALPK3_Y342	ALPK3	Y342			HTLQLYRCREE	H	T	L	Q	L	Y	R	C	R	E	E	1	0.394495	0.600565	0.875	0.372345	0.153204	0.355698	0.623353	0.196826	0.293749	0.0996124
552	ALPK3_Y342_T338I	ALPK3	Y342	T338I		HILQLYRCREE	H	I	L	Q	L	Y	R	C	R	E	E	1	0.480164	0.316308	1.13665	0.41393	0.142394	0.099845	0.644373	0.354459	0.218723	0.139121
553	ALPL_Y117	ALPL	Y117			GTATAYLCGVK	G	T	A	T	A	Y	L	C	G	V	K	1	0.343317	0.40694	0.514576	0.201504	0.334219	0.245688	0.421611	0.0706816	0.26047	0.0551795
554	ALPL_Y117_A114G	ALPL	Y117	A114G		GTGTAYLCGVK	G	T	G	T	A	Y	L	C	G	V	K	1	0.252248	0.431403	0.405398	0.193652	0.174786	0.137581	0.363016	0.0790413	0.168673	0.0232952
555	ALPL_Y117_A116T	ALPL	Y117	A116T		GTATTYLCGVK	G	T	A	T	T	Y	L	C	G	V	K	1	0.39576	0.346999	0.483544	0.204177	0.407726	0.336806	0.408768	0.0564978	0.316237	0.0843617
556	ALPL_Y117_G120R	ALPL	Y117	G120R		GTATAYLCRVK	G	T	A	T	A	Y	L	C	R	V	K	1	0.269521	0.290433	0.454541	0.184037	0.233894	0.363992	0.338165	0.082732	0.260641	0.0758617
557	ALX3_Y181	ALX3	Y181			HYPDVYAREQL	H	Y	P	D	V	Y	A	R	E	Q	L	2	0.490453	0.380914	0.758333	0.224893	0.106005	0.251081	0.543233	0.158536	0.193993	0.0631289
558	ALX3_Y181_R183W	ALX3	Y181	R183W		HYPDVYAWEQL	H	Y	P	D	V	Y	A	W	E	Q	L	2	1.02837	0.40985	0.800292	0.270839	0.104553	0.486744	0.74617	0.255393	0.287379	0.156467
559	ALX3_Y181_R183W_YF	ALX3	Y181	R183W	YF	HFPDVYAWEQL	H	F	P	D	V	Y	A	W	E	Q	L	1	0.563625	0.261792	1.00871	0.325007	0.992205	0.352031	0.611374	0.30679	0.556414	0.308348
560	ALX3_Y181_YF	ALX3	Y181		YF	HFPDVYAREQL	H	F	P	D	V	Y	A	R	E	Q	L	1	0.300443	0.479472	0.566666	0.308595	0.190809	0.429096	0.44886	0.11082	0.3095	0.0972824
561	AMH_Y195	AMH	Y195			SRDTRYLVLAV	S	R	D	T	R	Y	L	V	L	A	V	1	0.502107	0.455275	0.591445	0.308165	0.504262	0.52016	0.516276	0.0564868	0.444196	0.0964068
562	AMH_Y195_R194C	AMH	Y195	R194C		SRDTCYLVLAV	S	R	D	T	C	Y	L	V	L	A	V	1	0.71536	1.18577	0.851253	0.463163	0.574821	0.554007	0.917462	0.19767	0.530664	0.0484807
563	AMZ2_Y26	AMZ2	Y26			VLVSQYEKLNA	V	L	V	S	Q	Y	E	K	L	N	A	1	0.39535	0.329686	0.320659	0.260114	0.334309	0.319489	0.348565	0.0332868	0.304638	0.0320587
564	AMZ2_Y26_N30D	AMZ2	Y26	N30D		VLVSQYEKLDA	V	L	V	S	Q	Y	E	K	L	D	A	1	0.41163	0.391183	0.470655	0.131338	0.17107	0.467826	0.424489	0.0336944	0.256744	0.150136
565	ANAPC4_Y469	ANAPC4	Y469			NRKGKYFNVER	N	R	K	G	K	Y	F	N	V	E	R	1	0.4051	0.356808	0.378503	0.180233	0.202271	0.243282	0.380137	0.0197489	0.208595	0.0261255
566	ANAPC4_Y469_R465Q	ANAPC4	Y469	R465Q		NQKGKYFNVER	N	Q	K	G	K	Y	F	N	V	E	R	1	0.210796	0.237186	0.35441	0.168161	0.125776	0.317194	0.267464	0.0624168	0.203711	0.0820895
567	ANG_Y38	ANG	Y38			FLTQHYDAKPQ	F	L	T	Q	H	Y	D	A	K	P	Q	1	0.30566	0.281065	0.289177	0.238605	0.172664	1.2365	0.291967	0.0102329	0.549256	0.486699
568	ANG_Y38_K41E	ANG	Y38	K41E		FLTQHYDAEPQ	F	L	T	Q	H	Y	D	A	E	P	Q	1	0.559006	0.382712	0.489379	0.177214	0.249817	0.449302	0.477032	0.0724994	0.292111	0.115035
569	ANG_Y38_K41I	ANG	Y38	K41I		FLTQHYDAIPQ	F	L	T	Q	H	Y	D	A	I	P	Q	1	0.246247	0.29595	0.498354	0.238513	0.341633	0.39057	0.34685	0.109034	0.323572	0.063377
570	ANG_Y38_Q36L	ANG	Y38	Q36L		FLTLHYDAKPQ	F	L	T	L	H	Y	D	A	K	P	Q	1	0.61173	0.485565	0.76941	0.241454	0.152858	0.56355	0.622235	0.116117	0.319287	0.176467
571	ANG_Y38_Y38H	ANG	Y38	Y38H		FLTQHHDAKPQ	F	L	T	Q	H	H	D	A	K	P	Q	0	0.21324	0.235631	0.480068	0.187232	0.117136	0.28018	0.309646	0.120853	0.19485	0.0667801
572	ANGPTL3_Y417	ANGPTL3	Y417			NLNGKYNKPRA	N	L	N	G	K	Y	N	K	P	R	A	1	0.168099	0.198871	0.238095	0.124417	0.18038	0.392847	0.201688	0.0286452	0.232548	0.115628
573	ANGPTL3_Y417_N418Y	ANGPTL3	Y417	N418Y		NLNGKYYKPRA	N	L	N	G	K	Y	Y	K	P	R	A	2	0.158925	0.198232	0.23834	0.18896	0.147433	0.283337	0.198499	0.0324216	0.206577	0.0568637
574	ANGPTL3_Y417_N418Y_YF	ANGPTL3	Y417	N418Y	YF	NLNGKYFKPRA	N	L	N	G	K	Y	F	K	P	R	A	1	0.248242	0.199971	0.290815	0.172766	0.245294	0.355366	0.246343	0.0371112	0.257809	0.0750697
575	ANGPTL3_Y417_Y417C	ANGPTL3	Y417	Y417C		NLNGKCNKPRA	N	L	N	G	K	C	N	K	P	R	A	0	0.318182	0.452054	0.30971	0.377411	0.186285	0.99339	0.359982	0.0651969	0.519028	0.34438
576	ANGPTL7_Y145	ANGPTL7	Y145			RISGVYKLPPD	R	I	S	G	V	Y	K	L	P	P	D	1	0.560012	0.3334	0.653512	0.599427	0.0443741	0.45791	0.515641	0.134398	0.367237	0.235495
577	ANGPTL7_Y145_R140H	ANGPTL7	Y145	R140H		HISGVYKLPPD	H	I	S	G	V	Y	K	L	P	P	D	1	0.431737	0.645979	0.384646	0.133036	0.520387	0.241443	0.487454	0.113731	0.298289	0.163164
578	ANK1_Y1073	ANK1	Y1073			RLCQDYDTIGP	R	L	C	Q	D	Y	D	T	I	G	P	1	1.09318	0.793308	2.45212	0.804197	0.455339	1.03476	1.4462	0.72175	0.764764	0.238184
579	ANK1_Y1073_T1075I	ANK1	Y1073	T1075I		RLCQDYDIIGP	R	L	C	Q	D	Y	D	I	I	G	P	1	0.743506	0.820565	1.58059	0.442131	0.169071	0.719572	1.04822	0.377753	0.443591	0.224744
580	ANK1_Y624	ANK1	Y624			RSLLQYGGSAN	R	S	L	L	Q	Y	G	G	S	A	N	1	0.480511	0.193276	0.0795321	0.221246	0.488115	0.235349	0.251106	0.168729	0.314903	0.122614
581	ANK1_Y624_R619H	ANK1	Y624	R619H		HSLLQYGGSAN	H	S	L	L	Q	Y	G	G	S	A	N	1	0.459147	0.326627	0.272839	0.225085	0.141648	0.767855	0.352871	0.0782911	0.378196	0.277628
582	ANK1_Y735	ANK1	Y735			KTKLGYSPLHQ	K	T	K	L	G	Y	S	P	L	H	Q	1	0.260453	0.32949	0.251852	0.23871	0.202767	0.2521	0.280598	0.0347496	0.231192	0.0208301
583	ANK1_Y735_L733I	ANK1	Y735	L733I		KTKIGYSPLHQ	K	T	K	I	G	Y	S	P	L	H	Q	1	0.210998	0.266515	0.323344	0.175185	0.202757	0.248321	0.266952	0.0458661	0.208754	0.0301573
584	ANK2_Y1455	ANK2	Y1455			ITLPIYTKESE	I	T	L	P	I	Y	T	K	E	S	E	1	0.39581	0.375247	0.527453	0.252965	0.219719	0.382242	0.432837	0.0674285	0.284975	0.0701046
585	ANK2_Y1455_E1458G	ANK2	Y1455	E1458G		ITLPIYTKGSE	I	T	L	P	I	Y	T	K	G	S	E	1	0.395342	0.215077	0.621938	0.234225	0.201293	0.33981	0.410786	0.166459	0.258443	0.0590853
586	ANK2_Y3907	ANK2	Y3907			KIIRRYVSSEG	K	I	I	R	R	Y	V	S	S	E	G	1	0.283946	0.264572	0.380877	0.239728	0.411817	0.215299	0.309798	0.0508787	0.288948	0.0874519
587	ANK2_Y3907_R3906W	ANK2	Y3907	R3906W		KIIRWYVSSEG	K	I	I	R	W	Y	V	S	S	E	G	1	0.419369	0.399346	0.572734	0.185689	0.316078	0.24475	0.463816	0.0774492	0.248839	0.0533093
588	ANKZF1_Y572	ANKZF1	Y572			RARPPYTVAAD	R	A	R	P	P	Y	T	V	A	A	D	1	0.346431	0.321875	0.308518	0.219896	0.172041	0.177849	0.325608	0.0157013	0.189928	0.0213224
589	ANKZF1_Y572_R569W	ANKZF1	Y572	R569W		RAWPPYTVAAD	R	A	W	P	P	Y	T	V	A	A	D	1	0.3696	0.475985	0.342067	0.325396	0.161898	0.212357	0.395884	0.0577444	0.233217	0.0683581
590	ANO1_Y981	ANO1	Y981			APSHAYHGGVL	A	P	S	H	A	Y	H	G	G	V	L	1	0.782992	0.231691	0.290163	0.181381	0.203874	0.823161	0.434949	0.247259	0.402805	0.297378
591	ANO1_Y981_G983R	ANO1	Y981	G983R		APSHAYHRGVL	A	P	S	H	A	Y	H	R	G	V	L	1	0.247723	0.268558	0.406998	0.149905	0.16514	0.372823	0.30776	0.0706857	0.229289	0.101684
592	ANOS1_Y217	ANOS1	Y217			IEPVIYVVQRR	I	E	P	V	I	Y	V	V	Q	R	R	1	0.241415	0.416586	0.3275	0.261016	0.517772	0.383969	0.3285	0.0715171	0.387586	0.104851
593	ANOS1_Y217_Y217D	ANOS1	Y217	Y217D		IEPVIDVVQRR	I	E	P	V	I	D	V	V	Q	R	R	0	0.416885	0.431838	0.455357	0.230051	0.336721	0.312143	0.434693	0.0158353	0.292972	0.0456091
594	ANOS1_Y259	ANOS1	Y259			RPSRWYQFRVA	R	P	S	R	W	Y	Q	F	R	V	A	1	0.438986	0.536742	1.33962	0.55196	0.463771	0.617791	0.771782	0.4035	0.544507	0.0630989
595	ANOS1_Y259_R262P	ANOS1	Y259	R262P		RPSRWYQFPVA	R	P	S	R	W	Y	Q	F	P	V	A	1	1.63725	1.8377	1.50869	5.71176	4.06291	3.33809	1.66121	0.135383	4.37092	0.993223
596	ANPEP_Y600	ANPEP	Y600			RQQQDYWLIDV	R	Q	Q	Q	D	Y	W	L	I	D	V	1	30.1935	21.3879	22.3606	30.8075	14.7015	21.3239	24.6473	3.94178	22.2776	6.60974
597	ANPEP_Y600_I603K	ANPEP	Y600	I603K		RQQQDYWLKDV	R	Q	Q	Q	D	Y	W	L	K	D	V	1	0.468586	1.03886	0.453333	1.62038	0.563753	0.390251	0.653592	0.272494	0.858127	0.543627
598	ANPEP_Y600_I603M	ANPEP	Y600	I603M		RQQQDYWLMDV	R	Q	Q	Q	D	Y	W	L	M	D	V	1	33.0871	23.4582	23.3735	25.0365	16.971	20.9747	26.6396	4.55923	20.9941	3.29279
599	ANTXR2_Y380	ANTXR2	Y380			TVDASYYGGRG	T	V	D	A	S	Y	Y	G	G	R	G	2	0.44753	0.606986	0.443675	0.461382	0.555668	0.371328	0.499397	0.0760934	0.462792	0.0752631
600	ANTXR2_Y380_Y381C	ANTXR2	Y380	Y381C		TVDASYCGGRG	T	V	D	A	S	Y	C	G	G	R	G	1	0.307503	0.329319	0.382046	0.205251	0.240691	0.266414	0.339623	0.0312921	0.237452	0.0250748
601	ANTXR2_Y380_YF	ANTXR2	Y380		YF	TVDASYFGGRG	T	V	D	A	S	Y	F	G	G	R	G	1	0.282551	0.294769	0.377228	0.200645	0.140992	0.240238	0.318183	0.0420481	0.193958	0.0407923
602	ANTXR2_Y381	ANTXR2	Y381			VDASYYGGRGV	V	D	A	S	Y	Y	G	G	R	G	V	2	0.903697	0.900418	1.07747	1.00031	0.869216	0.821011	0.960527	0.0826998	0.896846	0.0757623
603	ANTXR2_Y381_Y381C	ANTXR2	Y381	Y381C		VDASYCGGRGV	V	D	A	S	Y	C	G	G	R	G	V	1	0.266551	0.189361	0.536036	0.479121	0.169071	0.884438	0.330649	0.14861	0.510876	0.292909
604	ANTXR2_Y381_Y381C_YF	ANTXR2	Y381	Y381C	YF	VDASFCGGRGV	V	D	A	S	F	C	G	G	R	G	V	0	0.282205	0.392057	0.368022	0.134482	0.313086	0.31232	0.347428	0.0471517	0.253296	0.0840149
605	ANTXR2_Y381_YF	ANTXR2	Y381		YF	VDASFYGGRGV	V	D	A	S	F	Y	G	G	R	G	V	1	0.361109	0.320718	0.352455	0.193395	0.20846	0.330469	0.344761	0.0173638	0.244108	0.0613753
606	ANXA1_Y335	ANXA1	Y335			ETKGDYEKILV	E	T	K	G	D	Y	E	K	I	L	V	1	0.316944	0.382847	0.557533	0.180594	0.159814	0.324738	0.419108	0.101511	0.221715	0.0733401
607	ANXA1_Y335_G333E	ANXA1	Y335	G333E		ETKEDYEKILV	E	T	K	E	D	Y	E	K	I	L	V	1	0.46965	0.32277	0.766182	0.260622	0.334285	0.43224	0.519534	0.184427	0.342382	0.0702965
608	ANXA13_Y90	ANXA13	Y90			DRPSEYAARQL	D	R	P	S	E	Y	A	A	R	Q	L	1	0.20486	0.323336	0.512809	0.161701	0.338713	0.600916	0.347002	0.126828	0.36711	0.180429
609	ANXA13_Y90_R86H	ANXA13	Y90	R86H		DHPSEYAARQL	D	H	P	S	E	Y	A	A	R	Q	L	1	0.245604	0.310674	0.484098	0.169796	0.30096	0.219078	0.346792	0.100659	0.229945	0.0540959
610	ANXA3_Y15	ANXA3	Y15			GTVRDYPDFSP	G	T	V	R	D	Y	P	D	F	S	P	1	0.363722	0.836552	0.603584	0.219299	0.262879	0.243798	0.601286	0.193039	0.241992	0.0178371
611	ANXA3_Y15_S19N	ANXA3	Y15	S19N		GTVRDYPDFNP	G	T	V	R	D	Y	P	D	F	N	P	1	0.285283	0.42885	0.493264	0.215754	0.240482	0.430032	0.402466	0.0869332	0.295423	0.0957169
612	ANXA3_Y216	ANXA3	Y216			LTFDEYRNISQ	L	T	F	D	E	Y	R	N	I	S	Q	1	0.497561	0.86305	0.714714	0.438053	1.17421	0.538353	0.691775	0.150089	0.716871	0.325967
613	ANXA3_Y216_I219N	ANXA3	Y216	I219N		LTFDEYRNNSQ	L	T	F	D	E	Y	R	N	N	S	Q	1	0.514185	0.277028	1.11345	0.365633	0.0605742	0.336977	0.634888	0.351973	0.254395	0.13755
614	ANXA3_Y295	ANXA3	Y295			EFKKHYGYSLY	E	F	K	K	H	Y	G	Y	S	L	Y	3	0.292056	0.261983	0.30315	0.184902	0.218518	0.288345	0.28573	0.0173916	0.230588	0.0430841
615	ANXA3_Y295_F291S	ANXA3	Y295	F291S		ESKKHYGYSLY	E	S	K	K	H	Y	G	Y	S	L	Y	3	0.207779	0.288841	0.642889	0.190696	0.161287	0.404213	0.379836	0.188928	0.252065	0.108253
616	ANXA3_Y295_F291S_YF	ANXA3	Y295	F291S	YF	ESKKHYGFSLF	E	S	K	K	H	Y	G	F	S	L	F	1	0.318974	0.39988	0.360273	0.191885	0.235642	0.509686	0.359709	0.0330323	0.312404	0.140638
617	ANXA3_Y295_YF	ANXA3	Y295		YF	EFKKHYGFSLF	E	F	K	K	H	Y	G	F	S	L	F	1	0.370573	0.36384	0.542488	0.201739	0.26645	0.294261	0.425634	0.0826741	0.25415	0.0387601
618	AP1S3_Y87	AP1S3	Y87			EIVHRYVELLD	E	I	V	H	R	Y	V	E	L	L	D	1	0.523739	0.381294	0.671168	0.258834	0.34073	0.350856	0.5254	0.118346	0.316807	0.0412007
619	AP1S3_Y87_I83T	AP1S3	Y87	I83T		ETVHRYVELLD	E	T	V	H	R	Y	V	E	L	L	D	1	0.316639	0.443959	0.504443	0.299528	0.321968	0.35909	0.42168	0.0782724	0.326862	0.0245611
620	APBA1_Y183	APBA1	Y183			GEDEPYSEPYA	G	E	D	E	P	Y	S	E	P	Y	A	2	0.330432	0.548669	0.517848	0.274294	0.267562	0.506321	0.46565	0.0964376	0.349392	0.111
621	APBA1_Y183_S184A	APBA1	Y183	S184A		GEDEPYAEPYA	G	E	D	E	P	Y	A	E	P	Y	A	2	0.469448	1.29768	0.595816	0.361315	0.310032	0.234204	0.787647	0.364317	0.30185	0.0522141
622	APBA1_Y183_S184A_YF	APBA1	Y183	S184A	YF	GEDEPYAEPFA	G	E	D	E	P	Y	A	E	P	F	A	1	0.482437	0.435829	0.586188	0.234804	0.387627	0.525307	0.501485	0.0628442	0.382579	0.118651
623	APBA1_Y183_YF	APBA1	Y183		YF	GEDEPYSEPFA	G	E	D	E	P	Y	S	E	P	F	A	1	0.338161	0.298427	0.691534	0.284408	0.231042	0.340888	0.442708	0.176693	0.285446	0.0448505
624	APBA1_Y187	APBA1	Y187			PYSEPYADYGG	P	Y	S	E	P	Y	A	D	Y	G	G	3	0.509316	1.34252	3.04686	0.290631	0.440328	0.556744	1.6329	1.0561	0.429234	0.108923
625	APBA1_Y187_S184A	APBA1	Y187	S184A		PYAEPYADYGG	P	Y	A	E	P	Y	A	D	Y	G	G	3	0.720353	0.701228	1.12529	0.566731	0.500873	0.272449	0.848958	0.195555	0.446684	0.126102
626	APBA1_Y187_S184A_YF	APBA1	Y187	S184A	YF	PFAEPYADFGG	P	F	A	E	P	Y	A	D	F	G	G	1	0.506959	0.319648	1.03478	0.278522	0.244626	0.433023	0.620463	0.302783	0.318724	0.081998
627	APBA1_Y187_YF	APBA1	Y187		YF	PFSEPYADFGG	P	F	S	E	P	Y	A	D	F	G	G	1	0.800739	0.702123	0.938351	0.282723	0.285116	0.458965	0.813738	0.0968765	0.342268	0.0825229
628	APBB1IP_Y331	APBB1IP	Y331			SWKRRYFLLRA	S	W	K	R	R	Y	F	L	L	R	A	1	0.325326	0.432791	0.464688	0.34681	0.290413	0.490164	0.407602	0.0596176	0.375796	0.0840841
629	APBB1IP_Y331_R335W	APBB1IP	Y331	R335W		SWKRRYFLLWA	S	W	K	R	R	Y	F	L	L	W	A	1	0.385921	0.355291	0.464635	0.348588	0.322639	0.367099	0.401949	0.0460557	0.346109	0.0182355
630	APBB1IP_Y340	APBB1IP	Y340			RASGIYYVPKG	R	A	S	G	I	Y	Y	V	P	K	G	2	5.29661	7.56106	3.18689	18.8618	11.7527	7.60646	5.34819	1.78612	12.7403	4.64772
631	APBB1IP_Y340_R335W	APBB1IP	Y340	R335W		WASGIYYVPKG	W	A	S	G	I	Y	Y	V	P	K	G	2	17.3798	17.7556	14.3911	21.242	21.6374	23.5944	16.5088	1.5053	22.1579	1.02849
632	APBB1IP_Y340_R335W_YF	APBB1IP	Y340	R335W	YF	WASGIYFVPKG	W	A	S	G	I	Y	F	V	P	K	G	1	8.84723	9.88048	7.25053	14.1752	14.0087	14.0804	8.65942	1.08185	14.0881	0.0682208
633	APBB1IP_Y340_YF	APBB1IP	Y340		YF	RASGIYFVPKG	R	A	S	G	I	Y	F	V	P	K	G	1	1.52072	1.48184	0.768218	9.09387	4.59621	2.55943	1.25693	0.345934	5.4165	2.73
634	APC_Y1183	APC	Y1183			DYSLKYATDIP	D	Y	S	L	K	Y	A	T	D	I	P	2	0.894617	1.16006	0.965173	0.325848	0.871227	0.610519	1.00662	0.112257	0.602531	0.222722
635	APC_Y1183_A1184P	APC	Y1183	A1184P		DYSLKYPTDIP	D	Y	S	L	K	Y	P	T	D	I	P	2	0.295331	0.421653	0.470928	0.213387	0.300644	0.453149	0.395971	0.0739518	0.322393	0.0990833
636	APC_Y1183_A1184P_YF	APC	Y1183	A1184P	YF	DFSLKYPTDIP	D	F	S	L	K	Y	P	T	D	I	P	1	0.914404	0.506011	0.58721	0.183218	0.281636	0.318086	0.669208	0.17652	0.26098	0.056964
637	APC_Y1183_YF	APC	Y1183		YF	DFSLKYATDIP	D	F	S	L	K	Y	A	T	D	I	P	1	0.303265	0.332869	0.690666	0.327606	0.424574	0.769981	0.442267	0.17606	0.507387	0.189855
638	APC_Y2838	APC	Y2838			RHSGSYLVTSV	R	H	S	G	S	Y	L	V	T	S	V	1	0.291206	0.431793	0.334538	0.377821	0.266492	0.479978	0.352512	0.0587845	0.374764	0.0871818
639	APC_Y2838_L2839F	APC	Y2838	L2839F		RHSGSYFVTSV	R	H	S	G	S	Y	F	V	T	S	V	1	0.47446	0.26787	0.821922	0.355918	0.425771	0.474264	0.521417	0.228615	0.418651	0.048576
640	APC_Y96	APC	Y96			MSLRSYGSREG	M	S	L	R	S	Y	G	S	R	E	G	1	0.266917	0.202325	0.417685	0.408455	0.181976	0.213888	0.295642	0.0902362	0.268106	0.100093
641	APC_Y96_R99W	APC	Y96	R99W		MSLRSYGSWEG	M	S	L	R	S	Y	G	S	W	E	G	1	0.102178	2.49325	1.76296	0.10495	0.21201	0	1.4528	1.00049	0.105653	0.086554
642	APCS_Y142	APCS	Y142			GLRQGYFVEAQ	G	L	R	Q	G	Y	F	V	E	A	Q	1	0.289955	0.433259	0.517648	0.154921	0.175031	0.334213	0.413621	0.0939869	0.221388	0.0802002
643	APCS_Y142_G141S	APCS	Y142	G141S		GLRQSYFVEAQ	G	L	R	Q	S	Y	F	V	E	A	Q	1	0.510234	0.293861	0.554265	0.288647	0.237463	0.219167	0.452787	0.113806	0.248426	0.029405
644	API5_Y497	API5	Y497			LGNFNYEQRGA	L	G	N	F	N	Y	E	Q	R	G	A	1	0.341626	0.340337	0.395652	0.312679	0.257533	0.229248	0.359205	0.0257774	0.266487	0.0346442
645	API5_Y497_G493S	API5	Y497	G493S		LSNFNYEQRGA	L	S	N	F	N	Y	E	Q	R	G	A	1	0.544948	0.642591	0.679307	0.394358	0.137697	0.391594	0.622282	0.0567006	0.307883	0.120345
646	APOA1_Y190	APOA1	Y190			THLAPYSDELR	T	H	L	A	P	Y	S	D	E	L	R	1	0.390476	0.349232	0.413194	0.22863	0.395826	0.246563	0.384301	0.0264749	0.29034	0.0749486
647	APOA1_Y190_P189R	APOA1	Y190	P189R		THLARYSDELR	T	H	L	A	R	Y	S	D	E	L	R	1	0.204988	0.219744	0.463377	0.265137	0.232851	0.154745	0.296036	0.118481	0.217578	0.0463436
648	APOA1_Y53	APOA1	Y53			DSGRDYVSQFE	D	S	G	R	D	Y	V	S	Q	F	E	1	0.36811	0.448163	0.516642	0.235385	0.330213	0.364449	0.444305	0.0606992	0.310016	0.0545912
649	APOA1_Y53_G50R	APOA1	Y53	G50R		DSRRDYVSQFE	D	S	R	R	D	Y	V	S	Q	F	E	1	0.36784	0.330356	0.368902	0.160124	0.43886	0.472174	0.355699	0.0179255	0.357053	0.139912
650	APOA4_Y310	APOA4	Y310			RRVEPYGENFN	R	R	V	E	P	Y	G	E	N	F	N	1	0.524216	0.659274	0.32763	0.237279	0.110082	0.428096	0.503707	0.136167	0.258486	0.130692
651	APOA4_Y310_R305C	APOA4	Y310	R305C		CRVEPYGENFN	C	R	V	E	P	Y	G	E	N	F	N	1	0.519925	1.15732	0.8516	0.425513	0.489837	0.783741	0.842947	0.260286	0.566363	0.155936
652	APOA4_Y310_V307L	APOA4	Y310	V307L		RRLEPYGENFN	R	R	L	E	P	Y	G	E	N	F	N	1	0.341609	0.195691	0.520449	1.76692	0.22187	0.393538	0.352583	0.132809	0.794111	0.691443
653	APOB_Y276	APOB	Y276			SYKNKYGMVAQ	S	Y	K	N	K	Y	G	M	V	A	Q	2	0.186585	0.279574	0.205575	0.151634	0.199928	0.301652	0.223912	0.0401158	0.217738	0.062526
654	APOB_Y276_K273N	APOB	Y276	K273N		SYNNKYGMVAQ	S	Y	N	N	K	Y	G	M	V	A	Q	2	0.309236	0.358851	0.308742	0.225819	0.133566	0.258197	0.32561	0.0235057	0.205861	0.0528013
655	APOB_Y276_K273N_YF	APOB	Y276	K273N	YF	SFNNKYGMVAQ	S	F	N	N	K	Y	G	M	V	A	Q	1	0.335769	0.297638	0.343172	0.222943	0.217878	0.317141	0.325526	0.0199505	0.252654	0.045646
656	APOB_Y276_YF	APOB	Y276		YF	SFKNKYGMVAQ	S	F	K	N	K	Y	G	M	V	A	Q	1	0.252762	0.30287	0.266756	0.147548	0.291118	0.244946	0.27413	0.0211106	0.227871	0.0598425
657	APOB_Y740	APOB	Y740			VDHFGYTKDDK	V	D	H	F	G	Y	T	K	D	D	K	1	0.299769	0.339483	0.396052	0.195635	0.187401	0.254117	0.345101	0.0395073	0.212385	0.0297002
658	APOB_Y740_T741N	APOB	Y740	T741N		VDHFGYNKDDK	V	D	H	F	G	Y	N	K	D	D	K	1	0.404159	0.490415	0.41282	0.189331	0.252119	0.257519	0.435798	0.0387813	0.23299	0.0309499
659	APOC2_Y47	APOC2	Y47			ESLSSYWESAK	E	S	L	S	S	Y	W	E	S	A	K	1	0.39762	0.473257	0.663703	0.223856	0.273846	0.535639	0.511527	0.111948	0.344447	0.136725
660	APOC2_Y47_W48R	APOC2	Y47	W48R		ESLSSYRESAK	E	S	L	S	S	Y	R	E	S	A	K	1	0.231904	0.252111	0.269897	0.177381	0.317659	0.316828	0.251304	0.0155209	0.270622	0.0659328
661	APOE_Y180	APOE	Y180			KRLAVYQAGAR	K	R	L	A	V	Y	Q	A	G	A	R	1	0.231764	0.332071	0.340355	0.175039	0.176644	0.267481	0.301397	0.0493539	0.206388	0.0432042
662	APOE_Y180_R176C	APOE	Y180	R176C		KCLAVYQAGAR	K	C	L	A	V	Y	Q	A	G	A	R	1	0.246429	0.213191	0.397575	0.192409	0.0608375	0.396035	0.285732	0.0802409	0.216427	0.137894
663	APP_Y728	APP	Y728			LKKKQYTSIHH	L	K	K	K	Q	Y	T	S	I	H	H	1	0.252102	0.299822	0.56	0.235402	0.265683	0.100432	0.370641	0.135307	0.200506	0.0718343
664	APP_Y728_L723P	APP	Y728	L723P		PKKKQYTSIHH	P	K	K	K	Q	Y	T	S	I	H	H	1	0.533653	0.525788	0.428002	0.0717794	0.428346	0.477005	0.495815	0.0480579	0.32571	0.180652
665	APRT_Y60	APRT	Y60			GGRIDYIAGLD	G	G	R	I	D	Y	I	A	G	L	D	1	0.480332	0.401724	0.44731	0.221495	0.273447	0.309824	0.443122	0.0322282	0.268255	0.0362464
666	APRT_Y60_D65V	APRT	Y60	D65V		GGRIDYIAGLV	G	G	R	I	D	Y	I	A	G	L	V	1	0.383964	0.423853	0.294427	0.238298	0.21625	0.279036	0.367415	0.0541182	0.244528	0.026008
667	APTX_Y209	APTX	Y209			VIKDKYPKARY	V	I	K	D	K	Y	P	K	A	R	Y	2	0.213472	0.224467	0.276711	0.148004	0.187401	0.113578	0.238217	0.027587	0.149661	0.0301611
668	APTX_Y209_A212V	APTX	Y209	A212V		VIKDKYPKVRY	V	I	K	D	K	Y	P	K	V	R	Y	2	0.303738	0.540797	0.300242	0.143549	0.194306	1.58226	0.381593	0.112584	0.640038	0.666573
669	APTX_Y209_A212V_YF	APTX	Y209	A212V	YF	VIKDKYPKVRF	V	I	K	D	K	Y	P	K	V	R	F	1	0.237052	0.220085	0.262334	0.115145	0.262272	0.317978	0.239824	0.0173587	0.231798	0.0855639
670	APTX_Y209_K211Q	APTX	Y209	K211Q		VIKDKYPQARY	V	I	K	D	K	Y	P	Q	A	R	Y	2	0.245807	0.271472	0.309384	0.145125	0.222337	0.272165	0.275554	0.0261152	0.213209	0.0522641
671	APTX_Y209_K211Q_YF	APTX	Y209	K211Q	YF	VIKDKYPQARF	V	I	K	D	K	Y	P	Q	A	R	F	1	0.23772	0.369371	0.401454	0.16867	0.301953	0.348762	0.336182	0.0708446	0.273128	0.0762952
672	APTX_Y209_R213H	APTX	Y209	R213H		VIKDKYPKAHY	V	I	K	D	K	Y	P	K	A	H	Y	2	0.279895	0.25391	0.259391	0.199283	0.191618	0.134123	0.264399	0.0111838	0.175008	0.029079
673	APTX_Y209_R213H_YF	APTX	Y209	R213H	YF	VIKDKYPKAHF	V	I	K	D	K	Y	P	K	A	H	F	1	0.15988	0.283929	0.335211	0.138227	0.239925	0.213753	0.259674	0.0736047	0.197302	0.043117
674	APTX_Y209_YF	APTX	Y209		YF	VIKDKYPKARF	V	I	K	D	K	Y	P	K	A	R	F	1	0.173031	0.183328	0.240202	0.185897	0.195381	0.253685	0.198853	0.0295384	0.211655	0.0299713
675	APTX_Y214	APTX	Y214			YPKARYHWLVL	Y	P	K	A	R	Y	H	W	L	V	L	2	0.477757	0.538543	0.643344	0.350025	0.283923	0.382362	0.553215	0.068392	0.33877	0.0409681
676	APTX_Y214_A212V	APTX	Y214	A212V		YPKVRYHWLVL	Y	P	K	V	R	Y	H	W	L	V	L	2	0.320594	0.61401	0.563232	0.254191	0.301876	0.620854	0.499279	0.128038	0.392307	0.162775
677	APTX_Y214_A212V_YF	APTX	Y214	A212V	YF	FPKVRYHWLVL	F	P	K	V	R	Y	H	W	L	V	L	1	0.527842	0.425761	0.928975	0.36709	0.458775	0.386361	0.627526	0.217192	0.404076	0.0394702
678	APTX_Y214_H215R	APTX	Y214	H215R		YPKARYRWLVL	Y	P	K	A	R	Y	R	W	L	V	L	2	0.278856	0.299328	0.381386	0.241368	0.203623	0.298963	0.319857	0.0443031	0.247984	0.0392026
679	APTX_Y214_H215R_YF	APTX	Y214	H215R	YF	FPKARYRWLVL	F	P	K	A	R	Y	R	W	L	V	L	1	0.281693	0.390118	0.540966	0.273554	0.321523	0.406125	0.404259	0.106319	0.333734	0.0548061
680	APTX_Y214_K211Q	APTX	Y214	K211Q		YPQARYHWLVL	Y	P	Q	A	R	Y	H	W	L	V	L	2	0.643719	1.1469	0.776318	0.294965	0.415199	0.408146	0.855645	0.212942	0.37277	0.0550918
681	APTX_Y214_K211Q_YF	APTX	Y214	K211Q	YF	FPQARYHWLVL	F	P	Q	A	R	Y	H	W	L	V	L	1	0.982315	0.782567	0.911161	0.363345	0.421981	0.261883	0.892014	0.0826632	0.349069	0.0661345
682	APTX_Y214_R213H	APTX	Y214	R213H		YPKAHYHWLVL	Y	P	K	A	H	Y	H	W	L	V	L	2	1.13642	1.0446	0.852512	0.363185	0.544665	0.529928	1.01117	0.118288	0.47926	0.0822973
683	APTX_Y214_R213H_YF	APTX	Y214	R213H	YF	FPKAHYHWLVL	F	P	K	A	H	Y	H	W	L	V	L	1	0.857162	1.32592	0.77637	0.299808	0.553126	0.453983	0.986485	0.242274	0.435639	0.104227
684	APTX_Y214_YF	APTX	Y214		YF	FPKARYHWLVL	F	P	K	A	R	Y	H	W	L	V	L	1	0.310365	0.328222	0.49526	0.220395	0.219347	0.536219	0.377949	0.0832712	0.325321	0.149129
685	AQP6_Y231	AQP6	Y231			LASLIYNFVLF	L	A	S	L	I	Y	N	F	V	L	F	1	4.19715	4.33351	2.54074	6.0306	3.74348	3.12456	3.69047	0.814883	4.29955	1.24985
686	AQP6_Y231_V234I	AQP6	Y231	V234I		LASLIYNFILF	L	A	S	L	I	Y	N	F	I	L	F	1	4.40714	6.00387	1.78556	5.50098	3.53106	2.45644	4.06552	1.73898	3.82949	1.26071
687	AR_Y269	AR	Y269			RGDCMYAPLLG	R	G	D	C	M	Y	A	P	L	L	G	1	2.92185	3.00853	1.87571	6.26486	4.02818	3.62867	2.60203	0.514802	4.64057	1.16007
688	AR_Y269_M268T	AR	Y269	M268T		RGDCTYAPLLG	R	G	D	C	T	Y	A	P	L	L	G	1	0.702724	0.787911	1.03392	1.60785	1.06555	0.727442	0.841518	0.140422	1.13362	0.362635
689	AR_Y269_P271S	AR	Y269	P271S		RGDCMYASLLG	R	G	D	C	M	Y	A	S	L	L	G	1	0.559577	0.618696	0.995555	0.895951	0.310947	0.485423	0.72461	0.193102	0.564107	0.245222
690	AR_Y395	AR	Y395			ENPLDYGSAWA	E	N	P	L	D	Y	G	S	A	W	A	1	0.39078	0.45972	0.762291	0.243755	0.288432	0.346713	0.537597	0.161356	0.292967	0.0421543
691	AR_Y395_P392R	AR	Y395	P392R		ENRLDYGSAWA	E	N	R	L	D	Y	G	S	A	W	A	1	0.281237	0.328693	0.475595	0.213976	0.282225	0.450067	0.361841	0.0827362	0.315423	0.0992009
692	AR_Y395_P392S	AR	Y395	P392S		ENSLDYGSAWA	E	N	S	L	D	Y	G	S	A	W	A	1	0.346037	0.539221	0.686561	0.229076	0.229914	0.517147	0.52394	0.139437	0.325379	0.135601
693	AR_Y552	AR	Y552			VLPIDYYFPPQ	V	L	P	I	D	Y	Y	F	P	P	Q	2	34.1108	26.0292	26.8258	29.5411	28.6076	33.3444	28.9886	3.63649	30.4977	2.04867
694	AR_Y552_L548F	AR	Y552	L548F		VFPIDYYFPPQ	V	F	P	I	D	Y	Y	F	P	P	Q	2	30.7508	26.4692	24.2661	28.6569	25.3997	31.3185	27.1621	2.69232	28.4584	2.42038
695	AR_Y552_L548F_YF	AR	Y552	L548F	YF	VFPIDYFFPPQ	V	F	P	I	D	Y	F	F	P	P	Q	1	24.7844	21.4791	15.8667	24.2067	23.9868	19.797	20.7101	3.68105	22.6635	2.02892
696	AR_Y552_P549S	AR	Y552	P549S		VLSIDYYFPPQ	V	L	S	I	D	Y	Y	F	P	P	Q	2	23.406	21.6512	18.4994	21.1833	26.249	22.1753	21.1855	2.03	23.2026	2.19188
697	AR_Y552_P549S_YF	AR	Y552	P549S	YF	VLSIDYFFPPQ	V	L	S	I	D	Y	F	F	P	P	Q	1	22.5198	20.3194	17.6639	29.9215	23.0907	24.1934	20.1677	1.98532	25.7352	2.99418
698	AR_Y552_YF	AR	Y552		YF	VLPIDYFFPPQ	V	L	P	I	D	Y	F	F	P	P	Q	1	23.0711	21.7031	20.922	28.6906	26.1016	31.5962	21.8987	0.888216	28.7961	2.2444
699	AR_Y858	AR	Y858			CSRRFYQLTKL	C	S	R	R	F	Y	Q	L	T	K	L	1	0.314926	0.258825	0.449396	0.316903	0.256687	0.569546	0.341049	0.0799628	0.381045	0.135538
700	AR_Y858_F857L	AR	Y858	F857L		CSRRLYQLTKL	C	S	R	R	L	Y	Q	L	T	K	L	1	0.22912	0.33351	0.267984	0.245822	0.259351	0.253001	0.276871	0.0430778	0.252725	0.00552669
701	AR_Y858_R855K	AR	Y858	R855K		CSKRFYQLTKL	C	S	K	R	F	Y	Q	L	T	K	L	1	0.304612	0.311657	0.545778	0.257621	0.219276	0.302901	0.387349	0.112063	0.259933	0.0341787
702	AR_Y858_R856C	AR	Y858	R856C		CSRCFYQLTKL	C	S	R	C	F	Y	Q	L	T	K	L	1	0.364452	0.465948	0.507766	0.218209	0.176884	0.384656	0.446055	0.0601749	0.259916	0.0898035
703	AR_Y858_R856H	AR	Y858	R856H		CSRHFYQLTKL	C	S	R	H	F	Y	Q	L	T	K	L	1	0.462083	0.496021	0.522913	0.204198	0.228678	0.241151	0.493672	0.024889	0.224675	0.0153493
704	AR_Y916	AR	Y916			KVKPIYFHTQG	K	V	K	P	I	Y	F	H	T	Q	G	1	0.271009	0.347554	0.537253	0.213662	0.237262	0.287328	0.385272	0.111918	0.246084	0.030714
705	AR_Y916_F917L	AR	Y916	F917L		KVKPIYLHTQG	K	V	K	P	I	Y	L	H	T	Q	G	1	0.272045	0.290538	0.440741	0.213038	0.205697	0.280135	0.334441	0.0755431	0.232957	0.0334944
706	AR_Y916_H918R	AR	Y916	H918R		KVKPIYFRTQG	K	V	K	P	I	Y	F	R	T	Q	G	1	0.369437	0.28363	0.360297	0.248188	0.195613	0.275536	0.337788	0.0384769	0.239779	0.0331659
707	AR_Y916_K911R	AR	Y916	K911R		RVKPIYFHTQG	R	V	K	P	I	Y	F	H	T	Q	G	1	0.395266	0.334665	0.532561	0.414277	0.115254	0.0790439	0.420831	0.0827886	0.202858	0.150225
708	AR_Y916_P914S	AR	Y916	P914S		KVKSIYFHTQG	K	V	K	S	I	Y	F	H	T	Q	G	1	0.345705	0.407265	0.520029	0.200108	0.246303	0.21347	0.424333	0.0721837	0.21996	0.0194093
709	AR_Y916_Q920R	AR	Y916	Q920R		KVKPIYFHTRG	K	V	K	P	I	Y	F	H	T	R	G	1	0.291141	0.329475	0.536554	0.155416	0.263468	0.269437	0.385723	0.107795	0.22944	0.0523999
710	AR_Y916_V912L	AR	Y916	V912L		KLKPIYFHTQG	K	L	K	P	I	Y	F	H	T	Q	G	1	0.357762	0.274991	0.43765	0.224277	0.321132	0.403091	0.356801	0.0664085	0.316167	0.0730848
711	ARAP1_Y359	ARAP1	Y359			TDHLRYFDSNK	T	D	H	L	R	Y	F	D	S	N	K	1	0.267434	0.294148	0.401601	0.136542	0.437972	0.377214	0.321061	0.0579853	0.317243	0.13016
712	ARAP1_Y359_R358Q	ARAP1	Y359	R358Q		TDHLQYFDSNK	T	D	H	L	Q	Y	F	D	S	N	K	1	0.323884	0.30091	0.431159	0.392078	0.285116	0.185581	0.351984	0.0567653	0.287592	0.0843201
713	ARAP2_Y380	ARAP2	Y380			IKSSIYDNRKE	I	K	S	S	I	Y	D	N	R	K	E	1	0.22119	0.28259	0.271557	0.156276	0.16807	0.250467	0.258446	0.0267262	0.191604	0.0418997
714	ARAP2_Y380_K384N	ARAP2	Y380	K384N		IKSSIYDNRNE	I	K	S	S	I	Y	D	N	R	N	E	1	0.316121	0.231305	0.287493	0.208906	0.255235	0.200017	0.278307	0.0352301	0.221386	0.0242082
715	ARCN1_Y310	ARCN1	Y310			ISDDKYGRIRL	I	S	D	D	K	Y	G	R	I	R	L	1	0.394217	0.256235	0.55641	0.241162	0.312873	0.37984	0.402288	0.122679	0.311292	0.0566261
716	ARCN1_Y310_K309N	ARCN1	Y310	K309N		ISDDNYGRIRL	I	S	D	D	N	Y	G	R	I	R	L	1	0.537997	0.349555	0.496897	0.233155	0.272974	0.219736	0.461483	0.080904	0.241955	0.0226074
717	ARF1_Y35	ARF1	Y35			KTTILYKLKLG	K	T	T	I	L	Y	K	L	K	L	G	1	0.597158	0.623314	0.775703	0.155854	0.329669	0.496683	0.665392	0.0787296	0.327402	0.139152
718	ARF1_Y35_Y35H	ARF1	Y35	Y35H		KTTILHKLKLG	K	T	T	I	L	H	K	L	K	L	G	0	0.217442	0.130861	0.413789	0.130283	0.214352	0.373611	0.254031	0.118367	0.239415	0.100907
719	ARFGAP3_Y356	ARFGAP3	Y356			TSSSSYFDEPV	T	S	S	S	S	Y	F	D	E	P	V	1	0.527171	0.582715	0.606632	0.206084	0.389903	0.402438	0.572173	0.033285	0.332808	0.0897534
720	ARFGAP3_Y356_S355R	ARFGAP3	Y356	S355R		TSSSRYFDEPV	T	S	S	S	R	Y	F	D	E	P	V	1	0.317445	0.386884	0.648792	0.228241	0.230286	0.265116	0.451041	0.142676	0.241215	0.0169217
721	ARFGAP3_Y473	ARFGAP3	Y473			QPAGNYSLSSV	Q	P	A	G	N	Y	S	L	S	S	V	1	0.318794	0.427415	0.76282	0.377821	0.258955	0.273614	0.50301	0.18899	0.303463	0.0529184
722	ARFGAP3_Y473_Q468H	ARFGAP3	Y473	Q468H		HPAGNYSLSSV	H	P	A	G	N	Y	S	L	S	S	V	1	0.581356	0.311657	0.618459	0.683986	0.12627	0.137689	0.503824	0.136724	0.315982	0.26026
723	ARFGEF1_Y314	ARFGEF1	Y314			KNEVLYDGENH	K	N	E	V	L	Y	D	G	E	N	H	1	0.272474	0.327865	0.497593	0.130235	0.252332	0.188583	0.365977	0.0957745	0.190384	0.0498622
724	ARFGEF1_Y314_G316E	ARFGEF1	Y314	G316E		KNEVLYDEENH	K	N	E	V	L	Y	D	E	E	N	H	1	0.469883	0.753964	0.978082	0.221638	0.287463	0.448277	0.733976	0.207952	0.319126	0.0951951
725	ARFGEF2_Y797	ARFGEF2	Y797			MTKEQYIKMNR	M	T	K	E	Q	Y	I	K	M	N	R	1	0.288793	0.349866	0.322734	0.155942	0.174743	0.173641	0.320464	0.0249845	0.168109	0.00861486
726	ARFGEF2_Y797_K794E	ARFGEF2	Y797	K794E		MTEEQYIKMNR	M	T	E	E	Q	Y	I	K	M	N	R	1	0.360249	0.554251	0.510071	0.277518	0.224796	0.186508	0.474857	0.0830229	0.229607	0.03731
727	ARFGEF2_Y797_R802Q	ARFGEF2	Y797	R802Q		MTKEQYIKMNQ	M	T	K	E	Q	Y	I	K	M	N	Q	1	0.387956	0.362655	0.637945	0.163985	0.201216	0.299131	0.462852	0.12424	0.221444	0.0569972
728	ARFGEF3_Y2029	ARFGEF3	Y2029			KLMTEYKKRKQ	K	L	M	T	E	Y	K	K	R	K	Q	1	0.207966	0.206358	0.264444	0.153531	0.173069	0.254917	0.226256	0.0270112	0.193839	0.0439188
729	ARFGEF3_Y2029_K2031R	ARFGEF3	Y2029	K2031R		KLMTEYKRRKQ	K	L	M	T	E	Y	K	R	R	K	Q	1	0.333177	0.25588	0.289236	0.188113	0.169779	0.340005	0.292764	0.0316548	0.232633	0.076292
730	ARHGAP1_Y365	ARHGAP1	Y365			LPEENYQVLRF	L	P	E	E	N	Y	Q	V	L	R	F	1	2.33549	2.17361	2.01813	9.95528	5.18608	3.22	2.17574	0.129571	6.12045	2.82793
731	ARHGAP1_Y365_R369C	ARHGAP1	Y365	R369C		LPEENYQVLCF	L	P	E	E	N	Y	Q	V	L	C	F	1	5.84456	7.37588	6.14444	8.73186	5.88326	3.68252	6.45496	0.662594	6.09921	2.06703
732	ARHGEF7_Y785	ARHGEF7	Y785			WTAHSYRMGST	W	T	A	H	S	Y	R	M	G	S	T	1	0.299327	0.469961	0.462882	0.257916	0.255108	0.302465	0.410724	0.0788223	0.27183	0.0216929
733	ARHGEF7_Y785_T790A	ARHGEF7	Y785	T790A		WTAHSYRMGSA	W	T	A	H	S	Y	R	M	G	S	A	1	0.417537	0.337919	0.435759	0.162481	0.199017	0.284389	0.397072	0.0424836	0.215296	0.0510825
734	ARID1B_Y1091	ARID1B	Y1091			DLFRLYVCVKE	D	L	F	R	L	Y	V	C	V	K	E	1	0.754113	0.815361	0.578472	0.352862	0.783862	0.483527	0.715982	0.100398	0.540084	0.180443
735	ARID1B_Y1091_V1092I	ARID1B	Y1091	V1092I		DLFRLYICVKE	D	L	F	R	L	Y	I	C	V	K	E	1	0.683236	0.987236	0.995146	0.299677	0.432578	0.621535	0.888539	0.145207	0.451264	0.132061
736	ARID1B_Y483	ARID1B	Y483			DMGAQYAAASP	D	M	G	A	Q	Y	A	A	A	S	P	1	0.249988	0.199334	0.400862	0.214655	0.181607	0.244098	0.283394	0.0855973	0.213454	0.025526
737	ARID1B_Y483_P488R	ARID1B	Y483	P488R		DMGAQYAAASR	D	M	G	A	Q	Y	A	A	A	S	R	1	0.274578	0.303527	0.351098	0.229756	0.182513	0.273304	0.309734	0.0315462	0.228524	0.0370759
738	ARMC9_Y107	ARMC9	Y107			IHFAIYLLKYS	I	H	F	A	I	Y	L	L	K	Y	S	2	0.645763	0.52857	0.949515	0.197306	0.595323	0.372408	0.707949	0.177387	0.388346	0.16288
739	ARMC9_Y107_L108F	ARMC9	Y107	L108F		IHFAIYFLKYS	I	H	F	A	I	Y	F	L	K	Y	S	2	0.271357	0.353981	0.339287	0.268397	0.204157	0.418784	0.321542	0.0359892	0.297113	0.0899428
740	ARMC9_Y107_L108F_YF	ARMC9	Y107	L108F	YF	IHFAIYFLKFS	I	H	F	A	I	Y	F	L	K	F	S	1	0.823883	0.398921	0.40984	0.283739	0.483382	0.35701	0.544215	0.197806	0.37471	0.0824592
741	ARMC9_Y107_YF	ARMC9	Y107		YF	IHFAIYLLKFS	I	H	F	A	I	Y	L	L	K	F	S	1	0.425191	0.615076	0.427485	0.126956	0.302604	0.395814	0.489251	0.0889768	0.275125	0.111468
742	ARPC1B_Y35	ARPC1B	Y35			HEVHIYEKSGA	H	E	V	H	I	Y	E	K	S	G	A	1	0.703519	0.725649	0.537853	0.289043	0.370226	0.434072	0.655673	0.0838001	0.364447	0.0593485
743	ARPC1B_Y35_K37N	ARPC1B	Y35	K37N		HEVHIYENSGA	H	E	V	H	I	Y	E	N	S	G	A	1	0.397033	0.534269	0.44538	0.275869	0.21201	0.0898605	0.458894	0.0568352	0.19258	0.0771706
744	ARSB_Y165	ARSB	Y165			RGFDTYFGYLL	R	G	F	D	T	Y	F	G	Y	L	L	2	6.50277	9.44438	5.39794	5.92107	3.96109	3.22695	7.11503	1.70774	4.3697	1.13719
745	ARSB_Y165_R160Q	ARSB	Y165	R160Q		QGFDTYFGYLL	Q	G	F	D	T	Y	F	G	Y	L	L	2	8.23698	10.6854	7.73835	5.68081	4.8429	5.36333	8.8869	1.2879	5.29568	0.345401
746	ARSB_Y165_R160Q_YF	ARSB	Y165	R160Q	YF	QGFDTYFGFLL	Q	G	F	D	T	Y	F	G	F	L	L	1	8.78382	9.29447	7.19876	6.39663	5.55519	3.03241	8.42568	0.892261	4.99474	1.42947
747	ARSB_Y165_YF	ARSB	Y165		YF	RGFDTYFGFLL	R	G	F	D	T	Y	F	G	F	L	L	1	6.49467	6.55883	4.91735	4.21113	3.60989	2.63393	5.99028	0.759129	3.48498	0.649919
748	ARVCF_Y901	ARVCF	Y901			LGPDGYSTVDR	L	G	P	D	G	Y	S	T	V	D	R	1	0.36784	0.55971	0.590278	0.184067	0.584108	0.50814	0.505942	0.0984475	0.425438	0.17347
749	ARVCF_Y901_R906Q	ARVCF	Y901	R906Q		LGPDGYSTVDQ	L	G	P	D	G	Y	S	T	V	D	Q	1	0.719686	0.698867	0.730701	0.246405	0.838401	0.449302	0.716418	0.0132003	0.51137	0.245634
750	ASAH1_Y43	ASAH1	Y43			PSGPTYRGAVP	P	S	G	P	T	Y	R	G	A	V	P	1	0.357284	0.43049	0.666008	0.300255	0.260817	0.210784	0.484594	0.131715	0.257285	0.0366117
751	ASAH1_Y43_T42A	ASAH1	Y43	T42A		PSGPAYRGAVP	P	S	G	P	A	Y	R	G	A	V	P	1	0.420143	0.318794	0.804831	0.361088	0.291311	0.191205	0.514589	0.209361	0.281201	0.0697216
752	ASAH1_Y43_T42M	ASAH1	Y43	T42M		PSGPMYRGAVP	P	S	G	P	M	Y	R	G	A	V	P	1	0.252811	0.402138	0.403626	0.305113	0.256463	0.359442	0.352858	0.0707467	0.307006	0.0420622
753	ASB10_Y457	ASB10	Y457			PRLLRYLQLDF	P	R	L	L	R	Y	L	Q	L	D	F	1	0.656469	0.361172	0.962622	0.306492	0.276405	0.476248	0.660088	0.245554	0.353048	0.087977
754	ASB10_Y457_R453C	ASB10	Y457	R453C		PCLLRYLQLDF	P	C	L	L	R	Y	L	Q	L	D	F	1	0.943927	0.827838	1.37731	0.539744	0.238511	0.296415	1.04969	0.236461	0.358223	0.130513
755	ASB2_Y162	ASB2	Y162			RETPLYKACER	R	E	T	P	L	Y	K	A	C	E	R	1	0.300569	0.472466	0.320226	0.142112	0.313658	0.0666933	0.36442	0.0768201	0.174154	0.103337
756	ASB2_Y162_P160S	ASB2	Y162	P160S		RETSLYKACER	R	E	T	S	L	Y	K	A	C	E	R	1	0.3344	0.567375	0.791991	0.288954	0.244626	0.18778	0.564588	0.186821	0.240453	0.0414095
757	ASCC1_Y36	ASCC1	Y36			DEEDFYQGSME	D	E	E	D	F	Y	Q	G	S	M	E	1	0.650678	1.32025	1.14851	0.390183	0.657313	0.708097	1.03981	0.283952	0.585198	0.139446
758	ASCC1_Y36_D34N	ASCC1	Y36	D34N		DEENFYQGSME	D	E	E	N	F	Y	Q	G	S	M	E	1	0.526402	0.681567	0.529835	0.259353	0.36111	0.397058	0.579268	0.0723499	0.339174	0.0583182
759	ASIC2_Y357	ASIC2	Y357			EKDSNYCLCRT	E	K	D	S	N	Y	C	L	C	R	T	1	0.348343	0.373988	0.519952	0.260781	0.232851	0.31909	0.414094	0.0755813	0.270907	0.0359276
760	ASIC2_Y357_D354G	ASIC2	Y357	D354G		EKGSNYCLCRT	E	K	G	S	N	Y	C	L	C	R	T	1	0.27557	0.271464	0.610767	0.177037	0.217836	0.30718	0.385934	0.15899	0.234018	0.0543486
761	ASL_Y375	ASL	Y375			ATDLAYYLVRK	A	T	D	L	A	Y	Y	L	V	R	K	2	10.2559	9.94089	6.23419	15.958	9.5601	8.13759	8.81033	1.82614	11.2186	3.40125
762	ASL_Y375_K380E	ASL	Y375	K380E		ATDLAYYLVRE	A	T	D	L	A	Y	Y	L	V	R	E	2	22.1374	18.1107	16.3891	17.0392	16.8406	15.2788	18.8791	2.40878	16.3862	0.787249
763	ASL_Y375_K380E_YF	ASL	Y375	K380E	YF	ATDLAYFLVRE	A	T	D	L	A	Y	F	L	V	R	E	1	3.64509	7.24574	4.35182	3.87772	4.13304	3.2643	5.08088	1.55774	3.75835	0.364565
764	ASL_Y375_R379C	ASL	Y375	R379C		ATDLAYYLVCK	A	T	D	L	A	Y	Y	L	V	C	K	2	3.40622	4.32576	4.71712	2.35273	3.16852	3.31294	4.1497	0.549459	2.94473	0.42274
765	ASL_Y375_R379C_YF	ASL	Y375	R379C	YF	ATDLAYFLVCK	A	T	D	L	A	Y	F	L	V	C	K	1	1.29205	2.10431	1.34065	0.882936	1.43997	0.902258	1.579	0.371975	1.07505	0.258154
766	ASL_Y375_YF	ASL	Y375		YF	ATDLAYFLVRK	A	T	D	L	A	Y	F	L	V	R	K	1	0.95049	0.646835	0.550926	1.75731	1.62007	0.869483	0.716084	0.170312	1.41562	0.39022
767	ASL_Y376	ASL	Y376			TDLAYYLVRKG	T	D	L	A	Y	Y	L	V	R	K	G	2	5.33349	6.25275	5.29343	8.47922	8.17275	8.10649	5.62656	0.443087	8.25282	0.162361
768	ASL_Y376_K380E	ASL	Y376	K380E		TDLAYYLVREG	T	D	L	A	Y	Y	L	V	R	E	G	2	20.1419	19.975	17.9847	16.4225	20.8558	17.5067	19.3672	0.979944	18.2617	1.88699
769	ASL_Y376_K380E_YF	ASL	Y376	K380E	YF	TDLAFYLVREG	T	D	L	A	F	Y	L	V	R	E	G	1	0.345694	0.581759	0.892551	0.321786	0.388684	0.464585	0.606668	0.223947	0.391685	0.0583361
770	ASL_Y376_R379C	ASL	Y376	R379C		TDLAYYLVCKG	T	D	L	A	Y	Y	L	V	C	K	G	2	1.88976	4.07888	3.40798	1.20098	2.61106	3.50688	3.12554	0.915746	2.43964	0.949153
771	ASL_Y376_R379C_YF	ASL	Y376	R379C	YF	TDLAFYLVCKG	T	D	L	A	F	Y	L	V	C	K	G	1	0.949624	0.984634	1.12389	0.427451	0.51558	0.409052	1.01938	0.0752666	0.450694	0.0464917
772	ASL_Y376_YF	ASL	Y376		YF	TDLAFYLVRKG	T	D	L	A	F	Y	L	V	R	K	G	1	0.543467	0.547121	0.495201	0.196211	0.272584	0.33712	0.528596	0.0236608	0.268638	0.0575933
773	ASNS_Y555	ASNS	Y555			RTLTHYKSAVK	R	T	L	T	H	Y	K	S	A	V	K	1	0.189137	0.257368	0.146102	0.207667	0.172343	0.676022	0.197536	0.0458108	0.352011	0.229564
774	ASNS_Y555_R550C	ASNS	Y555	R550C		CTLTHYKSAVK	C	T	L	T	H	Y	K	S	A	V	K	1	0.274716	0.379639	0.374883	0.204055	0.210808	0.450641	0.343079	0.0483791	0.288502	0.114683
775	ASPA_Y64	ASPA	Y64			KKCTRYIDCDL	K	K	C	T	R	Y	I	D	C	D	L	1	0.365374	0.316626	0.454745	0.128933	0.171684	0.329768	0.378915	0.0571941	0.210129	0.0863796
776	ASPA_Y64_D68A	ASPA	Y64	D68A		KKCTRYIDCAL	K	K	C	T	R	Y	I	D	C	A	L	1	0.37715	0.302627	0.373652	0.187209	0.200222	0.322435	0.351143	0.0343358	0.236622	0.060911
777	ASPA_Y64_L69R	ASPA	Y64	L69R		KKCTRYIDCDR	K	K	C	T	R	Y	I	D	C	D	R	1	0.306311	0.418518	0.455308	0.165063	0.276732	0.314961	0.393379	0.0633718	0.252252	0.0635966
778	ASPA_Y64_R63T	ASPA	Y64	R63T		KKCTTYIDCDL	K	K	C	T	T	Y	I	D	C	D	L	1	0.235528	0.464091	0.431248	0.252592	0.426958	0.38087	0.376956	0.100899	0.353473	0.0737735
779	ASS1_Y113	ASS1	Y113			REGAKYVSHGA	R	E	G	A	K	Y	V	S	H	G	A	1	0.417052	0.34578	0.725089	0.094241	0.222842	0.0688447	0.495974	0.164601	0.128643	0.0674112
780	ASS1_Y113_A111D	ASS1	Y113	A111D		REGDKYVSHGA	R	E	G	D	K	Y	V	S	H	G	A	1	0.3344	0.486964	0.224377	0.134695	0.163976	0.534624	0.34858	0.107668	0.277765	0.18202
781	ASS1_Y113_A118T	ASS1	Y113	A118T		REGAKYVSHGT	R	E	G	A	K	Y	V	S	H	G	T	1	0.216376	0.163699	1.09083	0.308677	0.154189	0.320128	0.490303	0.425183	0.260998	0.0756701
782	ASS1_Y113_G117C	ASS1	Y113	G117C		REGAKYVSHCA	R	E	G	A	K	Y	V	S	H	C	A	1	0.346312	0.308444	0.0748427	0.15382	0.295065	0.402677	0.2432	0.120046	0.283854	0.101904
783	ASS1_Y113_G117D	ASS1	Y113	G117D		REGAKYVSHDA	R	E	G	A	K	Y	V	S	H	D	A	1	0.344533	0.463622	0.383253	0.124899	0.0630772	0.185581	0.397136	0.0495989	0.124519	0.0500129
784	ASS1_Y113_G117S	ASS1	Y113	G117S		REGAKYVSHSA	R	E	G	A	K	Y	V	S	H	S	A	1	0.287766	0.242534	0.321481	0.205617	0.096518	0.267819	0.283927	0.032344	0.189985	0.0708017
785	ASS1_Y113_R108L	ASS1	Y113	R108L		LEGAKYVSHGA	L	E	G	A	K	Y	V	S	H	G	A	1	0.317886	0.3456	0.430491	0.233223	0.151136	0.132353	0.364659	0.0479054	0.172237	0.0437999
786	ASS1_Y163	ASS1	Y163			NDLMEYAKQHG	N	D	L	M	E	Y	A	K	Q	H	G	1	0.344727	0.440193	0.415516	0.150216	0.34766	0.367172	0.400146	0.0404609	0.288349	0.0979991
787	ASS1_Y163_A164P	ASS1	Y163	A164P		NDLMEYPKQHG	N	D	L	M	E	Y	P	K	Q	H	G	1	0.329856	0.305953	0.397803	0.241271	0.236526	0.929502	0.344537	0.0389083	0.4691	0.325559
788	ASS1_Y163_L160P	ASS1	Y163	L160P		NDPMEYAKQHG	N	D	P	M	E	Y	A	K	Q	H	G	1	0.310426	0.364616	0.418722	0.22714	0.27904	0.27227	0.364588	0.0442116	0.259484	0.0230365
789	ASS1_Y291	ASS1	Y291			AGTILYHAHLD	A	G	T	I	L	Y	H	A	H	L	D	1	0.324206	0.476925	0.433085	0.229513	0.272357	0.593124	0.411405	0.0642044	0.364998	0.162255
790	ASS1_Y291_D296G	ASS1	Y291	D296G		AGTILYHAHLG	A	G	T	I	L	Y	H	A	H	L	G	1	0.267911	0.318232	0.912609	0.251077	0.249581	0.781051	0.499584	0.292774	0.427236	0.250185
791	ASS1_Y291_L290P	ASS1	Y291	L290P		AGTIPYHAHLD	A	G	T	I	P	Y	H	A	H	L	D	1	0.277704	0.281745	0.559503	0.251397	0.254018	0.285883	0.372984	0.131899	0.263766	0.0156759
792	ASS1_Y291_Y291S	ASS1	Y291	Y291S		AGTILSHAHLD	A	G	T	I	L	S	H	A	H	L	D	0	0.266073	0.389806	0.473073	0.180317	0.366053	0.494406	0.376318	0.0850437	0.346925	0.128938
793	ASS1_Y322	ASS1	Y322			FAELVYTGFWH	F	A	E	L	V	Y	T	G	F	W	H	1	2.88061	3.2875	3.12525	3.18975	3.00748	2.47603	3.09779	0.167246	2.89109	0.302779
794	ASS1_Y322_G324S	ASS1	Y322	G324S		FAELVYTSFWH	F	A	E	L	V	Y	T	S	F	W	H	1	6.62483	6.96885	5.98661	7.39231	8.64113	6.45122	6.52676	0.406951	7.49489	0.896962
795	ASS1_Y322_G324V	ASS1	Y322	G324V		FAELVYTVFWH	F	A	E	L	V	Y	T	V	F	W	H	1	6.36476	8.21684	6.93714	8.02943	9.05071	8.34184	7.17291	0.77427	8.474	0.427279
796	ASS1_Y322_V321M	ASS1	Y322	V321M		FAELMYTGFWH	F	A	E	L	M	Y	T	G	F	W	H	1	3.1354	3.36664	2.92344	2.62975	2.94782	2.11461	3.14183	0.180991	2.56406	0.343315
797	ASS1_Y359	ASS1	Y359			LKGQVYILGRE	L	K	G	Q	V	Y	I	L	G	R	E	1	0.531686	0.76827	0.55448	0.32321	0.199683	0.229482	0.618145	0.106561	0.250792	0.0526323
798	ASS1_Y359_G356V	ASS1	Y359	G356V		LKVQVYILGRE	L	K	V	Q	V	Y	I	L	G	R	E	1	0.636646	1.08041	1.03704	0.145316	0.424019	0.0557957	0.918031	0.199756	0.208377	0.156801
799	ASS1_Y359_G362V	ASS1	Y359	G362V		LKGQVYILVRE	L	K	G	Q	V	Y	I	L	V	R	E	1	0.894355	1.29551	0.755555	0.503761	0.11224	0.948527	0.981808	0.228947	0.52151	0.341643
800	ASS1_Y359_R363G	ASS1	Y359	R363G		LKGQVYILGGE	L	K	G	Q	V	Y	I	L	G	G	E	1	0.477432	0.500981	0.440741	0.479242	0.231824	0.474264	0.473051	0.0247874	0.39511	0.115479
801	ASS1_Y359_R363L	ASS1	Y359	R363L		LKGQVYILGLE	L	K	G	Q	V	Y	I	L	G	L	E	1	0.393288	0.433609	1.76296	0.190099	0.0829603	0.609768	0.863286	0.63638	0.294275	0.227334
802	ASS1_Y359_R363Q	ASS1	Y359	R363Q		LKGQVYILGQE	L	K	G	Q	V	Y	I	L	G	Q	E	1	0.79338	0.882228	0.528889	0.543272	0.146776	0.0437782	0.734832	0.150074	0.244609	0.215332
803	ASS1_Y359_R363W	ASS1	Y359	R363W		LKGQVYILGWE	L	K	G	Q	V	Y	I	L	G	W	E	1	0.50028	0.483448	0.509146	0.245457	0.446771	0.52551	0.497625	0.0106579	0.405913	0.117925
804	ASS1_Y359_Y359D	ASS1	Y359	Y359D		LKGQVDILGRE	L	K	G	Q	V	D	I	L	G	R	E	0	0.220075	0.549588	1.00871	0.172226	0.34879	0.176015	0.592789	0.323403	0.232344	0.0823544
805	ASS1_Y83	ASS1	Y83			QSSALYEDRYL	Q	S	S	A	L	Y	E	D	R	Y	L	2	0.520686	0.267134	0.763536	0.439928	0.46945	0.320629	0.517119	0.202671	0.410002	0.0643355
806	ASS1_Y83_R86C	ASS1	Y83	R86C		QSSALYEDCYL	Q	S	S	A	L	Y	E	D	C	Y	L	2	0.637589	1.0932	0.871952	0.29506	0.264197	0.415301	0.867579	0.186027	0.324853	0.0651861
807	ASS1_Y83_R86C_YF	ASS1	Y83	R86C	YF	QSSALYEDCFL	Q	S	S	A	L	Y	E	D	C	F	L	1	0.66959	1.19414	0.904083	0.169707	0.82349	0.145927	0.922604	0.214546	0.379708	0.313951
808	ASS1_Y83_R86H	ASS1	Y83	R86H		QSSALYEDHYL	Q	S	S	A	L	Y	E	D	H	Y	L	2	0.330357	0.512898	0.755555	0.476354	0.16355	0.227647	0.532937	0.174164	0.289184	0.134912
809	ASS1_Y83_R86H_YF	ASS1	Y83	R86H	YF	QSSALYEDHFL	Q	S	S	A	L	Y	E	D	H	F	L	1	0.673171	0.763779	0.38004	0.329256	0.322493	0.272631	0.605663	0.163772	0.308127	0.0252508
810	ASS1_Y83_S79P	ASS1	Y83	S79P		QPSALYEDRYL	Q	P	S	A	L	Y	E	D	R	Y	L	2	0.469434	0.369371	0.702719	0.331043	0.329793	0.417883	0.513841	0.139665	0.359573	0.0412345
811	ASS1_Y83_S79P_YF	ASS1	Y83	S79P	YF	QPSALYEDRFL	Q	P	S	A	L	Y	E	D	R	F	L	1	0.74372	0.575366	1.61726	0.268397	0.455005	0.58793	0.978783	0.456675	0.437111	0.131061
812	ASS1_Y83_YF	ASS1	Y83		YF	QSSALYEDRFL	Q	S	S	A	L	Y	E	D	R	F	L	1	3.00361	0.61326	0.514197	0.329642	0.307756	0.39522	1.37702	1.15088	0.344206	0.0371623
813	ASS1_Y87	ASS1	Y87			LYEDRYLLGTS	L	Y	E	D	R	Y	L	L	G	T	S	2	0.490453	1.07402	0.63106	0.440791	0.205486	0.258689	0.731843	0.248669	0.301655	0.100753
814	ASS1_Y87_R86C	ASS1	Y87	R86C		LYEDCYLLGTS	L	Y	E	D	C	Y	L	L	G	T	S	2	1.04221	0.960516	0.614987	0.419801	0.265881	0.374999	0.872572	0.185169	0.35356	0.0646404
815	ASS1_Y87_R86C_YF	ASS1	Y87	R86C	YF	LFEDCYLLGTS	L	F	E	D	C	Y	L	L	G	T	S	1	1.39643	1.0908	1.0849	0.454784	0.417394	0	1.19071	0.145486	0.290726	0.20614
816	ASS1_Y87_R86H	ASS1	Y87	R86H		LYEDHYLLGTS	L	Y	E	D	H	Y	L	L	G	T	S	2	0.537483	1.55068	0.910864	0.396798	2.37347	0.189705	0.999676	0.418377	0.986659	0.984263
817	ASS1_Y87_R86H_YF	ASS1	Y87	R86H	YF	LFEDHYLLGTS	L	F	E	D	H	Y	L	L	G	T	S	1	0.579007	0.542609	0.60504	0.207402	0.325899	0.387269	0.575552	0.0256043	0.306856	0.0746547
818	ASS1_Y87_T91P	ASS1	Y87	T91P		LYEDRYLLGPS	L	Y	E	D	R	Y	L	L	G	P	S	2	0.51365	0.642792	1.14976	0.357398	0.268325	1.05163	0.768733	0.274535	0.559117	0.350151
819	ASS1_Y87_T91P_YF	ASS1	Y87	T91P	YF	LFEDRYLLGPS	L	F	E	D	R	Y	L	L	G	P	S	1	0.501193	0.67799	0.545038	0.367709	0.284539	0.673382	0.57474	0.0751709	0.441877	0.167183
820	ASS1_Y87_YF	ASS1	Y87		YF	LFEDRYLLGTS	L	F	E	D	R	Y	L	L	G	T	S	1	0.735679	1.01577	0.923962	0.450734	1.27206	0.308557	0.891804	0.116586	0.677116	0.424672
821	ASTL_Y279	ASTL	Y279			RVLKLYGCSPS	R	V	L	K	L	Y	G	C	S	P	S	1	0.641253	0.412844	0.621285	0.151997	0.284974	0.239989	0.558461	0.103289	0.225653	0.0552259
822	ASTL_Y279_K277Q	ASTL	Y279	K277Q		RVLQLYGCSPS	R	V	L	Q	L	Y	G	C	S	P	S	1	0.339143	0.56548	0.799483	0.241162	0.216381	0.694851	0.568035	0.187942	0.384132	0.219945
823	ATM_Y1415	ATM	Y1415			KSPDSYQKILL	K	S	P	D	S	Y	Q	K	I	L	L	1	0.222749	0.207771	0.493842	0.246473	0.201275	0.235091	0.308121	0.131467	0.227613	0.0191947
824	ATM_Y1415_L1420F	ATM	Y1415	L1420F		KSPDSYQKILF	K	S	P	D	S	Y	Q	K	I	L	F	1	0.234246	0.293032	0.337394	0.390979	0.342087	0.343432	0.288224	0.0422471	0.358833	0.0227373
825	ATM_Y1415_L1420P	ATM	Y1415	L1420P		KSPDSYQKILP	K	S	P	D	S	Y	Q	K	I	L	P	1	0.338243	0.220134	0.37714	0.15101	0.272845	0.487471	0.311839	0.0667614	0.303775	0.13909
826	ATM_Y1915	ATM	Y1915			LAVVDYMRRQK	L	A	V	V	D	Y	M	R	R	Q	K	1	0.384938	0.360898	0.527039	0.391626	0.381992	0.308437	0.424292	0.0733134	0.360685	0.0371536
827	ATM_Y1915_L1910H	ATM	Y1915	L1910H		HAVVDYMRRQK	H	A	V	V	D	Y	M	R	R	Q	K	1	0.557333	0.504151	0.449383	0.400719	0.294631	0.39057	0.503622	0.0440721	0.361973	0.0477982
828	ATM_Y1915_M1916I	ATM	Y1915	M1916I		LAVVDYIRRQK	L	A	V	V	D	Y	I	R	R	Q	K	1	0.306533	0.488262	0.862318	0.40814	0.397518	0.556744	0.552371	0.231383	0.454134	0.0726859
829	ATM_Y1915_V1913G	ATM	Y1915	V1913G		LAVGDYMRRQK	L	A	V	G	D	Y	M	R	R	Q	K	1	0.340754	0.373988	0.314663	0.510043	0.360074	0.417261	0.343135	0.0242777	0.429126	0.0617967
830	ATM_Y2019	ATM	Y2019			EPDSLYGCGGG	E	P	D	S	L	Y	G	C	G	G	G	1	0.408711	0.458631	0.527215	0.311421	0.506835	0.28816	0.464852	0.0485787	0.368805	0.0980627
831	ATM_Y2019_D2016G	ATM	Y2019	D2016G		EPGSLYGCGGG	E	P	G	S	L	Y	G	C	G	G	G	1	0.330604	0.389994	0.41005	0.2258	0.319164	0.273732	0.376883	0.0337327	0.272899	0.0381205
832	ATM_Y2019_G2023R	ATM	Y2019	G2023R		EPDSLYGCGRG	E	P	D	S	L	Y	G	C	G	R	G	1	0.332392	0.414058	0.429108	0.148025	0.427048	0.670367	0.391853	0.0424915	0.415146	0.213411
833	ATM_Y2969	ATM	Y2969			PLKALYLQQRP	P	L	K	A	L	Y	L	Q	Q	R	P	1	0.481286	0.333257	0.424109	0.376644	0.377839	0.456367	0.412884	0.0609515	0.403617	0.0373034
834	ATM_Y2969_P2974L	ATM	Y2969	P2974L		PLKALYLQQRL	P	L	K	A	L	Y	L	Q	Q	R	L	1	0.420732	0.630478	0.685596	0.123471	0.43864	0.210784	0.578935	0.114108	0.257632	0.132863
835	ATM_Y332	ATM	Y332			GSRGKYSSGFR	G	S	R	G	K	Y	S	S	G	F	R	1	0.194958	0.277028	0.249252	0.173745	0.222976	0.30908	0.240413	0.0340831	0.235267	0.05593
836	ATM_Y332_R337C	ATM	Y332	R337C		GSRGKYSSGFC	G	S	R	G	K	Y	S	S	G	F	C	1	0.245422	0.253351	0.298858	0.2099	0.161272	0.345953	0.265877	0.0235449	0.239042	0.0781606
837	ATM_Y332_R337H	ATM	Y332	R337H		GSRGKYSSGFH	G	S	R	G	K	Y	S	S	G	F	H	1	0.293881	0.266964	0.276849	0.144088	0.304637	0.272758	0.279231	0.0111172	0.240494	0.0694008
838	ATM_Y332_S333F	ATM	Y332	S333F		GSRGKYFSGFR	G	S	R	G	K	Y	F	S	G	F	R	1	0.250381	0.24076	0.190609	0.190991	0.237403	0.185675	0.22725	0.0262054	0.20469	0.0232336
839	ATM_Y332_Y332C	ATM	Y332	Y332C		GSRGKCSSGFR	G	S	R	G	K	C	S	S	G	F	R	0	0.162054	0.238109	0.235799	0.14593	0.216862	0.255614	0.211987	0.0353209	0.206135	0.0454162
840	ATM_Y54	ATM	Y54			SKQGKYLNWDA	S	K	Q	G	K	Y	L	N	W	D	A	1	0.284898	0.298611	0.416305	0.136875	0.210037	0.163606	0.333271	0.0589802	0.170173	0.0302273
841	ATM_Y54_S49C	ATM	Y54	S49C		CKQGKYLNWDA	C	K	Q	G	K	Y	L	N	W	D	A	1	0.348635	0.3474	0.461051	0.233672	0.349368	0.415254	0.385695	0.0532869	0.332765	0.0750543
842	ATP13A2_Y50	ATP13A2	Y50			WRVIGYHVVVW	W	R	V	I	G	Y	H	V	V	V	W	1	0.429059	0.721628	0.41008	0.295592	0.583862	0.692837	0.520256	0.142602	0.524097	0.16759
843	ATP13A2_Y50_G49S	ATP13A2	Y50	G49S		WRVISYHVVVW	W	R	V	I	S	Y	H	V	V	V	W	1	0.45496	0.787343	0.817373	0.344679	0.679349	0.583899	0.686559	0.164224	0.535976	0.140768
844	ATP2A2_Y407	ATP2A2	Y407			VNCHQYDGLVE	V	N	C	H	Q	Y	D	G	L	V	E	1	0.399893	0.517702	0.543941	0.17101	0.389858	0.357078	0.487179	0.0626429	0.305982	0.0963732
845	ATP2A2_Y407_E412G	ATP2A2	Y407	E412G		VNCHQYDGLVG	V	N	C	H	Q	Y	D	G	L	V	G	1	0.336613	0.370939	0.469127	0.108874	0.282583	0.260443	0.392227	0.0561536	0.2173	0.0772
846	ATP2A2_Y497	ATP2A2	Y497			KSMSVYCTPNK	K	S	M	S	V	Y	C	T	P	N	K	1	0.399826	0.373036	0.482136	0.161228	0.265093	1.2302	0.418333	0.0464224	0.552175	0.48131
847	ATP2A2_Y497_S495F	ATP2A2	Y497	S495F		KSMFVYCTPNK	K	S	M	F	V	Y	C	T	P	N	K	1	0.391993	0.477722	0.653068	0.315867	0.283195	0.470802	0.507594	0.108656	0.356622	0.0818321
848	ATP2A2_Y836	ATP2A2	Y836			WLFFRYLAIGC	W	L	F	F	R	Y	L	A	I	G	C	1	1.15384	0.6605	0.733392	0.242079	0.46347	0.303529	0.849243	0.217426	0.336359	0.0933162
849	ATP2A2_Y836_A838P	ATP2A2	Y836	A838P		WLFFRYLPIGC	W	L	F	F	R	Y	L	P	I	G	C	1	0.377917	0.539223	0.673585	0.17745	0.46707	0.395965	0.530242	0.120873	0.346828	0.123236
850	ATP2C1_Y452	ATP2C1	Y452			IRKAEYPFSSE	I	R	K	A	E	Y	P	F	S	S	E	1	0.293504	0.344413	0.261143	0.198631	0.18336	0.700898	0.299687	0.0342752	0.360963	0.240451
851	ATP2C1_Y452_A450T	ATP2C1	Y452	A450T		IRKTEYPFSSE	I	R	K	T	E	Y	P	F	S	S	E	1	0.380524	0.288666	0.514722	0.186739	0.347991	0.757128	0.394637	0.0928251	0.430619	0.240078
852	ATP5F1B_Y269	ATP5F1B	Y269			KVALVYGQMNE	K	V	A	L	V	Y	G	Q	M	N	E	1	0.343995	0.377427	0.40058	0.210124	0.472416	0.318745	0.374001	0.0232277	0.333761	0.107606
853	ATP5F1B_Y269_E274Q	ATP5F1B	Y269	E274Q		KVALVYGQMNQ	K	V	A	L	V	Y	G	Q	M	N	Q	1	0.371838	0.368285	0.441735	0.238191	0.192056	0.330807	0.393953	0.0338187	0.253685	0.0576946
854	ATP6V0A2_Y688	ATP6V0A2	Y688			VNRSGYTLIRK	V	N	R	S	G	Y	T	L	I	R	K	1	0.339336	0.234339	0.436621	0.263731	0.233558	0.372319	0.336765	0.0826016	0.289869	0.0595879
855	ATP6V0A2_Y688_R685Q	ATP6V0A2	Y688	R685Q		VNQSGYTLIRK	V	N	Q	S	G	Y	T	L	I	R	K	1	0.298248	0.281154	0.27057	0.180401	0.219227	0.263683	0.283324	0.0114032	0.221104	0.0340258
856	ATP6V0D2_Y271	ATP6V0D2	Y271			NVADHYGVYKP	N	V	A	D	H	Y	G	V	Y	K	P	2	0.277087	0.265292	0.407818	0.188415	0.319581	0.324556	0.316732	0.064587	0.277517	0.0630378
857	ATP6V0D2_Y271_G272R	ATP6V0D2	Y271	G272R		NVADHYRVYKP	N	V	A	D	H	Y	R	V	Y	K	P	2	0.272134	0.224802	0.322747	0.159127	0.242881	0.746125	0.273228	0.0399935	0.382711	0.259238
858	ATP6V0D2_Y271_G272R_YF	ATP6V0D2	Y271	G272R	YF	NVADHYRVFKP	N	V	A	D	H	Y	R	V	F	K	P	1	0.284203	0.297361	0.429293	0.162638	0.253828	0.397273	0.336952	0.0655153	0.271246	0.0965778
859	ATP6V0D2_Y271_YF	ATP6V0D2	Y271		YF	NVADHYGVFKP	N	V	A	D	H	Y	G	V	F	K	P	1	0.279387	0.268371	0.396533	0.169174	0.22526	0.400746	0.314764	0.057994	0.26506	0.0986388
860	ATP6V1A_Y374	ATP6V1A	Y374			PADSGYPAYLG	P	A	D	S	G	Y	P	A	Y	L	G	2	0.557333	0.300605	1.01575	0.2099	0.202988	0.339208	0.624561	0.2958	0.250699	0.0626493
861	ATP6V1A_Y374_D371G	ATP6V1A	Y374	D371G		PAGSGYPAYLG	P	A	G	S	G	Y	P	A	Y	L	G	2	0.561977	0.480842	0.597874	0.179915	0.367988	0.791814	0.546898	0.0489536	0.446572	0.255913
862	ATP6V1A_Y374_D371G_YF	ATP6V1A	Y374	D371G	YF	PAGSGYPAFLG	P	A	G	S	G	Y	P	A	F	L	G	1	0.378436	0.466081	0.363185	0.0829236	0.180495	0.427448	0.402568	0.0453405	0.230289	0.144992
863	ATP6V1A_Y374_YF	ATP6V1A	Y374		YF	PADSGYPAFLG	P	A	D	S	G	Y	P	A	F	L	G	1	0.507104	0.447817	0.295882	0.606379	0.296402	0.636774	0.416934	0.0889533	0.513185	0.15379
864	ATP6V1B1_Y462	ATP6V1B1	Y462			INQGPYENRSV	I	N	Q	G	P	Y	E	N	R	S	V	1	0.239933	0.206588	0.378179	0.271265	0.235794	0.314663	0.2749	0.0742874	0.273907	0.0322522
865	ATP6V1B1_Y462_R465H	ATP6V1B1	Y462	R465H		INQGPYENHSV	I	N	Q	G	P	Y	E	N	H	S	V	1	0.263899	0.275893	0.369565	0.209687	0.355253	0.462481	0.303119	0.0472391	0.342474	0.103597
866	ATP7A_Y1459	ATP7A	Y1459			DRIVNYSRASI	D	R	I	V	N	Y	S	R	A	S	I	1	0.343004	0.318518	0.342857	0.186389	0.206211	0.222044	0.334793	0.0115084	0.204881	0.0145866
867	ATP7A_Y1459_I1464V	ATP7A	Y1459	I1464V		DRIVNYSRASV	D	R	I	V	N	Y	S	R	A	S	V	1	0.307532	0.343739	0.314612	0.108027	0.748269	0.231794	0.321961	0.0156684	0.362697	0.277283
868	ATP7B_Y1078	ATP7B	Y1078			VAVTKYCKEEL	V	A	V	T	K	Y	C	K	E	E	L	1	0.274266	0.356179	0.473632	0.202677	0.371705	0.353928	0.368026	0.0818204	0.309437	0.0758385
869	ATP7B_Y1078_A1074V	ATP7B	Y1078	A1074V		VVVTKYCKEEL	V	V	V	T	K	Y	C	K	E	E	L	1	0.476395	0.616341	0.725609	0.393062	0.512238	0.368711	0.606115	0.101998	0.42467	0.0627125
870	ATP7B_Y1078_L1083F	ATP7B	Y1078	L1083F		VAVTKYCKEEF	V	A	V	T	K	Y	C	K	E	E	F	1	0.31713	0.452711	0.532257	0.204794	0.259418	0.231996	0.434033	0.0888128	0.232069	0.0223001
871	ATP8B1_Y658	ATP8B1	Y658			TLCLCYKEIEE	T	L	C	L	C	Y	K	E	I	E	E	1	0.534346	1.01997	0.777777	0.343028	0.41631	0.290138	0.777364	0.198255	0.349825	0.0517332
872	ATP8B1_Y658_I661T	ATP8B1	Y658	I661T		TLCLCYKETEE	T	L	C	L	C	Y	K	E	T	E	E	1	1.13487	1.41638	3.79555	0.273074	0.67392	0.552378	2.1156	1.19345	0.499791	0.167816
873	ATR_Y317	ATR	Y317			NIEPVYLNMLL	N	I	E	P	V	Y	L	N	M	L	L	1	17.2616	13.2816	11.3018	7.75309	7.12987	4.19974	13.9483	2.47833	6.3609	1.54921
874	ATR_Y317_V316I	ATR	Y317	V316I		NIEPIYLNMLL	N	I	E	P	I	Y	L	N	M	L	L	1	19.8415	17.1886	13.1512	16.5473	14.8106	11.8288	16.7271	2.75072	14.3956	1.94855
875	ATRX_Y1849	ATRX	Y1849			CKLYQYYLDHL	C	K	L	Y	Q	Y	Y	L	D	H	L	3	0.896661	1.26871	1.30538	0.531177	0.563411	0.548273	1.15692	0.184637	0.54762	0.0131678
876	ATRX_Y1849_Y1847C	ATRX	Y1849	Y1847C		CKLCQYYLDHL	C	K	L	C	Q	Y	Y	L	D	H	L	2	0.663179	0.754262	0.525703	0.354057	0.27971	0.318353	0.647715	0.0939475	0.317373	0.0303598
877	ATRX_Y1849_Y1847C_YF	ATRX	Y1849	Y1847C	YF	CKLCQYFLDHL	C	K	L	C	Q	Y	F	L	D	H	L	1	0.50107	0.908532	1.62735	0.376358	0.343357	0.563922	1.01232	0.465622	0.427879	0.0971359
878	ATRX_Y1849_YF	ATRX	Y1849		YF	CKLFQYFLDHL	C	K	L	F	Q	Y	F	L	D	H	L	1	0.544842	0.543402	0.71796	0.287163	0.677706	0.55262	0.602068	0.0819503	0.50583	0.162835
879	ATRX_Y203	ATRX	Y203			KNCFKYYMSDD	K	N	C	F	K	Y	Y	M	S	D	D	2	0.590302	0.720606	0.737749	0.253171	0.562934	0.496617	0.682886	0.0658397	0.437574	0.133174
880	ATRX_Y203_C200S	ATRX	Y203	C200S		KNSFKYYMSDD	K	N	S	F	K	Y	Y	M	S	D	D	2	0.324842	0.69092	0.584958	0.208687	0.247892	0.568536	0.533573	0.153804	0.341705	0.16119
881	ATRX_Y203_C200S_YF	ATRX	Y203	C200S	YF	KNSFKYFMSDD	K	N	S	F	K	Y	F	M	S	D	D	1	0.348677	0.371414	0.532153	0.177589	0.233586	0.333741	0.417415	0.0816618	0.248305	0.0645929
882	ATRX_Y203_YF	ATRX	Y203		YF	KNCFKYFMSDD	K	N	C	F	K	Y	F	M	S	D	D	1	0.497656	0.63287	0.445454	0.248854	0.344561	0.403251	0.525327	0.0789745	0.332222	0.0636333
883	ATRX_Y204	ATRX	Y204			NCFKYYMSDDI	N	C	F	K	Y	Y	M	S	D	D	I	2	0.729729	1.11405	0.817971	0.291126	0.460364	0.699907	0.88725	0.164368	0.483799	0.167705
884	ATRX_Y204_C200S	ATRX	Y204	C200S		NSFKYYMSDDI	N	S	F	K	Y	Y	M	S	D	D	I	2	0.578931	0.464305	0.414933	0.214856	0.316933	0.433476	0.486056	0.0686958	0.321755	0.0893165
885	ATRX_Y204_C200S_YF	ATRX	Y204	C200S	YF	NSFKFYMSDDI	N	S	F	K	F	Y	M	S	D	D	I	1	0.475237	0.439917	0.434926	0.198197	0.332155	0.282806	0.450026	0.0179423	0.271053	0.0553159
886	ATRX_Y204_YF	ATRX	Y204		YF	NCFKFYMSDDI	N	C	F	K	F	Y	M	S	D	D	I	1	0.560961	0.60123	0.66544	0.241405	0.477567	0.713392	0.60921	0.0430249	0.477454	0.192688
887	ATRX_Y2083	ATRX	Y2083			LRNIDYYRLDG	L	R	N	I	D	Y	Y	R	L	D	G	2	36.4048	27.8834	28.3758	44.2738	23.9839	34.4987	30.888	3.90612	34.2521	8.28517
888	ATRX_Y2083_Y2084H	ATRX	Y2083	Y2084H		LRNIDYHRLDG	L	R	N	I	D	Y	H	R	L	D	G	1	0.270216	0.388749	0.308221	0.605181	0.599492	0.471059	0.322395	0.0494178	0.558578	0.0619284
889	ATRX_Y2083_YF	ATRX	Y2083		YF	LRNIDYFRLDG	L	R	N	I	D	Y	F	R	L	D	G	1	5.82126	4.98651	5.59509	39.7124	14.1068	17.9122	5.46762	0.352505	23.9105	11.2811
890	AVPR2_Y117	AVPR2	Y117			CRAVKYLQMVG	C	R	A	V	K	Y	L	Q	M	V	G	1	0.71905	0.29493	0.308518	0.303123	0.22571	0.460315	0.440833	0.196807	0.329716	0.0976054
891	AVPR2_Y117_C112R	AVPR2	Y117	C112R		RRAVKYLQMVG	R	R	A	V	K	Y	L	Q	M	V	G	1	0.310317	0.395272	0.22243	0.365382	0.449874	0.212754	0.30934	0.0705659	0.34267	0.098127
892	AVPR2_Y117_C112Y	AVPR2	Y117	C112Y		YRAVKYLQMVG	Y	R	A	V	K	Y	L	Q	M	V	G	2	0.326325	0.250211	0.354901	0.230064	0.199959	0.428467	0.310479	0.0441837	0.286164	0.101372
893	AVPR2_Y117_C112Y_YF	AVPR2	Y117	C112Y	YF	FRAVKYLQMVG	F	R	A	V	K	Y	L	Q	M	V	G	1	0.436823	0.335248	0.540909	0.177694	0.228058	0.492505	0.43766	0.0839626	0.299419	0.138072
894	AVPR2_Y117_G122D	AVPR2	Y117	G122D		CRAVKYLQMVD	C	R	A	V	K	Y	L	Q	M	V	D	1	0.30866	0.904165	0.475844	0.210941	0.279232	0.260215	0.562889	0.250784	0.250129	0.0287776
895	AVPR2_Y117_G122R	AVPR2	Y117	G122R		CRAVKYLQMVR	C	R	A	V	K	Y	L	Q	M	V	R	1	0.353491	0.399997	0.448507	0.214366	0.255327	0.338461	0.400665	0.0387928	0.269385	0.0516276
896	AVPR2_Y117_R113W	AVPR2	Y117	R113W		CWAVKYLQMVG	C	W	A	V	K	Y	L	Q	M	V	G	1	0.565295	0.816037	0.683467	0.258968	0.54213	0.350543	0.688266	0.102421	0.38388	0.11798
897	AVPR2_Y124	AVPR2	Y124			QMVGMYASSYM	Q	M	V	G	M	Y	A	S	S	Y	M	2	0.373477	0.598381	0.539682	0.253328	0.442676	0.348439	0.503847	0.0952491	0.348148	0.0773012
898	AVPR2_Y124_G122D	AVPR2	Y124	G122D		QMVDMYASSYM	Q	M	V	D	M	Y	A	S	S	Y	M	2	0.414019	0.59887	1.1963	0.179915	0.336721	0.519432	0.736395	0.33384	0.345356	0.138742
899	AVPR2_Y124_G122D_YF	AVPR2	Y124	G122D	YF	QMVDMYASSFM	Q	M	V	D	M	Y	A	S	S	F	M	1	0.701518	0.495647	0.617484	0.313284	0.264373	0.491116	0.604883	0.0845177	0.356258	0.0974271
900	AVPR2_Y124_G122R	AVPR2	Y124	G122R		QMVRMYASSYM	Q	M	V	R	M	Y	A	S	S	Y	M	2	0.586411	0.667549	1.33985	0.320717	0.430858	0.379411	0.864604	0.337679	0.376995	0.0449972
901	AVPR2_Y124_G122R_YF	AVPR2	Y124	G122R	YF	QMVRMYASSFM	Q	M	V	R	M	Y	A	S	S	F	M	1	0.479527	0.594837	0.599612	0.336672	0.445543	0.181985	0.557992	0.0555175	0.3214	0.108138
902	AVPR2_Y124_M123K	AVPR2	Y124	M123K		QMVGKYASSYM	Q	M	V	G	K	Y	A	S	S	Y	M	2	0.375503	0.274081	0.451111	0.425048	0.230053	0.184126	0.366898	0.0725278	0.279742	0.104444
903	AVPR2_Y124_M123K_YF	AVPR2	Y124	M123K	YF	QMVGKYASSFM	Q	M	V	G	K	Y	A	S	S	F	M	1	0.341798	0.245347	0.271859	0.356645	0.375528	0.0797827	0.286334	0.0406847	0.270652	0.135185
904	AVPR2_Y124_S126F	AVPR2	Y124	S126F		QMVGMYAFSYM	Q	M	V	G	M	Y	A	F	S	Y	M	2	0.887573	0.421791	1.26266	0.38534	0.588207	0.666533	0.857342	0.343949	0.546693	0.11849
905	AVPR2_Y124_S126F_YF	AVPR2	Y124	S126F	YF	QMVGMYAFSFM	Q	M	V	G	M	Y	A	F	S	F	M	1	1.16379	0.692571	0.118408	0.426916	0.353349	0.424714	0.658255	0.427463	0.40166	0.0341725
906	AVPR2_Y124_S127F	AVPR2	Y124	S127F		QMVGMYASFYM	Q	M	V	G	M	Y	A	S	F	Y	M	2	1.37038	0.585537	2.35596	0.203727	0.578208	0.155214	1.43729	0.724318	0.312383	0.189007
907	AVPR2_Y124_S127F_YF	AVPR2	Y124	S127F	YF	QMVGMYASFFM	Q	M	V	G	M	Y	A	S	F	F	M	1	1.43295	0.520743	1.06296	0.591768	0.458907	0.557957	1.00555	0.374613	0.536211	0.0563778
908	AVPR2_Y124_Y128S	AVPR2	Y124	Y128S		QMVGMYASSSM	Q	M	V	G	M	Y	A	S	S	S	M	1	0.441408	0.572775	0.796956	0.377821	0.283634	0.350825	0.603713	0.146791	0.337427	0.0396014
909	AVPR2_Y124_YF	AVPR2	Y124		YF	QMVGMYASSFM	Q	M	V	G	M	Y	A	S	S	F	M	1	0.242375	0.444657	0.492753	0.263596	0.194455	0.265116	0.393262	0.108485	0.241056	0.0329577
910	AXL_Y115	AXL	Y115			SDTGQYQCLVF	S	D	T	G	Q	Y	Q	C	L	V	F	1	1.23327	1.5086	1.15322	1.65379	2.01593	1.39987	1.29836	0.152211	1.68986	0.252798
911	AXL_Y115_T112M	AXL	Y115	T112M		SDMGQYQCLVF	S	D	M	G	Q	Y	Q	C	L	V	F	1	1.29932	1.84886	1.16478	2.03575	2.26067	1.70515	1.43765	0.29591	2.00052	0.228155
912	B3GALNT1_Y269	B3GALNT1	Y269			KFEDVYVGICL	K	F	E	D	V	Y	V	G	I	C	L	1	0.671617	1.16325	1.24318	0.438668	0.680591	0.703663	1.02602	0.252713	0.607641	0.119852
913	B3GALNT1_Y269_E266A	B3GALNT1	Y269	E266A		KFADVYVGICL	K	F	A	D	V	Y	V	G	I	C	L	1	0.587162	0.703321	1.10984	0.313373	0.461358	0.538154	0.800109	0.224091	0.437628	0.0932882
914	B3GALNT1_Y269_G271R	B3GALNT1	Y269	G271R		KFEDVYVRICL	K	F	E	D	V	Y	V	R	I	C	L	1	0.654439	1.06534	1.05616	0.280082	0.782999	0.42944	0.925316	0.191576	0.497507	0.210881
915	B4GALNT2_Y538	B4GALNT2	Y538			ALEKTYNTYRS	A	L	E	K	T	Y	N	T	Y	R	S	2	0.263432	0.36797	0.335961	0.168581	0.17107	0.38657	0.322454	0.0437329	0.242074	0.102179
916	B4GALNT2_Y538_A533D	B4GALNT2	Y538	A533D		DLEKTYNTYRS	D	L	E	K	T	Y	N	T	Y	R	S	2	0.369786	0.359976	0.357596	0.179915	0.244058	0.42755	0.362452	0.00527577	0.283841	0.104938
917	B4GALNT2_Y538_A533D_YF	B4GALNT2	Y538	A533D	YF	DLEKTYNTFRS	D	L	E	K	T	Y	N	T	F	R	S	1	0.52981	0.553278	0.367876	0.248771	0.273349	0.367172	0.483655	0.0824266	0.296431	0.051018
918	B4GALNT2_Y538_YF	B4GALNT2	Y538		YF	ALEKTYNTFRS	A	L	E	K	T	Y	N	T	F	R	S	1	0.334983	0.356684	0.371283	0.184383	0.248646	0.362832	0.354316	0.0149138	0.265287	0.0737957
919	B4GALT4_Y113	B4GALT4	Y113			VSRGRYRPQEC	V	S	R	G	R	Y	R	P	Q	E	C	1	0.315832	0.320308	0.451681	0.272601	0.405268	0.289267	0.362607	0.0630113	0.322379	0.0590053
920	B4GALT4_Y113_Q116E	B4GALT4	Y113	Q116E		VSRGRYRPEEC	V	S	R	G	R	Y	R	P	E	E	C	1	0.312154	0.355563	0.458521	0.234473	0.253972	0.302877	0.375413	0.0613807	0.263774	0.0287734
921	B4GALT6_Y382	B4GALT6	Y382			APIEDYGGGGG	A	P	I	E	D	Y	G	G	G	G	G	1	0.483863	0.561095	0.481827	0.192384	0.322054	0.369765	0.508928	0.0368971	0.294734	0.0749479
922	B4GALT6_Y382_I379V	B4GALT6	Y382	I379V		APVEDYGGGGG	A	P	V	E	D	Y	G	G	G	G	G	1	0.468541	0.543921	0.546953	0.177178	0.460216	0.491362	0.519805	0.0362703	0.376252	0.14134
923	BACE1_Y260	BACE1	Y260			RREWYYEVIIV	R	R	E	W	Y	Y	E	V	I	I	V	2	5.68039	5.45399	4.34565	1.09575	0.417394	1.10561	5.16001	0.583212	0.872918	0.322129
924	BACE1_Y260_V265A	BACE1	Y260	V265A		RREWYYEVIIA	R	R	E	W	Y	Y	E	V	I	I	A	2	4.70017	6.7948	4.26637	0.314851	1.06937	0.455293	5.25378	1.10396	0.61317	0.327635
925	BACE1_Y260_V265A_YF	BACE1	Y260	V265A	YF	RREWFYEVIIA	R	R	E	W	F	Y	E	V	I	I	A	1	0.452896	0.844489	0.644986	0.476531	0.184653	0.254483	0.647457	0.159877	0.305222	0.124443
926	BACE1_Y260_YF	BACE1	Y260		YF	RREWFYEVIIV	R	R	E	W	F	Y	E	V	I	I	V	1	0.365689	0.496107	0.431746	0.596559	0.155762	0.377475	0.43118	0.0532445	0.376599	0.179956
927	BAD_Y110	BAD	Y110			WAAQRYGRELR	W	A	A	Q	R	Y	G	R	E	L	R	1	0.292913	0.249149	0.368411	0.182406	0.386756	0.285566	0.303491	0.0492599	0.284909	0.0834267
928	BAD_Y110_A107S	BAD	Y110	A107S		WASQRYGRELR	W	A	S	Q	R	Y	G	R	E	L	R	1	0.281359	0.289217	0.422222	0.190127	0.244235	0.286949	0.330933	0.0646309	0.240437	0.0396186
929	BAG3_Y114	BAG3	Y114			HPFHVYPQPGM	H	P	F	H	V	Y	P	Q	P	G	M	1	0.550984	0.575366	0.440741	0.207243	0.102743	0.316176	0.522363	0.0585682	0.208721	0.0871398
930	BAG3_Y114_P115S	BAG3	Y114	P115S		HPFHVYSQPGM	H	P	F	H	V	Y	S	Q	P	G	M	1	0.4598	0.616888	0.84029	0.357234	0.19671	0.305834	0.638993	0.156119	0.286593	0.0669313
931	BAG3_Y205	BAG3	Y205			QLPRGYISIPV	Q	L	P	R	G	Y	I	S	I	P	V	1	0.202531	0.341467	0.478632	0.331718	0.174217	0.270395	0.340877	0.112719	0.258776	0.0648223
932	BAG3_Y205_P209L	BAG3	Y205	P209L		QLPRGYISILV	Q	L	P	R	G	Y	I	S	I	L	V	1	0.50213	0.75098	1.12585	0.515755	0.275868	0.366263	0.792988	0.25636	0.385962	0.0989193
933	BAG3_Y451	BAG3	Y451			KTDKKYLMIEE	K	T	D	K	K	Y	L	M	I	E	E	1	0.388374	0.418899	0.412048	0.213976	0.240437	0.908035	0.40644	0.0130772	0.45415	0.321127
934	BAG3_Y451_E455K	BAG3	Y451	E455K		KTDKKYLMIKE	K	T	D	K	K	Y	L	M	I	K	E	1	0.22771	0.338691	0.388889	0.134936	0.14053	0.291108	0.31843	0.0673424	0.188858	0.0723378
935	BAG3_Y457	BAG3	Y457			LMIEEYLTKEL	L	M	I	E	E	Y	L	T	K	E	L	1	0.96904	1.04497	1.32222	0.426572	0.0280601	0.368872	1.11208	0.151794	0.274501	0.175845
936	BAG3_Y457_E455K	BAG3	Y457	E455K		LMIKEYLTKEL	L	M	I	K	E	Y	L	T	K	E	L	1	0.774399	0.480842	0.925555	0.331422	0.3271	0.640256	0.726932	0.18463	0.432926	0.146615
937	BAG3_Y457_L462P	BAG3	Y457	L462P		LMIEEYLTKEP	L	M	I	E	E	Y	L	T	K	E	P	1	1.19299	0.59934	0.619791	0.391436	0.0733879	0.0889244	0.804042	0.275157	0.184583	0.146405
938	BAG3_Y93	BAG3	Y93			QLRPGYIPIPV	Q	L	R	P	G	Y	I	P	I	P	V	1	0.148214	0.253435	0.565478	0.484386	0.325004	0.554799	0.322376	0.177185	0.454729	0.0961287
939	BAG3_Y93_I94F	BAG3	Y93	I94F		QLRPGYFPIPV	Q	L	R	P	G	Y	F	P	I	P	V	1	0.413382	0.359198	0.604846	0.323846	0.312624	0.272449	0.459142	0.105376	0.302973	0.0220646
940	BAP1_Y223	BAP1	Y223			TAGEPYHDIRF	T	A	G	E	P	Y	H	D	I	R	F	1	0.357622	0.595254	0.441306	0.265655	0.463217	0.737879	0.464728	0.0984165	0.488917	0.193639
941	BAP1_Y223_R227C	BAP1	Y223	R227C		TAGEPYHDICF	T	A	G	E	P	Y	H	D	I	C	F	1	0.720608	1.19382	0.96705	0.206407	0.604403	0.34813	0.960494	0.193245	0.386313	0.164709
942	BARD1_Y156	BARD1	Y156			SKKVRYVVSKA	S	K	K	V	R	Y	V	V	S	K	A	1	0.202558	0.184034	0.267792	0.147731	0.217997	0.221662	0.218128	0.0359229	0.195796	0.0340206
943	BARD1_Y156_K153E	BARD1	Y156	K153E		SKEVRYVVSKA	S	K	E	V	R	Y	V	V	S	K	A	1	0.195738	0.299693	0.362004	0.140987	0.169314	0.261697	0.285811	0.0685837	0.190666	0.0515406
944	BBS10_Y536	BBS10	Y536			NRLTDYYEPLL	N	R	L	T	D	Y	Y	E	P	L	L	2	25.0063	20.5734	20.39	15.8099	14.7898	14.3843	21.9899	2.1342	14.9946	0.599763
945	BBS10_Y536_P539L	BBS10	Y536	P539L		NRLTDYYELLL	N	R	L	T	D	Y	Y	E	L	L	L	2	25.3018	18.9902	20.2698	20.4551	17.7428	16.4726	21.5206	2.72424	18.2235	1.661
946	BBS10_Y536_P539L_YF	BBS10	Y536	P539L	YF	NRLTDYFELLL	N	R	L	T	D	Y	F	E	L	L	L	1	6.05948	5.49398	5.10124	1.67799	2.364	1.82662	5.55157	0.393311	1.9562	0.294673
947	BBS10_Y536_YF	BBS10	Y536		YF	NRLTDYFEPLL	N	R	L	T	D	Y	F	E	P	L	L	1	6.69837	6.32257	4.9341	1.93248	1.77958	1.42456	5.98502	0.758779	1.7122	0.212759
948	BBS2_Y644	BBS2	Y644			TMKSRYMELYD	T	M	K	S	R	Y	M	E	L	Y	D	2	0.282954	0.402646	0.655167	0.222321	0.175456	0.335443	0.446922	0.155147	0.244407	0.0671556
949	BBS2_Y644_R643H	BBS2	Y644	R643H		TMKSHYMELYD	T	M	K	S	H	Y	M	E	L	Y	D	2	0.605657	0.389881	0.544194	0.230193	0.212854	0.416315	0.513244	0.090768	0.286454	0.092098
950	BBS2_Y644_R643H_YF	BBS2	Y644	R643H	YF	TMKSHYMELFD	T	M	K	S	H	Y	M	E	L	F	D	1	0.387938	0.475008	0.482097	0.208033	0.378327	0.396703	0.448347	0.0428141	0.327688	0.0849404
951	BBS2_Y644_YF	BBS2	Y644		YF	TMKSRYMELFD	T	M	K	S	R	Y	M	E	L	F	D	1	0.35758	0.409683	0.545641	0.168807	0.287662	0.329624	0.437635	0.0792786	0.262031	0.0681088
952	BBS2_Y648	BBS2	Y648			RYMELYDLNRD	R	Y	M	E	L	Y	D	L	N	R	D	2	0.605768	0.905882	0.61768	0.277368	0.165367	0.373872	0.709777	0.138753	0.272203	0.0852
953	BBS2_Y648_R643H	BBS2	Y648	R643H		HYMELYDLNRD	H	Y	M	E	L	Y	D	L	N	R	D	2	1.4591	1.63291	1.80303	1.08309	0.779359	0.291025	1.63168	0.140412	0.717824	0.326272
954	BBS2_Y648_R643H_YF	BBS2	Y648	R643H	YF	HFMELYDLNRD	H	F	M	E	L	Y	D	L	N	R	D	1	0.55176	0.548086	1.25263	0.161923	0.279633	0.0748837	0.784159	0.331263	0.172147	0.0839007
955	BBS2_Y648_YF	BBS2	Y648		YF	RFMELYDLNRD	R	F	M	E	L	Y	D	L	N	R	D	1	0.563842	0.5831	0.5003	0.248203	0.230817	0.461446	0.549081	0.0353777	0.313489	0.104862
956	BBS4_Y395	BBS4	Y395			NALAQYQEMEK	N	A	L	A	Q	Y	Q	E	M	E	K	1	0.444094	0.305519	0.376344	0.258111	0.16701	0.210584	0.375319	0.0565775	0.211901	0.0372035
957	BBS4_Y395_A393V	BBS4	Y395	A393V		NALVQYQEMEK	N	A	L	V	Q	Y	Q	E	M	E	K	1	0.392711	0.383138	0.596387	0.21737	0.22757	0.303462	0.457412	0.0983477	0.249468	0.0384066
958	BBS4_Y43	BBS4	Y43			LIHLHYIRKDY	L	I	H	L	H	Y	I	R	K	D	Y	2	0.381362	0.381344	0.617605	0.230969	0.334804	0.326783	0.460104	0.11137	0.297518	0.0471717
959	BBS4_Y43_K46R	BBS4	Y43	K46R		LIHLHYIRRDY	L	I	H	L	H	Y	I	R	R	D	Y	2	0.47364	0.380137	0.460522	0.290631	0.372205	0.280982	0.4381	0.041334	0.314606	0.0409186
960	BBS4_Y43_K46R_YF	BBS4	Y43	K46R	YF	LIHLHYIRRDF	L	I	H	L	H	Y	I	R	R	D	F	1	1.07287	0.7624	1.0959	0.245977	0.23654	0.230723	0.977054	0.152074	0.237747	0.00628572
961	BBS4_Y43_YF	BBS4	Y43		YF	LIHLHYIRKDF	L	I	H	L	H	Y	I	R	K	D	F	1	0.251945	0.945717	1.26473	0.336416	0.180939	0.494884	0.820799	0.422799	0.337413	0.128169
962	BBS4_Y48	BBS4	Y48			YIRKDYEACKA	Y	I	R	K	D	Y	E	A	C	K	A	2	0.312505	0.346285	0.250617	0.202404	0.208083	0.474264	0.303136	0.0396142	0.294917	0.126838
963	BBS4_Y48_K46R	BBS4	Y48	K46R		YIRRDYEACKA	Y	I	R	R	D	Y	E	A	C	K	A	2	0.29984	0.298738	0.439183	0.298352	0.224917	0.33852	0.345921	0.0659481	0.287263	0.0470366
964	BBS4_Y48_K46R_YF	BBS4	Y48	K46R	YF	FIRRDYEACKA	F	I	R	R	D	Y	E	A	C	K	A	1	0.451047	0.377967	0.410345	0.232479	0.321397	0.147185	0.41312	0.0298995	0.233687	0.0711269
965	BBS4_Y48_YF	BBS4	Y48		YF	FIRKDYEACKA	F	I	R	K	D	Y	E	A	C	K	A	1	0.267548	0.413433	0.355494	0.179017	0.255057	0.105392	0.345492	0.059976	0.179822	0.0611032
966	BCAR1_Y410	BCAR1	Y410			VDSGVYAVPPP	V	D	S	G	V	Y	A	V	P	P	P	1	0.879454	1.13075	0.694753	5.31354	4.20416	3.21938	0.901651	0.178684	4.24569	0.855441
967	BCAR1_Y410_S407T	BCAR1	Y410	S407T		VDTGVYAVPPP	V	D	T	G	V	Y	A	V	P	P	P	1	0.914651	1.38894	1.01343	5.18527	5.06209	3.49475	1.10567	0.204318	4.58071	0.769529
968	BCCIP_Y257	BCCIP	Y257			EEEFFYEKAIL	E	E	E	F	F	Y	E	K	A	I	L	1	0.54743	0.305921	0.702534	0.14344	0.351181	0.549147	0.518628	0.163192	0.347923	0.165645
969	BCCIP_Y257_E254Q	BCCIP	Y257	E254Q		EEQFFYEKAIL	E	E	Q	F	F	Y	E	K	A	I	L	1	0.305741	0.439986	0.473523	0.237562	0.295032	0.466425	0.406417	0.0724931	0.333006	0.0972148
970	BCHE_Y174	BCHE	Y174			VVSMNYRVGAL	V	V	S	M	N	Y	R	V	G	A	L	1	0.345505	0.345202	0.385606	0.166672	0.247507	0.301374	0.358771	0.0189754	0.238518	0.0553581
971	BCHE_Y174_V170M	BCHE	Y174	V170M		VMSMNYRVGAL	V	M	S	M	N	Y	R	V	G	A	L	1	0.378381	0.341754	0.559721	0.259859	0.295228	0.324116	0.426619	0.0952977	0.293068	0.0262772
972	BCHE_Y505	BCHE	Y505			ANFAKYGNPNE	A	N	F	A	K	Y	G	N	P	N	E	1	0.196909	0.28867	1.06117	0.271936	0.163644	0.415647	0.515584	0.387604	0.283742	0.103218
973	BCHE_Y505_F502L	BCHE	Y505	F502L		ANLAKYGNPNE	A	N	L	A	K	Y	G	N	P	N	E	1	0.29107	0.315267	0.375519	0.177512	0.243115	0.357293	0.327285	0.0355081	0.259307	0.0742827
974	BCKDHA_Y345	BCKDHA	Y345			DDSSAYRSVDE	D	D	S	S	A	Y	R	S	V	D	E	1	0.352429	0.679631	0.578961	0.326206	0.286359	0.528706	0.537007	0.136834	0.380424	0.106106
975	BCKDHA_Y345_R346C	BCKDHA	Y345	R346C		DDSSAYCSVDE	D	D	S	S	A	Y	C	S	V	D	E	1	0.571052	0.59451	0.607354	0.31353	0.451451	0.316627	0.590972	0.0150301	0.360536	0.0642992
976	BCL2_Y9	BCL2	Y9			AGRTGYDNREI	A	G	R	T	G	Y	D	N	R	E	I	1	0.219934	0.243905	0.425908	0.169426	0.146563	0.242832	0.296582	0.0919691	0.186274	0.0410675
977	BCL2_Y9_T7S	BCL2	Y9	T7S		AGRSGYDNREI	A	G	R	S	G	Y	D	N	R	E	I	1	0.275156	0.469788	0.248648	0.176019	0.234986	0.207753	0.331197	0.0985942	0.206253	0.0240966
978	BCL6_Y157	BCL6	Y157			QDIMAYRGREV	Q	D	I	M	A	Y	R	G	R	E	V	1	0.484911	0.423383	0.37115	0.362879	0.288013	0.266253	0.426481	0.0464945	0.305715	0.0413855
979	BCL6_Y157_G159S	BCL6	Y157	G159S		QDIMAYRSREV	Q	D	I	M	A	Y	R	S	R	E	V	1	0.21324	0.278173	0.65094	0.228153	0.252309	0.153224	0.380784	0.192859	0.211228	0.0421845
980	BCLAF1_Y459	BCLAF1	Y459			REEKNYKLKET	R	E	E	K	N	Y	K	L	K	E	T	1	0.412426	0.594322	0.961616	0.194635	0.244058	0.258689	0.656121	0.228424	0.232461	0.0274057
981	BCLAF1_Y459_L461H	BCLAF1	Y459	L461H		REEKNYKHKET	R	E	E	K	N	Y	K	H	K	E	T	1	0.924977	0.196836	0.705185	0.0441896	0.167376	0.853675	0.608999	0.304944	0.35508	0.356128
982	BCLAF1_Y459_Y459D	BCLAF1	Y459	Y459D		REEKNDKLKET	R	E	E	K	N	D	K	L	K	E	T	0	0.456908	0.207771	0.470123	0.213861	0.181722	0.173897	0.378267	0.12068	0.189827	0.0172924
983	BCLAF1_Y466	BCLAF1	Y466			LKETGYVVERP	L	K	E	T	G	Y	V	V	E	R	P	1	0.210001	0.369521	0.323988	0.0974124	0.11809	0.226139	0.30117	0.0670931	0.147214	0.0564434
984	BCLAF1_Y466_L461H	BCLAF1	Y466	L461H		HKETGYVVERP	H	K	E	T	G	Y	V	V	E	R	P	1	0.575089	0.329298	0.582674	0.423516	0.108005	0.337611	0.495687	0.117696	0.289711	0.133186
985	BCO1_Y264	BCO1	Y264			KMATAYIRRMS	K	M	A	T	A	Y	I	R	R	M	S	1	0.318451	0.383882	0.531964	0.38781	0.346484	0.402021	0.411432	0.0893165	0.378772	0.0235564
986	BCO1_Y264_R267S	BCO1	Y264	R267S		KMATAYIRSMS	K	M	A	T	A	Y	I	R	S	M	S	1	0.293364	0.260081	0.273494	0.193946	0.263391	0.35705	0.275646	0.0136729	0.271462	0.066831
987	BCO2_Y294	BCO2	Y294			GMTRNYIIFIE	G	M	T	R	N	Y	I	I	F	I	E	1	0.324797	0.386847	0.297053	0.160929	0.388622	0.437412	0.336232	0.0375392	0.328988	0.120493
988	BCO2_Y294_G289E	BCO2	Y294	G289E		EMTRNYIIFIE	E	M	T	R	N	Y	I	I	F	I	E	1	0.453987	0.312373	0.710533	0.207387	0.250025	0.431616	0.492298	0.16479	0.296343	0.0972237
989	BCOR_Y90	BCOR	Y90			PGNIVYSSLCG	P	G	N	I	V	Y	S	S	L	C	G	1	0.513265	0.56395	1.21071	0.395394	0.295299	0.445694	0.762641	0.317507	0.378795	0.0625101
990	BCOR_Y90_P85L	BCOR	Y90	P85L		LGNIVYSSLCG	L	G	N	I	V	Y	S	S	L	C	G	1	0.715244	0.712358	0.582263	0.711329	0.299842	0.391594	0.669955	0.062019	0.467588	0.176374
991	BCR_Y1089	BCR	Y1089			EEVGIYRVSGV	E	E	V	G	I	Y	R	V	S	G	V	1	0.352259	0.383848	0.61642	0.218482	0.350355	0.361502	0.450843	0.117789	0.310113	0.0649524
992	BCR_Y1089_V1091M	BCR	Y1089	V1091M		EEVGIYRMSGV	E	E	V	G	I	Y	R	M	S	G	V	1	0.42183	0.52497	0.570088	0.251881	0.246903	0.435601	0.505629	0.0620521	0.311462	0.0878033
993	BCR_Y554	BCR	Y554			KVPELYEIHKE	K	V	P	E	L	Y	E	I	H	K	E	1	0.271599	0.339657	0.449353	0.132409	0.244101	0.34089	0.353536	0.0732284	0.239133	0.0851843
994	BCR_Y554_K558T	BCR	Y554	K558T		KVPELYEIHTE	K	V	P	E	L	Y	E	I	H	T	E	1	0.325964	0.556398	0.526006	0.206914	0.272584	0.40125	0.469456	0.10222	0.293583	0.0807152
995	BCR_Y561	BCR	Y561			IHKEFYDGLFP	I	H	K	E	F	Y	D	G	L	F	P	1	0.290604	0.405154	0.381146	0.231449	0.310064	0.190269	0.358968	0.049324	0.243927	0.0496956
996	BCR_Y561_K558T	BCR	Y561	K558T		IHTEFYDGLFP	I	H	T	E	F	Y	D	G	L	F	P	1	0.563647	0.441732	0.656613	0.21676	0.355428	0.241971	0.553997	0.0879899	0.271386	0.060311
997	BCR_Y751	BCR	Y751			GKTQQYDCKWY	G	K	T	Q	Q	Y	D	C	K	W	Y	2	0.357945	0.440618	0.732026	0.247098	0.345429	0.339698	0.510196	0.160447	0.310742	0.0450636
998	BCR_Y751_D752E	BCR	Y751	D752E		GKTQQYECKWY	G	K	T	Q	Q	Y	E	C	K	W	Y	2	0.398421	0.385949	0.449885	0.231865	0.407662	0.451042	0.411418	0.0276724	0.363523	0.094766
999	BCR_Y751_D752E_YF	BCR	Y751	D752E	YF	GKTQQYECKWF	G	K	T	Q	Q	Y	E	C	K	W	F	1	0.318209	0.34856	0.541369	0.286191	0.247803	0.190552	0.402713	0.0988246	0.241516	0.0392966
1000	BCR_Y751_YF	BCR	Y751		YF	GKTQQYDCKWF	G	K	T	Q	Q	Y	D	C	K	W	F	1	0.836147	0.395578	0.534909	0.175318	0.313395	0.348845	0.588878	0.183865	0.279186	0.0748583
1001	BCR_Y756	BCR	Y756			YDCKWYIPLTD	Y	D	C	K	W	Y	I	P	L	T	D	2	0.627702	0.858509	0.964519	0.303994	0.479075	0.529251	0.81691	0.140616	0.43744	0.0965584
1002	BCR_Y756_D752E	BCR	Y756	D752E		YECKWYIPLTD	Y	E	C	K	W	Y	I	P	L	T	D	2	0.933194	1.29052	0.717873	0.60718	1.09177	0.467078	0.98053	0.236167	0.722011	0.267645
1003	BCR_Y756_D752E_YF	BCR	Y756	D752E	YF	FECKWYIPLTD	F	E	C	K	W	Y	I	P	L	T	D	1	0.842043	1.36931	1.3438	0.603906	1.266	0.557177	1.18505	0.242766	0.809028	0.323691
1004	BCR_Y756_YF	BCR	Y756		YF	FDCKWYIPLTD	F	D	C	K	W	Y	I	P	L	T	D	1	1.06608	1.05963	1.16667	0.695754	0.904069	0.613753	1.09746	0.0490075	0.737859	0.122203
1005	BCR_Y910	BCR	Y910			ESPGLYGFLNV	E	S	P	G	L	Y	G	F	L	N	V	1	0.838499	0.508968	0.737464	0.218842	0.32898	0.448881	0.694977	0.137844	0.332234	0.0939409
1006	BCR_Y910_Y910C	BCR	Y910	Y910C		ESPGLCGFLNV	E	S	P	G	L	C	G	F	L	N	V	0	0.564529	0.491682	0.537304	0.302195	0.518502	0.435371	0.531172	0.030054	0.418689	0.089091
1007	BCS1L_Y181	BCS1L	Y181			WRPFGYPRRRR	W	R	P	F	G	Y	P	R	R	R	R	1	0.472237	0.348296	0.604606	0.323891	0.178623	0.399273	0.475046	0.104657	0.300596	0.0915736
1008	BCS1L_Y181_R183C	BCS1L	Y181	R183C		WRPFGYPCRRR	W	R	P	F	G	Y	P	C	R	R	R	1	0.328905	0.299026	0.470978	0.295962	0.356979	0.305115	0.366303	0.0750146	0.319352	0.0268676
1009	BCS1L_Y181_R183H	BCS1L	Y181	R183H		WRPFGYPHRRR	W	R	P	F	G	Y	P	H	R	R	R	1	0.337507	0.419495	0.669686	0.258902	0.224614	0.653834	0.475563	0.141288	0.379116	0.194758
1010	BCS1L_Y181_R184C	BCS1L	Y181	R184C		WRPFGYPRCRR	W	R	P	F	G	Y	P	R	C	R	R	1	0.334922	0.370277	0.498132	0.244411	0.283977	0.895765	0.40111	0.0701064	0.474718	0.298163
1011	BEST1_Y131	BEST1	Y131			RTLIRYANLGN	R	T	L	I	R	Y	A	N	L	G	N	1	0.638399	0.359905	0.591679	0.286228	0.407165	0.584709	0.529994	0.121775	0.426034	0.122583
1012	BEST1_Y131_G135S	BEST1	Y131	G135S		RTLIRYANLSN	R	T	L	I	R	Y	A	N	L	S	N	1	0.285914	0.152426	0.966497	0.32191	0.291629	0.274447	0.468279	0.356483	0.295995	0.0196212
1013	BEST1_Y131_N133K	BEST1	Y131	N133K		RTLIRYAKLGN	R	T	L	I	R	Y	A	K	L	G	N	1	0.726308	0.241883	0.465422	0.208564	0.242071	0.478058	0.477871	0.197961	0.309564	0.119926
1014	BEST1_Y148	BEST1	Y148			VSTAVYKRFPS	V	S	T	A	V	Y	K	R	F	P	S	1	0.255347	0.293152	0.388073	0.271071	0.177392	0.336061	0.312191	0.0558327	0.261508	0.0651282
1015	BEST1_Y148_A146K	BEST1	Y148	A146K		VSTKVYKRFPS	V	S	T	K	V	Y	K	R	F	P	S	1	0.251843	0.259985	0.350322	0.154548	0.141266	0.361261	0.287383	0.0446284	0.219025	0.100722
1016	BEST1_Y148_P152A	BEST1	Y148	P152A		VSTAVYKRFAS	V	S	T	A	V	Y	K	R	F	A	S	1	0.351384	0.378415	0.300079	0.138522	0.24698	0.394979	0.343293	0.0324884	0.26016	0.105112
1017	BEST1_Y227	BEST1	Y227			GHLYAYDWISI	G	H	L	Y	A	Y	D	W	I	S	I	2	14.3168	10.5756	10.1618	4.09581	3.75268	2.55404	11.6847	1.86879	3.46751	0.660936
1018	BEST1_Y227_D228N	BEST1	Y227	D228N		GHLYAYNWISI	G	H	L	Y	A	Y	N	W	I	S	I	2	1.90142	2.26379	1.81474	0.6902	2.39439	0.778662	1.99331	0.194499	1.28775	0.783347
1019	BEST1_Y227_D228N_YF	BEST1	Y227	D228N	YF	GHLFAYNWISI	G	H	L	F	A	Y	N	W	I	S	I	1	0.718618	0.669777	0.820008	0.286633	0.375713	0.52801	0.736134	0.0625697	0.396785	0.0996618
1020	BEST1_Y227_G222V	BEST1	Y227	G222V		VHLYAYDWISI	V	H	L	Y	A	Y	D	W	I	S	I	2	5.5316	6.07984	4.34444	1.25276	1.77085	0.907561	5.31863	0.724301	1.31039	0.354782
1021	BEST1_Y227_G222V_YF	BEST1	Y227	G222V	YF	VHLFAYDWISI	V	H	L	F	A	Y	D	W	I	S	I	1	0.700867	0.945429	0.908157	0.278461	0.470618	0.647744	0.851484	0.107584	0.465608	0.150801
1022	BEST1_Y227_L224M	BEST1	Y227	L224M		GHMYAYDWISI	G	H	M	Y	A	Y	D	W	I	S	I	2	13.416	11.8367	9.75542	5.01361	5.81237	3.92829	11.6694	1.49909	4.91809	0.77213
1023	BEST1_Y227_L224M_YF	BEST1	Y227	L224M	YF	GHMFAYDWISI	G	H	M	F	A	Y	D	W	I	S	I	1	2.38893	2.8708	1.84691	0.778019	0.718581	0.652882	2.36888	0.418239	0.716494	0.0511083
1024	BEST1_Y227_L224P	BEST1	Y227	L224P		GHPYAYDWISI	G	H	P	Y	A	Y	D	W	I	S	I	2	11.5143	9.98043	8.75992	3.34581	3.21086	2.60873	10.0849	1.1269	3.05513	0.320424
1025	BEST1_Y227_L224P_YF	BEST1	Y227	L224P	YF	GHPFAYDWISI	G	H	P	F	A	Y	D	W	I	S	I	1	0.883406	0.658009	0.918618	0.34798	0.386378	0.481804	0.820011	0.115451	0.405387	0.0562626
1026	BEST1_Y227_S231R	BEST1	Y227	S231R		GHLYAYDWIRI	G	H	L	Y	A	Y	D	W	I	R	I	2	2.89003	3.21449	3.0664	1.245	1.30444	1.23833	3.05697	0.132629	1.26259	0.0297196
1027	BEST1_Y227_S231R_YF	BEST1	Y227	S231R	YF	GHLFAYDWIRI	G	H	L	F	A	Y	D	W	I	R	I	1	0.774916	0.86507	0.789045	0.360189	0.579283	0.393767	0.809677	0.0395912	0.444413	0.0963474
1028	BEST1_Y227_Y227C	BEST1	Y227	Y227C		GHLYACDWISI	G	H	L	Y	A	C	D	W	I	S	I	1	0.492632	0.705021	0.709614	0.273513	0.588386	0.265969	0.635756	0.101221	0.375956	0.150242
1029	BEST1_Y227_Y227C_YF	BEST1	Y227	Y227C	YF	GHLFACDWISI	G	H	L	F	A	C	D	W	I	S	I	0	0.322409	0.478516	0.424129	0.247867	0.403304	0.237322	0.408351	0.0646994	0.296164	0.0758816
1030	BEST1_Y227_Y227N	BEST1	Y227	Y227N		GHLYANDWISI	G	H	L	Y	A	N	D	W	I	S	I	1	0.411129	0.479822	0.591022	0.244677	0.346291	0.252759	0.493991	0.074121	0.281242	0.0461144
1031	BEST1_Y227_Y227N_YF	BEST1	Y227	Y227N	YF	GHLFANDWISI	G	H	L	F	A	N	D	W	I	S	I	0	0.383721	0.342963	0.682136	0.165602	0.266045	0.490687	0.469606	0.151199	0.307445	0.135906
1032	BEST1_Y227_YF	BEST1	Y227		YF	GHLFAYDWISI	G	H	L	F	A	Y	D	W	I	S	I	1	1.17589	1.45523	1.30341	0.386679	0.583829	0.303701	1.31151	0.114183	0.424736	0.117485
1033	BEX1_Y43	BEX1	Y43			LDAGEYCVPRG	L	D	A	G	E	Y	C	V	P	R	G	1	0.637988	0.896335	0.763161	1.06486	0.599234	0.420153	0.765828	0.105487	0.694749	0.271728
1034	BEX1_Y43_A40V	BEX1	Y43	A40V		LDVGEYCVPRG	L	D	V	G	E	Y	C	V	P	R	G	1	0.869006	1.07586	1.23207	0.342362	0.313658	0.84074	1.05898	0.1487	0.49892	0.241987
1035	BICD2_Y538	BICD2	Y538			ELANLYHHVCM	E	L	A	N	L	Y	H	H	V	C	M	1	1.18908	1.55424	1.31195	2.66377	2.37537	2.81609	1.35176	0.151707	2.61841	0.18276
1036	BICD2_Y538_C542W	BICD2	Y538	C542W		ELANLYHHVWM	E	L	A	N	L	Y	H	H	V	W	M	1	4.53346	4.63318	4.03994	13.0373	13.8198	11.6762	4.40219	0.259368	12.8444	0.885666
1037	BIN1_Y150	BIN1	Y150			RKLVDYDSARH	R	K	L	V	D	Y	D	S	A	R	H	1	0.293985	0.30799	0.639316	0.198853	0.0673442	0.125081	0.413764	0.159592	0.130426	0.0538212
1038	BIN1_Y150_D151N	BIN1	Y150	D151N		RKLVDYNSARH	R	K	L	V	D	Y	N	S	A	R	H	1	0.298424	0.237453	0.146914	0.119943	0.0706699	0.129345	0.227597	0.0622452	0.106653	0.0257315
1039	BIN1_Y150_R145C	BIN1	Y150	R145C		CKLVDYDSARH	C	K	L	V	D	Y	D	S	A	R	H	1	0.386703	0.373613	0.451419	0.250497	0.310351	0.379202	0.403912	0.0340154	0.31335	0.0525865
1040	BIN1_Y150_R154Q	BIN1	Y150	R154Q		RKLVDYDSAQH	R	K	L	V	D	Y	D	S	A	Q	H	1	0.429537	1.57978	0.532694	0.264715	0.131592	0.368493	0.847336	0.519624	0.254933	0.0969612
1041	BIN1_Y157	BIN1	Y157			SARHHYESLQT	S	A	R	H	H	Y	E	S	L	Q	T	1	0.317123	0.317232	0.327346	0.216951	0.167357	0.30666	0.320567	0.0047937	0.230322	0.0576509
1042	BIN1_Y157_R154Q	BIN1	Y157	R154Q		SAQHHYESLQT	S	A	Q	H	H	Y	E	S	L	Q	T	1	0.238586	0.287876	0.473193	0.174904	0.264373	0.380425	0.333218	0.101002	0.273234	0.0841376
1043	BIRC3_Y245	BIRC3	Y245			QDTSRYTVSNL	Q	D	T	S	R	Y	T	V	S	N	L	1	0.36784	0.210106	0.434162	0.303738	0.139355	0.141571	0.337369	0.093974	0.194888	0.0769741
1044	BIRC3_Y245_S248C	BIRC3	Y245	S248C		QDTSRYTVCNL	Q	D	T	S	R	Y	T	V	C	N	L	1	0.821277	0.85443	0.333333	0.463365	0.300148	0.0717374	0.66968	0.238218	0.278417	0.160618
1045	BLM_Y296	BLM	Y296			FDDDDYDTDFV	F	D	D	D	D	Y	D	T	D	F	V	1	0.894398	1.2487	0.754985	0.222137	0.992078	0.747932	0.966027	0.207824	0.654049	0.321261
1046	BLM_Y296_T298M	BLM	Y296	T298M		FDDDDYDMDFV	F	D	D	D	D	Y	D	M	D	F	V	1	0.581921	0.705223	0.667129	0.338422	0.486195	0.50695	0.651424	0.0515482	0.443856	0.0750327
1047	BMP15_Y235	BMP15	Y235			AFLLLYFNDTH	A	F	L	L	L	Y	F	N	D	T	H	1	0.448953	1.06817	1.04642	0.271256	0.440928	0.741946	0.854516	0.286914	0.48471	0.194636
1048	BMP15_Y235_Y235C	BMP15	Y235	Y235C		AFLLLCFNDTH	A	F	L	L	L	C	F	N	D	T	H	0	0.472872	0.682935	0.683175	0.256862	0.392679	0.422089	0.612994	0.0990813	0.35721	0.0719652
1049	BMPR1A_Y453	BMPR1A	Y453			GIVEEYQLPYY	G	I	V	E	E	Y	Q	L	P	Y	Y	3	0.652079	1.01524	1.15115	0.894462	1.19427	0.994405	0.939489	0.210667	1.02771	0.124641
1050	BMPR1A_Y453_V450M	BMPR1A	Y453	V450M		GIMEEYQLPYY	G	I	M	E	E	Y	Q	L	P	Y	Y	3	0.957449	1.7133	1.1387	2.07856	2.61238	1.03231	1.26981	0.322201	1.90775	0.656271
1051	BMPR1A_Y453_V450M_YF	BMPR1A	Y453	V450M	YF	GIMEEYQLPFF	G	I	M	E	E	Y	Q	L	P	F	F	1	0.67094	0.791531	0.868855	0.823146	1.58758	1.13619	0.777109	0.0814396	1.18231	0.313777
1052	BMPR1A_Y453_YF	BMPR1A	Y453		YF	GIVEEYQLPFF	G	I	V	E	E	Y	Q	L	P	F	F	1	0.470403	0.497	0.590105	0.364356	0.447326	0.439151	0.519169	0.051321	0.416944	0.0373354
1053	BMPR1A_Y457	BMPR1A	Y457			EYQLPYYNMVP	E	Y	Q	L	P	Y	Y	N	M	V	P	3	27.1935	25.0381	22.8312	19.5645	21.8376	19.8765	25.0209	1.78094	20.4262	1.0061
1054	BMPR1A_Y457_M460T	BMPR1A	Y457	M460T		EYQLPYYNTVP	E	Y	Q	L	P	Y	Y	N	T	V	P	3	9.34372	9.6024	7.49547	10.8086	8.081	7.09226	8.81386	0.938207	8.66062	1.57158
1055	BMPR1A_Y457_M460T_YF	BMPR1A	Y457	M460T	YF	EFQLPYFNTVP	E	F	Q	L	P	Y	F	N	T	V	P	1	0.458431	0.527055	0.624938	0.285333	0.251191	0.308078	0.536808	0.0683252	0.281534	0.0233789
1056	BMPR1A_Y457_YF	BMPR1A	Y457		YF	EFQLPYFNMVP	E	F	Q	L	P	Y	F	N	M	V	P	1	5.47639	5.71394	4.25084	1.3107	1.09216	0.555975	5.14706	0.6411	0.986278	0.317081
1057	BMPR1A_Y458	BMPR1A	Y458			YQLPYYNMVPS	Y	Q	L	P	Y	Y	N	M	V	P	S	3	32.6728	26.6489	25.7822	25.5742	23.5071	24.425	28.368	3.06445	24.5021	0.845633
1058	BMPR1A_Y458_M460T	BMPR1A	Y458	M460T		YQLPYYNTVPS	Y	Q	L	P	Y	Y	N	T	V	P	S	3	5.8434	8.3849	6.2093	7.3909	5.73895	6.49607	6.81253	1.12182	6.54197	0.675184
1059	BMPR1A_Y458_M460T_YF	BMPR1A	Y458	M460T	YF	FQLPFYNTVPS	F	Q	L	P	F	Y	N	T	V	P	S	1	0.336627	0.420284	0.628765	0.304182	0.39191	0.451874	0.461892	0.12284	0.382655	0.0606487
1060	BMPR1A_Y458_YF	BMPR1A	Y458		YF	FQLPFYNMVPS	F	Q	L	P	F	Y	N	M	V	P	S	1	0.876174	1.24988	1.03836	0.871087	0.778658	0.997062	1.0548	0.153006	0.882269	0.0895127
1061	BMPR1A_Y467	BMPR1A	Y467			PSDPSYEDMRE	P	S	D	P	S	Y	E	D	M	R	E	1	0.863473	0.539082	0.25015	0.390237	0.335204	0.0384538	0.550902	0.250528	0.254632	0.154503
1062	BMPR1A_Y467_M470T	BMPR1A	Y467	M470T		PSDPSYEDTRE	P	S	D	P	S	Y	E	D	T	R	E	1	0.496292	1.01421	0.595931	0.194908	0.582128	0.400786	0.702143	0.22438	0.392607	0.158188
1063	BMPR2_Y247	BMPR2	Y247			NEKNIYRVPLM	N	E	K	N	I	Y	R	V	P	L	M	1	0.301094	0.959877	0.365085	0.165085	0.28376	0.33549	0.542019	0.296623	0.261445	0.0713347
1064	BMPR2_Y247_R248G	BMPR2	Y247	R248G		NEKNIYGVPLM	N	E	K	N	I	Y	G	V	P	L	M	1	0.269032	0.324244	0.373748	0.19427	0.21886	1.29	0.322341	0.0427714	0.567709	0.510834
1065	BMPR2_Y979	BMPR2	Y979			RVKTPYSLKRW	R	V	K	T	P	Y	S	L	K	R	W	1	0.36784	0.383042	0.581066	0.301162	0.181215	0.344532	0.443983	0.0971311	0.275636	0.0690739
1066	BMPR2_Y979_R974P	BMPR2	Y979	R974P		PVKTPYSLKRW	P	V	K	T	P	Y	S	L	K	R	W	1	0.59329	0.383578	0.246516	0.189588	0.201817	0.0723453	0.407794	0.142602	0.154583	0.0583649
1067	BMS1_Y651	BMS1	Y651			KEEEDYKEENN	K	E	E	E	D	Y	K	E	E	N	N	1	0.329258	0.426795	0.423111	0.2552	0.280492	0.68294	0.393055	0.0451361	0.406211	0.195949
1068	BMS1_Y651_K652R	BMS1	Y651	K652R		KEEEDYREENN	K	E	E	E	D	Y	R	E	E	N	N	1	0.502714	0.736297	0.608363	0.176316	0.485765	0.556251	0.615791	0.0955044	0.406111	0.165017
1069	BMX_Y216	BMX	Y216			TSLAQYDSNSK	T	S	L	A	Q	Y	D	S	N	S	K	1	0.222706	0.275959	0.49673	0.136221	0.22347	0.194649	0.331798	0.118634	0.18478	0.0362962
1070	BMX_Y216_S212R	BMX	Y216	S212R		TRLAQYDSNSK	T	R	L	A	Q	Y	D	S	N	S	K	1	0.192788	0.374276	0.313016	0.253465	0.348127	0.296173	0.29336	0.0753845	0.299255	0.0387069
1071	BOD1_Y82	BOD1	Y82			DTKPAYQNLRQ	D	T	K	P	A	Y	Q	N	L	R	Q	1	0.30413	0.208373	0.549642	0.147377	0.190532	0.237277	0.354048	0.143724	0.191729	0.0367114
1072	BOD1_Y82_A81V	BOD1	Y82	A81V		DTKPVYQNLRQ	D	T	K	P	V	Y	Q	N	L	R	Q	1	0.3118	0.281231	0.588023	0.184655	0.3499	0.450431	0.393685	0.137984	0.328329	0.10957
1073	BPGM_Y92	BPGM	Y92			LNERHYGALIG	L	N	E	R	H	Y	G	A	L	I	G	1	0.218547	0.314487	0.25959	0.196296	0.290738	0.22483	0.264208	0.0393034	0.237288	0.0395492
1074	BPGM_Y92_R90C	BPGM	Y92	R90C		LNECHYGALIG	L	N	E	C	H	Y	G	A	L	I	G	1	0.677292	0.659136	0.661111	0.503761	0.416708	0.849085	0.665846	0.00813343	0.589851	0.186719
1075	BPIFB2_Y36	BPIFB2	Y36			KAALSYVSEIG	K	A	A	L	S	Y	V	S	E	I	G	1	0.278631	0.33112	0.309938	0.174719	0.215697	0.253547	0.306563	0.0215608	0.214654	0.0321898
1076	BPIFB2_Y36_K31M	BPIFB2	Y36	K31M		MAALSYVSEIG	M	A	A	L	S	Y	V	S	E	I	G	1	0.34362	0.268734	0.221911	0.217675	0.317062	0.262006	0.278088	0.0501256	0.265581	0.0406535
1077	BRCA2_Y2621	BRCA2	Y2621			SRIWVYNHYRW	S	R	I	W	V	Y	N	H	Y	R	W	2	0.299544	0.564711	0.91223	0.23383	0.187547	0.628675	0.592162	0.25088	0.350017	0.197945
1078	BRCA2_Y2621_W2626C	BRCA2	Y2621	W2626C		SRIWVYNHYRC	S	R	I	W	V	Y	N	H	Y	R	C	2	0.456899	0.578016	0.602733	0.198901	0.414037	0.399455	0.545883	0.063725	0.337465	0.0981597
1079	BRCA2_Y2621_W2626C_YF	BRCA2	Y2621	W2626C	YF	SRIWVYNHFRC	S	R	I	W	V	Y	N	H	F	R	C	1	0.526378	0.577104	0.742963	0.184498	0.572111	0.684295	0.615482	0.0924909	0.480302	0.21412
1080	BRCA2_Y2621_YF	BRCA2	Y2621		YF	SRIWVYNHFRW	S	R	I	W	V	Y	N	H	F	R	W	1	0.545232	0.654703	0.582499	0.289216	0.269969	0.332817	0.594145	0.0454438	0.297334	0.0262917
1081	BRCA2_Y2624	BRCA2	Y2624			WVYNHYRWIIW	W	V	Y	N	H	Y	R	W	I	I	W	2	0.325784	0.994783	1.06266	0.34375	0.684213	0.604604	0.79441	0.332525	0.544189	0.14541
1082	BRCA2_Y2624_I2627F	BRCA2	Y2624	I2627F		WVYNHYRWFIW	W	V	Y	N	H	Y	R	W	F	I	W	2	0.586105	0.859533	0.777777	0.231171	0.47119	0.622471	0.741138	0.114593	0.441611	0.161111
1083	BRCA2_Y2624_I2627F_YF	BRCA2	Y2624	I2627F	YF	WVFNHYRWFIW	W	V	F	N	H	Y	R	W	F	I	W	1	0.576917	0.815102	0.726576	0.23036	0.41161	0.37703	0.706198	0.0983007	0.339667	0.0785702
1084	BRCA2_Y2624_W2626C	BRCA2	Y2624	W2626C		WVYNHYRCIIW	W	V	Y	N	H	Y	R	C	I	I	W	2	0.916043	1.05073	1.19163	0.677915	1.1503	0.901686	1.0528	0.112518	0.909968	0.19294
1085	BRCA2_Y2624_W2626C_YF	BRCA2	Y2624	W2626C	YF	WVFNHYRCIIW	W	V	F	N	H	Y	R	C	I	I	W	1	0.740953	0.637661	0.941156	0.460427	0.644162	0.665987	0.773257	0.125989	0.590192	0.0921895
1086	BRCA2_Y2624_YF	BRCA2	Y2624		YF	WVFNHYRWIIW	W	V	F	N	H	Y	R	W	I	I	W	1	1.11741	1.6476	0.942939	0.272974	0.476038	0.470485	1.23598	0.299648	0.406499	0.0944436
1087	BRCA2_Y3009	BRCA2	Y3009			KRYRIYHLATS	K	R	Y	R	I	Y	H	L	A	T	S	2	0.26323	0.338207	0.405609	0.259165	0.340104	0.319612	0.335682	0.0581535	0.306294	0.0343591
1088	BRCA2_Y3009_T3013I	BRCA2	Y3009	T3013I		KRYRIYHLAIS	K	R	Y	R	I	Y	H	L	A	I	S	2	0.220622	0.730531	0.433781	0.242273	0.194703	0.421845	0.461645	0.209099	0.286274	0.0978109
1089	BRCA2_Y3009_T3013I_YF	BRCA2	Y3009	T3013I	YF	KRFRIYHLAIS	K	R	F	R	I	Y	H	L	A	I	S	1	0.338939	0.326306	0.416161	0.163713	0.186412	0.336948	0.360469	0.0397169	0.229024	0.0768744
1090	BRCA2_Y3009_YF	BRCA2	Y3009		YF	KRFRIYHLATS	K	R	F	R	I	Y	H	L	A	T	S	1	0.394996	0.380195	0.297965	0.306398	0.399827	0.297727	0.357719	0.0426819	0.334651	0.0462224
1091	BRCA2_Y57	BRCA2	Y57			HKNNNYEPNLF	H	K	N	N	N	Y	E	P	N	L	F	1	0.453872	0.19081	0.556011	0.354859	0.194703	0.291855	0.400231	0.153842	0.280472	0.0658772
1092	BRCA2_Y57_K53R	BRCA2	Y57	K53R		HRNNNYEPNLF	H	R	N	N	N	Y	E	P	N	L	F	1	0.43055	0.773769	0.494489	0.461461	0.361878	0.138809	0.566269	0.149028	0.320716	0.134899
1093	BRCA2_Y57_N60S	BRCA2	Y57	N60S		HKNNNYEPSLF	H	K	N	N	N	Y	E	P	S	L	F	1	0.439126	0.605505	0.500647	0.292884	0.19626	0.345338	0.515093	0.0686873	0.278161	0.0617447
1094	BRCA2_Y71	BRCA2	Y71			QRKPSYNQLAS	Q	R	K	P	S	Y	N	Q	L	A	S	1	0.2904	0.461714	0	0.0994265	0.400462	0.164168	0.250704	0.190572	0.221352	0.129378
1095	BRCA2_Y71_A75P	BRCA2	Y71	A75P		QRKPSYNQLPS	Q	R	K	P	S	Y	N	Q	L	P	S	1	0.395087	0.311657	0.800425	0.382485	0.163976	0.218052	0.50239	0.213478	0.254838	0.0929209
1096	BRD1_Y33	BRD1	Y33			RETLTYAQAQR	R	E	T	L	T	Y	A	Q	A	Q	R	1	0.345172	0.470718	0.3808	0.222248	0.102926	0.307323	0.398897	0.0528274	0.210832	0.0838343
1097	BRD1_Y33_R38G	BRD1	Y33	R38G		RETLTYAQAQG	R	E	T	L	T	Y	A	Q	A	Q	G	1	0	0	0.480808	0	0	0	0.160269	0.226655	0	0
1098	BRD2_Y715	BRD2	Y715			KPRKPYTIKKP	K	P	R	K	P	Y	T	I	K	K	P	1	1.59366	1.17173	1.88092	0.439877	1.01233	0.73813	1.54877	0.291263	0.730114	0.233774
1099	BRD2_Y715_P714L	BRD2	Y715	P714L		KPRKLYTIKKP	K	P	R	K	L	Y	T	I	K	K	P	1	0.209575	0.300175	0.226094	0.22021	0.110468	0.190937	0.245281	0.0393971	0.173872	0.0463986
1100	BRD4_Y599	BRD4	Y599			KPPPTYESEEE	K	P	P	P	T	Y	E	S	E	E	E	1	0.493034	0.397331	0.76655	0.157757	0.486524	0.404146	0.552305	0.156451	0.349475	0.139675
1101	BRD4_Y599_T598S	BRD4	Y599	T598S		KPPPSYESEEE	K	P	P	P	S	Y	E	S	E	E	E	1	0.453669	0.520163	0.734009	0.177891	0.250993	0.490493	0.56928	0.119602	0.306459	0.13351
1102	BRDT_Y291	BRDT	Y291			KKHFSYAWPFY	K	K	H	F	S	Y	A	W	P	F	Y	2	0.372648	0.314276	0.453236	0.189322	0.336721	0.3777	0.380053	0.0569713	0.301248	0.0808922
1103	BRDT_Y291_H288Y	BRDT	Y291	H288Y		KKYFSYAWPFY	K	K	Y	F	S	Y	A	W	P	F	Y	3	0.283852	0.40301	0.469105	0.324769	0.428015	0.368611	0.385322	0.0766564	0.373798	0.0423095
1104	BRDT_Y291_H288Y_YF	BRDT	Y291	H288Y	YF	KKFFSYAWPFF	K	K	F	F	S	Y	A	W	P	F	F	1	0.341738	0.364668	0.777259	0.242299	0.3834	0.281952	0.494555	0.200121	0.30255	0.0594173
1105	BRDT_Y291_YF	BRDT	Y291		YF	KKHFSYAWPFF	K	K	H	F	S	Y	A	W	P	F	F	1	0.46384	0.306592	0.490157	0.28331	0.306989	0.540373	0.420196	0.0810457	0.376891	0.116003
1106	BRDT_Y331	BRDT	Y331			MDNQEYKDAYK	M	D	N	Q	E	Y	K	D	A	Y	K	2	0.319429	0.298451	0.484444	0.138575	0.230426	0.373034	0.367441	0.0831755	0.247345	0.0964624
1107	BRDT_Y331_K336T	BRDT	Y331	K336T		MDNQEYKDAYT	M	D	N	Q	E	Y	K	D	A	Y	T	2	0.463206	0.664476	0.63479	0.191243	0.384017	0.476485	0.587491	0.0887144	0.350582	0.118826
1108	BRDT_Y331_K336T_YF	BRDT	Y331	K336T	YF	MDNQEYKDAFT	M	D	N	Q	E	Y	K	D	A	F	T	1	0.319436	0.579874	0.64851	0.237839	0.442231	0.455582	0.51594	0.141746	0.378551	0.0996472
1109	BRDT_Y331_YF	BRDT	Y331		YF	MDNQEYKDAFK	M	D	N	Q	E	Y	K	D	A	F	K	1	0.40809	0.462642	0.485631	0.149291	0.254644	0.399611	0.452121	0.0325185	0.267849	0.102618
1110	BRDT_Y335	BRDT	Y335			EYKDAYKFAAD	E	Y	K	D	A	Y	K	F	A	A	D	2	0.381211	0.53165	0.584164	0.195777	0.263765	0.2974	0.499008	0.0860104	0.252314	0.0422702
1111	BRDT_Y335_K336T	BRDT	Y335	K336T		EYKDAYTFAAD	E	Y	K	D	A	Y	T	F	A	A	D	2	0.438028	0.576503	0.5711	0.152333	0.471365	0.418599	0.528544	0.0640426	0.347432	0.139628
1112	BRDT_Y335_K336T_YF	BRDT	Y335	K336T	YF	EFKDAYTFAAD	E	F	K	D	A	Y	T	F	A	A	D	1	0.377388	0.368802	0.404444	0.209382	0.261664	0.384991	0.383545	0.0151882	0.285345	0.0736217
1113	BRDT_Y335_YF	BRDT	Y335		YF	EFKDAYKFAAD	E	F	K	D	A	Y	K	F	A	A	D	1	0.334069	0.330697	0.52849	0.255246	0.230075	0.324044	0.397752	0.092456	0.269789	0.0397172
1114	BRIP1_Y916	BRIP1	Y916			VTSLKYSTSPY	V	T	S	L	K	Y	S	T	S	P	Y	2	0.351194	0.322766	0.459705	0.221021	0.311451	0.386921	0.377888	0.0590058	0.306464	0.06782
1115	BRIP1_Y916_S919P	BRIP1	Y916	S919P		VTSLKYSTPPY	V	T	S	L	K	Y	S	T	P	P	Y	2	0.230931	0.412553	0.272374	0.302144	0.219636	0.504562	0.305286	0.0777133	0.342114	0.119705
1116	BRIP1_Y916_S919P_YF	BRIP1	Y916	S919P	YF	VTSLKYSTPPF	V	T	S	L	K	Y	S	T	P	P	F	1	0.308229	0.256468	0.27848	0.152323	0.220291	0.294867	0.281059	0.0212102	0.222494	0.058214
1117	BRIP1_Y916_YF	BRIP1	Y916		YF	VTSLKYSTSPF	V	T	S	L	K	Y	S	T	S	P	F	1	0.32812	0.574488	0.31553	0.245007	0.184403	0.396118	0.406046	0.119217	0.275176	0.0890259
1118	BRIP1_Y921	BRIP1	Y921			YSTSPYLLEAA	Y	S	T	S	P	Y	L	L	E	A	A	2	0.354825	0.477211	0.529497	0.31661	0.362563	0.284886	0.453844	0.0731989	0.321353	0.0318884
1119	BRIP1_Y921_S919P	BRIP1	Y921	S919P		YSTPPYLLEAA	Y	S	T	P	P	Y	L	L	E	A	A	2	0.631644	0.611981	0.698699	10.0519	7.03823	4.22079	0.647441	0.0371231	7.10364	2.38099
1120	BRIP1_Y921_S919P_YF	BRIP1	Y921	S919P	YF	FSTPPYLLEAA	F	S	T	P	P	Y	L	L	E	A	A	1	0.446985	0.418928	0.538593	0.296949	0.186534	0.323718	0.468168	0.051098	0.269067	0.0593741
1121	BRIP1_Y921_YF	BRIP1	Y921		YF	FSTSPYLLEAA	F	S	T	S	P	Y	L	L	E	A	A	1	0.425888	0.396374	0.661968	0.154117	0.207469	0.450274	0.494743	0.118858	0.27062	0.128888
1122	BSCL2_Y213	BSCL2	Y213			QLYGAYLRIHA	Q	L	Y	G	A	Y	L	R	I	H	A	2	1.47136	0.602765	0.776087	0.251881	0.20968	0.742326	0.95007	0.375337	0.401295	0.24176
1123	BSCL2_Y213_A212P	BSCL2	Y213	A212P		QLYGPYLRIHA	Q	L	Y	G	P	Y	L	R	I	H	A	2	0.613066	0.673361	1.62548	0.314851	0.23677	0.313275	0.970637	0.4637	0.288299	0.036442
1124	BSCL2_Y213_A212P_YF	BSCL2	Y213	A212P	YF	QLFGPYLRIHA	Q	L	F	G	P	Y	L	R	I	H	A	1	0.637266	0.546043	0.493366	0.712557	0.378463	0.722013	0.558892	0.0594453	0.604344	0.159769
1125	BSCL2_Y213_YF	BSCL2	Y213		YF	QLFGAYLRIHA	Q	L	F	G	A	Y	L	R	I	H	A	1	0.563625	3.22475	1.04825	0.37579	0.346925	0.179451	1.61221	1.15727	0.300722	0.0865572
1126	BST2_Y6	BST2	Y6			MASTSYDYCRV	M	A	S	T	S	Y	D	Y	C	R	V	2	0.618059	0.86481	0.943107	4.36289	4.01159	2.95638	0.808659	0.138513	3.77695	0.597693
1127	BST2_Y6_T4I	BST2	Y6	T4I		MASISYDYCRV	M	A	S	I	S	Y	D	Y	C	R	V	2	1.03003	1.82083	1.66405	5.76314	5.52767	3.93693	1.50497	0.341879	5.07591	0.811099
1128	BST2_Y6_T4I_YF	BST2	Y6	T4I	YF	MASISYDFCRV	M	A	S	I	S	Y	D	F	C	R	V	1	0.523785	0.565377	0.633497	0.316379	0.501484	0.419496	0.57422	0.0452241	0.412453	0.0757327
1129	BST2_Y6_YF	BST2	Y6		YF	MASTSYDFCRV	M	A	S	T	S	Y	D	F	C	R	V	1	0.304818	0.3799	0.484886	0.20839	0.254155	0.220659	0.389868	0.0738495	0.227735	0.0193415
1130	BST2_Y8	BST2	Y8			STSYDYCRVPM	S	T	S	Y	D	Y	C	R	V	P	M	2	14.5559	14.7332	11.1338	28.2309	27.3851	25.4311	13.4743	1.65657	27.0157	1.1725
1131	BST2_Y8_T4I	BST2	Y8	T4I		SISYDYCRVPM	S	I	S	Y	D	Y	C	R	V	P	M	2	11.7567	13.0959	10.8572	22.4641	22.5477	23.1321	11.9033	0.919813	22.7146	0.297166
1132	BST2_Y8_T4I_YF	BST2	Y8	T4I	YF	SISFDYCRVPM	S	I	S	F	D	Y	C	R	V	P	M	1	1.45138	1.92276	2.60912	6.56548	9.16043	10.7958	1.99442	0.475351	8.84058	1.74178
1133	BST2_Y8_YF	BST2	Y8		YF	STSFDYCRVPM	S	T	S	F	D	Y	C	R	V	P	M	1	6.31832	6.93075	6.60743	25.4631	18.6038	20.6562	6.61883	0.250156	21.5744	2.87458
1134	BTD_Y536	BTD	Y536			VTAALYGRLYE	V	T	A	A	L	Y	G	R	L	Y	E	2	0.326086	0.408291	0.371638	0.150782	0.691521	0.239399	0.368672	0.0336256	0.360567	0.236799
1135	BTD_Y536_R538C	BTD	Y536	R538C		VTAALYGCLYE	V	T	A	A	L	Y	G	C	L	Y	E	2	0.696574	0.544668	2.56308	0.274056	0.29646	0.485938	1.26811	0.91778	0.352151	0.0950426
1136	BTD_Y536_R538C_YF	BTD	Y536	R538C	YF	VTAALYGCLFE	V	T	A	A	L	Y	G	C	L	F	E	1	0.550871	0.859127	1.17922	0.326512	0.659441	0.814376	0.863073	0.256537	0.60011	0.20354
1137	BTD_Y536_T532M	BTD	Y536	T532M		VMAALYGRLYE	V	M	A	A	L	Y	G	R	L	Y	E	2	0.418	0.343897	0.589109	0.345518	0.280499	0.38035	0.450335	0.102685	0.335456	0.0413803
1138	BTD_Y536_T532M_YF	BTD	Y536	T532M	YF	VMAALYGRLFE	V	M	A	A	L	Y	G	R	L	F	E	1	0.368495	0.64313	0.581664	0.241105	0.336397	0.421342	0.531096	0.117683	0.332948	0.0736217
1139	BTD_Y536_YF	BTD	Y536		YF	VTAALYGRLFE	V	T	A	A	L	Y	G	R	L	F	E	1	0.249214	0.360137	0.471741	0.263655	0.325081	0.29297	0.360364	0.0908463	0.293902	0.0250857
1140	BTK_Y334	BTK	Y334			GVIRHYVVCST	G	V	I	R	H	Y	V	V	C	S	T	1	0.478173	0.567494	0.74615	0.175819	0.441423	0.531333	0.597272	0.111409	0.382858	0.15093
1141	BTK_Y334_Y334S	BTK	Y334	Y334S		GVIRHSVVCST	G	V	I	R	H	S	V	V	C	S	T	0	0.265089	0.797086	0.788135	0.200798	0.276094	0.290513	0.61677	0.248703	0.255802	0.0393366
1142	BTK_Y361	BTK	Y361			PELINYHQHNS	P	E	L	I	N	Y	H	Q	H	N	S	1	0.408711	0.467485	0.821575	0.433794	0.357766	0.718302	0.565924	0.182358	0.503288	0.155174
1143	BTK_Y361_H362Q	BTK	Y361	H362Q		PELINYQQHNS	P	E	L	I	N	Y	Q	Q	H	N	S	1	0.475439	0.627863	0.711111	0.48834	0.153204	0.430424	0.604804	0.0975844	0.357323	0.146258
1144	BTK_Y361_H364P	BTK	Y361	H364P		PELINYHQPNS	P	E	L	I	N	Y	H	Q	P	N	S	1	0.42708	0.134046	0.334355	0.254711	0.328273	0.130831	0.298494	0.122289	0.237938	0.081473
1145	BTK_Y361_L358F	BTK	Y361	L358F		PEFINYHQHNS	P	E	F	I	N	Y	H	Q	H	N	S	1	0.605403	0.412844	0.515989	0.18891	0.0247803	0.607289	0.511412	0.0786784	0.27366	0.245243
1146	BTK_Y361_N365Y	BTK	Y361	N365Y		PELINYHQHYS	P	E	L	I	N	Y	H	Q	H	Y	S	2	0.342176	0.397475	0.391769	0.117154	0.179747	0.597221	0.37714	0.0248327	0.298041	0.21309
1147	BTK_Y361_N365Y_YF	BTK	Y361	N365Y	YF	PELINYHQHFS	P	E	L	I	N	Y	H	Q	H	F	S	1	0.370308	0.351613	1.18879	0.262023	0.244626	0.522125	0.636903	0.390315	0.342925	0.126913
1148	BTK_Y361_S366F	BTK	Y361	S366F		PELINYHQHNF	P	E	L	I	N	Y	H	Q	H	N	F	1	0.899164	0.51783	0.666486	0.34517	0.0733879	0.208213	0.694493	0.156934	0.208924	0.110956
1149	BTK_Y361_Y361C	BTK	Y361	Y361C		PELINCHQHNS	P	E	L	I	N	C	H	Q	H	N	S	0	0.452833	0.385321	0.661111	0.307695	0.219719	0.116146	0.499755	0.117378	0.21452	0.0782858
1150	BTK_Y375	BTK	Y375			ISRLKYPVSQQ	I	S	R	L	K	Y	P	V	S	Q	Q	1	0.321299	0.160998	0.344699	0.22446	0.316507	0.240671	0.275665	0.0816427	0.260546	0.0401201
1151	BTK_Y375_I370M	BTK	Y375	I370M		MSRLKYPVSQQ	M	S	R	L	K	Y	P	V	S	Q	Q	1	0.306533	0.316152	0.364012	0.269702	0.220164	0.380179	0.328899	0.0251375	0.290015	0.0668863
1152	BTK_Y375_R372G	BTK	Y375	R372G		ISGLKYPVSQQ	I	S	G	L	K	Y	P	V	S	Q	Q	1	0.294214	0.362775	0.39874	0.269447	0.403828	0.422203	0.35191	0.0433588	0.365159	0.0680935
1153	BTK_Y40	BTK	Y40			HKLSYYEYDFE	H	K	L	S	Y	Y	E	Y	D	F	E	3	12.5033	14.492	13.0569	2.51881	4.41245	1.42279	13.3508	0.838053	2.78468	1.23492
1154	BTK_Y40_Y39S	BTK	Y40	Y39S		HKLSSYEYDFE	H	K	L	S	S	Y	E	Y	D	F	E	2	0.339143	0.421046	0.346812	0.339414	0.075818	0.116622	0.369	0.0369348	0.177285	0.115846
1155	BTK_Y40_Y39S_YF	BTK	Y40	Y39S	YF	HKLSSYEFDFE	H	K	L	S	S	Y	E	F	D	F	E	1	1.34444	0.397074	0.640451	0.29828	0.0424019	0.222311	0.793989	0.401711	0.187664	0.107296
1156	BTK_Y40_Y40C	BTK	Y40	Y40C		HKLSYCEYDFE	H	K	L	S	Y	C	E	Y	D	F	E	2	0.972069	0.848996	0.666666	0.408455	0.263184	0.884761	0.829244	0.12546	0.5188	0.265482
1157	BTK_Y40_Y40C_YF	BTK	Y40	Y40C	YF	HKLSFCEFDFE	H	K	L	S	F	C	E	F	D	F	E	0	0.683265	0.391797	0.810963	0.423006	0.313471	0.36044	0.628675	0.175423	0.365639	0.044868
1158	BTK_Y40_Y40N	BTK	Y40	Y40N		HKLSYNEYDFE	H	K	L	S	Y	N	E	Y	D	F	E	2	1.20225	0.301472	0.776805	0.425253	0.249423	0.177849	0.760175	0.367928	0.284175	0.103949
1159	BTK_Y40_Y40N_YF	BTK	Y40	Y40N	YF	HKLSFNEFDFE	H	K	L	S	F	N	E	F	D	F	E	0	0.610241	0.162062	1.07799	0.278578	0.181268	0.489368	0.616764	0.373955	0.316404	0.128594
1160	BTK_Y40_YF	BTK	Y40		YF	HKLSFYEFDFE	H	K	L	S	F	Y	E	F	D	F	E	1	0.515604	0.394502	0.489146	0.116253	0.458907	0.131588	0.466417	0.0519863	0.235582	0.158038
1161	BTK_Y425	BTK	Y425			KWRGQYDVAIK	K	W	R	G	Q	Y	D	V	A	I	K	1	0.23338	0.226519	0.410147	0.184956	0.221706	0.154316	0.290015	0.084992	0.186992	0.0275496
1162	BTK_Y425_I429N	BTK	Y425	I429N		KWRGQYDVANK	K	W	R	G	Q	Y	D	V	A	N	K	1	0.227699	0.319058	0.345798	0.175828	0.256761	0.266345	0.297518	0.0505623	0.232978	0.0405999
1163	BTK_Y425_K430E	BTK	Y425	K430E		KWRGQYDVAIE	K	W	R	G	Q	Y	D	V	A	I	E	1	0.284264	0.26848	0.291667	0.224701	0.19946	0.212223	0.28147	0.00966971	0.212128	0.0103049
1164	BTK_Y425_K430R	BTK	Y425	K430R		KWRGQYDVAIR	K	W	R	G	Q	Y	D	V	A	I	R	1	0.216645	0.329434	0.344117	0.281082	0.603424	0.23166	0.296732	0.0569464	0.372055	0.164842
1165	BTK_Y461	BTK	Y461			KLVQLYGVCTK	K	L	V	Q	L	Y	G	V	C	T	K	1	0.480953	0.27085	0.333473	0.225656	0.436526	0.39831	0.361759	0.0880751	0.353497	0.0917341
1166	BTK_Y461_G462D	BTK	Y461	G462D		KLVQLYDVCTK	K	L	V	Q	L	Y	D	V	C	T	K	1	0.368855	0.336852	0.304855	0.171473	0.217644	0.320414	0.336854	0.0261277	0.236511	0.062251
1167	BTK_Y461_G462V	BTK	Y461	G462V		KLVQLYVVCTK	K	L	V	Q	L	Y	V	V	C	T	K	1	0.361764	0.472975	0.396383	0.241102	0.501584	0.1828	0.410374	0.046467	0.308495	0.138593
1168	BTK_Y511	BTK	Y511			CEAMEYLESKQ	C	E	A	M	E	Y	L	E	S	K	Q	1	1.07857	1.78598	0.934819	0.425815	0.755446	0.516555	1.26646	0.372018	0.565939	0.139028
1169	BTK_Y511_A508D	BTK	Y511	A508D		CEDMEYLESKQ	C	E	D	M	E	Y	L	E	S	K	Q	1	0.63383	0.779487	1.04227	0.251432	0.456925	0.820306	0.81853	0.169016	0.509554	0.235205
1170	BTK_Y511_A508T	BTK	Y511	A508T		CETMEYLESKQ	C	E	T	M	E	Y	L	E	S	K	Q	1	0.807779	1.11149	0.798418	1.2274	0.796329	0.574589	0.905896	0.145428	0.866107	0.271039
1171	BTK_Y511_C506R	BTK	Y511	C506R		REAMEYLESKQ	R	E	A	M	E	Y	L	E	S	K	Q	1	0.608	0.303234	0.694727	0.520414	0.240659	0.699338	0.53532	0.167886	0.486804	0.188757
1172	BTK_Y511_C506Y	BTK	Y511	C506Y		YEAMEYLESKQ	Y	E	A	M	E	Y	L	E	S	K	Q	2	0.754753	0.946181	0.894837	0.397412	0.56968	0.718581	0.865257	0.080901	0.561891	0.131233
1173	BTK_Y511_C506Y_YF	BTK	Y511	C506Y	YF	FEAMEYLESKQ	F	E	A	M	E	Y	L	E	S	K	Q	1	0.480375	0.625777	2.31208	0.179422	0.399718	0.373191	1.13941	0.831325	0.317443	0.0981951
1174	BTK_Y511_L512P	BTK	Y511	L512P		CEAMEYPESKQ	C	E	A	M	E	Y	P	E	S	K	Q	1	0.573645	0.964882	0.974003	0.287624	0.691164	0.390996	0.83751	0.186618	0.456595	0.17115
1175	BTK_Y511_L512Q	BTK	Y511	L512Q		CEAMEYQESKQ	C	E	A	M	E	Y	Q	E	S	K	Q	1	0.827874	1.08883	0.91759	0.409064	0.398524	0.226275	0.944764	0.108252	0.344621	0.0837939
1176	BTK_Y511_M509I	BTK	Y511	M509I		CEAIEYLESKQ	C	E	A	I	E	Y	L	E	S	K	Q	1	0.501034	1.07152	0.744317	0.380378	0.77855	0.592558	0.772289	0.233737	0.583829	0.16267
1177	BTK_Y511_M509V	BTK	Y511	M509V		CEAVEYLESKQ	C	E	A	V	E	Y	L	E	S	K	Q	1	0.707279	0.79912	1.09728	0.30854	0.568756	0.649407	0.867893	0.166478	0.508901	0.145452
1178	BTK_Y617	BTK	Y617			QGLRLYRPHLA	Q	G	L	R	L	Y	R	P	H	L	A	1	0.373171	0.530971	0.389284	0.251881	0.203176	0.288892	0.431142	0.0708957	0.247983	0.0351017
1179	BTK_Y617_A622P	BTK	Y617	A622P		QGLRLYRPHLP	Q	G	L	R	L	Y	R	P	H	L	P	1	0.206441	0.663884	0.983979	0.205617	0.203228	0.0992645	0.618101	0.319075	0.16937	0.0495815
1180	BTK_Y617_G613D	BTK	Y617	G613D		QDLRLYRPHLA	Q	D	L	R	L	Y	R	P	H	L	A	1	0.368415	0.823094	0.765812	0.218769	0.452559	0.334774	0.65244	0.202193	0.335368	0.095445
1181	BTK_Y617_P619A	BTK	Y617	P619A		QGLRLYRAHLA	Q	G	L	R	L	Y	R	A	H	L	A	1	0.539024	0.382401	0.776899	0.292035	0.11706	0.369765	0.566108	0.162188	0.25962	0.105682
1182	BTK_Y617_P619S	BTK	Y617	P619S		QGLRLYRSHLA	Q	G	L	R	L	Y	R	S	H	L	A	1	0.471589	0.321457	0.265922	0.422108	0.240011	0.222559	0.352989	0.0868735	0.294893	0.0902362
1183	BTK_Y617_P619T	BTK	Y617	P619T		QGLRLYRTHLA	Q	G	L	R	L	Y	R	T	H	L	A	1	0.415913	0.404	1.02366	0.255209	0.335682	0.474264	0.614523	0.289342	0.355052	0.0904713
1184	BTNL2_Y91	BTNL2	Y91			MQMEEYRGWVE	M	Q	M	E	E	Y	R	G	W	V	E	1	0.323497	0.391639	0.495003	0.202607	0.464357	0.228791	0.40338	0.0705073	0.298585	0.117705
1185	BTNL2_Y91_W94R	BTNL2	Y91	W94R		MQMEEYRGRVE	M	Q	M	E	E	Y	R	G	R	V	E	1	0.287441	0.316046	0.47349	0.186296	0.252206	0.315893	0.358993	0.0818	0.251465	0.0529103
1186	BUB1_Y538	BUB1	Y538			GNKENYGLPQP	G	N	K	E	N	Y	G	L	P	Q	P	1	0.246538	0.302872	0.374549	0.237064	0.197212	0.326599	0.307986	0.0523852	0.253625	0.0541047
1187	BUB1_Y538_N534D	BUB1	Y538	N534D		GDKENYGLPQP	G	D	K	E	N	Y	G	L	P	Q	P	1	0.275844	0.283769	0.543332	0.238827	0.24862	0.188719	0.367648	0.124269	0.225389	0.0262359
1188	C1orf162_Y120	C1orf162	Y120			GESLTYASTTF	G	E	S	L	T	Y	A	S	T	T	F	1	0.33151	0.465458	0.446262	0.266807	0.309498	0.293575	0.41441	0.0591408	0.28996	0.0176152
1189	C1orf162_Y120_A121V	C1orf162	Y120	A121V		GESLTYVSTTF	G	E	S	L	T	Y	V	S	T	T	F	1	0.400389	0.307334	0.368942	0.251979	0.224531	0.397005	0.358889	0.0386491	0.291172	0.0756696
1190	C1QBP_Y188	C1QBP	Y188			VLDCHYPEDEV	V	L	D	C	H	Y	P	E	D	E	V	1	0.407866	0.680591	0.869238	0.327861	0.257849	0.704808	0.652565	0.189394	0.430173	0.196289
1191	C1QBP_Y188_C186S	C1QBP	Y188	C186S		VLDSHYPEDEV	V	L	D	S	H	Y	P	E	D	E	V	1	0.521319	0.697127	0.924791	0.300809	0.308809	0.490712	0.714412	0.16517	0.366777	0.0876965
1192	C1QTNF1_Y145	C1QTNF1	Y145			RCKSHYAAFSV	R	C	K	S	H	Y	A	A	F	S	V	1	0.212624	0.34522	0.650505	0.444067	0.704524	0.0913021	0.402783	0.183339	0.413298	0.25129
1193	C1QTNF1_Y145_S143N	C1QTNF1	Y145	S143N		RCKNHYAAFSV	R	C	K	N	H	Y	A	A	F	S	V	1	0.567742	0.427713	0.31875	0.592948	0.303378	0.419215	0.438068	0.101914	0.438514	0.119002
1194	C3orf33_Y164	C3orf33	Y164			VSKGGYFSVNL	V	S	K	G	G	Y	F	S	V	N	L	1	0.442292	0.376016	0.539561	0.199384	0.255526	0.475327	0.452623	0.0671654	0.310079	0.119075
1195	C3orf33_Y164_S160N	C3orf33	Y164	S160N		VNKGGYFSVNL	V	N	K	G	G	Y	F	S	V	N	L	1	0.467192	0.375521	0.377778	0.238922	0.308891	0.435898	0.40683	0.0426922	0.327904	0.0815312
1196	C4BPA_Y470	C4BPA	Y470			KLSCSYSHWSA	K	L	S	C	S	Y	S	H	W	S	A	1	0.538905	0.355319	0.513401	0.3267	0.362567	0.330236	0.469208	0.0812022	0.339834	0.0161392
1197	C4BPA_Y470_W473L	C4BPA	Y470	W473L		KLSCSYSHLSA	K	L	S	C	S	Y	S	H	L	S	A	1	0.394788	0.527029	0.558646	0.278176	0.374895	0.362495	0.493488	0.0709749	0.338522	0.0429703
1198	C5orf42_Y1451	C5orf42	Y1451			PGVDRYSLGTS	P	G	V	D	R	Y	S	L	G	T	S	1	0.554279	0.384299	0.989288	0.310538	0.559514	0.184246	0.642622	0.254763	0.351433	0.155908
1199	C5orf42_Y1451_P1446A	C5orf42	Y1451	P1446A		AGVDRYSLGTS	A	G	V	D	R	Y	S	L	G	T	S	1	0.39343	0.289579	0.374853	0.22053	0.170795	0.304245	0.352621	0.0452178	0.231856	0.0550661
1200	C5orf64_Y60	C5orf64	Y60			LTAEVYFPSIK	L	T	A	E	V	Y	F	P	S	I	K	1	0.698764	0.738742	0.817869	0.446885	0.117783	0.352031	0.751792	0.0494924	0.305566	0.138314
1201	C5orf64_Y60_A57T	C5orf64	Y60	A57T		LTTEVYFPSIK	L	T	T	E	V	Y	F	P	S	I	K	1	0.476829	0.387465	0.905631	0.349834	0.309419	0.389806	0.589975	0.226164	0.349686	0.0328178
1202	C7orf57_Y70	C7orf57	Y70			ETDSEYVKLAK	E	T	D	S	E	Y	V	K	L	A	K	1	0.436864	0.267794	0.442735	0.306624	0.221432	0.328336	0.382464	0.0811196	0.285464	0.046137
1203	C7orf57_Y70_A74S	C7orf57	Y70	A74S		ETDSEYVKLSK	E	T	D	S	E	Y	V	K	L	S	K	1	0.399864	0.259223	0.409371	0.296223	0.775498	0.551901	0.356153	0.0686495	0.541207	0.195809
1204	C9orf24_Y126	C9orf24	Y126			NKYTTYLPRLP	N	K	Y	T	T	Y	L	P	R	L	P	2	0.329946	0.267755	0.388043	0.309301	0.303378	1.21015	0.328582	0.0491168	0.607608	0.426065
1205	C9orf24_Y126_R129W	C9orf24	Y126	R129W		NKYTTYLPWLP	N	K	Y	T	T	Y	L	P	W	L	P	2	2.25388	2.55281	1.76296	0.899978	0.528673	0.991642	2.18988	0.325612	0.806764	0.200169
1206	C9orf24_Y126_R129W_YF	C9orf24	Y126	R129W	YF	NKFTTYLPWLP	N	K	F	T	T	Y	L	P	W	L	P	1	0.560044	0.716244	0.43012	0.364206	0.395494	0.222847	0.568803	0.116974	0.327516	0.0751062
1207	C9orf24_Y126_YF	C9orf24	Y126		YF	NKFTTYLPRLP	N	K	F	T	T	Y	L	P	R	L	P	1	0.293168	0.458084	0.270235	0.180674	0.184879	0.299098	0.340496	0.083673	0.22155	0.0548613
1208	CABP5_Y62	CABP5	Y62			MRTMGYMPTEM	M	R	T	M	G	Y	M	P	T	E	M	1	0.281255	0.411168	0.408428	0.199356	0.296813	0.258689	0.36695	0.0606062	0.251619	0.0400998
1209	CABP5_Y62_T65R	CABP5	Y62	T65R		MRTMGYMPREM	M	R	T	M	G	Y	M	P	R	E	M	1	0.271302	0.334571	0.305777	0.19989	0.289182	0.273439	0.303883	0.0258639	0.25417	0.0389166
1210	CACNA1A_Y1013	CACNA1A	Y1013			GAPATYEGDAR	G	A	P	A	T	Y	E	G	D	A	R	1	0.25891	0.304976	0.476914	0.265935	0.447546	0.172087	0.346933	0.0938145	0.295189	0.114342
1211	CACNA1A_Y1013_E1014K	CACNA1A	Y1013	E1014K		GAPATYKGDAR	G	A	P	A	T	Y	K	G	D	A	R	1	0.278666	0.264471	0.269621	0.213458	0.219341	0.266918	0.27092	0.00586742	0.233239	0.0239357
1212	CACNA1A_Y794	CACNA1A	Y794			SREALYNEMDP	S	R	E	A	L	Y	N	E	M	D	P	1	0.373261	0.907768	0.842592	0.250595	0.542448	0.358023	0.707874	0.238098	0.383689	0.120523
1213	CACNA1A_Y794_M797T	CACNA1A	Y794	M797T		SREALYNETDP	S	R	E	A	L	Y	N	E	T	D	P	1	0.392492	0.878619	0.719988	0.358163	0.429495	0.206359	0.6637	0.202412	0.331339	0.0930488
1214	CACNA1C_Y1757	CACNA1C	Y1757			GNHVSYYQSDG	G	N	H	V	S	Y	Y	Q	S	D	G	2	1.02651	0.412304	0.515358	0.394589	0.231283	0.378983	0.65139	0.268565	0.334951	0.0735809
1215	CACNA1C_Y1757_V1755I	CACNA1C	Y1757	V1755I		GNHISYYQSDG	G	N	H	I	S	Y	Y	Q	S	D	G	2	0.547066	0.454237	0.44504	0.271163	0.375952	0.537884	0.482114	0.046081	0.395	0.109718
1216	CACNA1C_Y1757_V1755I_YF	CACNA1C	Y1757	V1755I	YF	GNHISYFQSDG	G	N	H	I	S	Y	F	Q	S	D	G	1	0.238065	0.330374	0.435131	0.244525	0.260111	0.313014	0.334523	0.0805053	0.27255	0.0293114
1217	CACNA1C_Y1757_YF	CACNA1C	Y1757		YF	GNHVSYFQSDG	G	N	H	V	S	Y	F	Q	S	D	G	1	0.30674	0.484689	0.428682	0.22906	0.283923	0.212154	0.406704	0.0742908	0.241712	0.0306353
1218	CACNA1C_Y1832	CACNA1C	Y1832			PRPAGYPSTVS	P	R	P	A	G	Y	P	S	T	V	S	1	0.250696	0.280626	0.522491	0.229408	0.487347	0.378646	0.351271	0.121686	0.365134	0.105736
1219	CACNA1C_Y1832_G1831C	CACNA1C	Y1832	G1831C		PRPACYPSTVS	P	R	P	A	C	Y	P	S	T	V	S	1	0.419157	0.239389	0.490825	0.333963	0.0829603	0.452706	0.383123	0.105763	0.289877	0.154134
1220	CACNA1C_Y1832_T1835M	CACNA1C	Y1832	T1835M		PRPAGYPSMVS	P	R	P	A	G	Y	P	S	M	V	S	1	0.257336	0.293324	0.565225	0.178804	0.149654	0.43444	0.371962	0.137445	0.254299	0.127933
1221	CACNA1H_Y519	CACNA1H	Y519			VHHLVYHHHHH	V	H	H	L	V	Y	H	H	H	H	H	1	0.336431	0.161216	0.403212	0.213275	0.388458	0.493046	0.300286	0.102047	0.364926	0.115422
1222	CACNA1H_Y519_H516Y	CACNA1H	Y519	H516Y		VHYLVYHHHHH	V	H	Y	L	V	Y	H	H	H	H	H	2	0.581787	1.22437	0.365315	0.263446	0.231696	0.322695	0.723823	0.364804	0.272613	0.0377112
1223	CACNA1H_Y519_H516Y_YF	CACNA1H	Y519	H516Y	YF	VHFLVYHHHHH	V	H	F	L	V	Y	H	H	H	H	H	1	0.321566	0.593125	0.65394	0.306123	0.494689	0.506156	0.522877	0.144498	0.435656	0.0917129
1224	CACNB4_Y103	CACNB4	Y103			KTNVSYCGALD	K	T	N	V	S	Y	C	G	A	L	D	1	0.315638	0.523654	0.462302	0.205744	0.487401	0.393059	0.433865	0.0872704	0.362068	0.117056
1225	CACNB4_Y103_C104F	CACNB4	Y103	C104F		KTNVSYFGALD	K	T	N	V	S	Y	F	G	A	L	D	1	0.29676	0.345735	0.527798	0.241538	0.240113	0.337537	0.390097	0.0994004	0.273063	0.0455938
1226	CAD_Y735	CAD	Y735			EPSVDYCVVKI	E	P	S	V	D	Y	C	V	V	K	I	1	2.13045	1.83298	2.07643	1.94805	2.44461	2.34849	2.01328	0.12939	2.24705	0.215036
1227	CAD_Y735_Y735C	CAD	Y735	Y735C		EPSVDCCVVKI	E	P	S	V	D	C	C	V	V	K	I	0	0.433905	0.452655	0.771296	0.286097	0.176002	0.173897	0.552619	0.154817	0.211999	0.0524026
1228	CAGE1_Y438	CAGE1	Y438			KSVSQYLEMDK	K	S	V	S	Q	Y	L	E	M	D	K	1	0.293245	0.248893	1.09008	0.173191	0.188821	0.32583	0.544071	0.386508	0.229281	0.0685681
1229	CAGE1_Y438_V435L	CAGE1	Y438	V435L		KSLSQYLEMDK	K	S	L	S	Q	Y	L	E	M	D	K	1	0.375661	0.421832	0.468189	0.169731	0.195966	0.250634	0.421894	0.0377742	0.205443	0.0337017
1230	CALCOCO2_Y358	CALCOCO2	Y358			FNSLPYQVPTS	F	N	S	L	P	Y	Q	V	P	T	S	1	0.407822	0.421285	0.402355	0.27789	0.371549	0.415043	0.410487	0.00795451	0.354827	0.0572273
1231	CALCOCO2_Y358_P357L	CALCOCO2	Y358	P357L		FNSLLYQVPTS	F	N	S	L	L	Y	Q	V	P	T	S	1	0.714195	1.00409	1.1403	2.34287	2.04729	1.92695	0.952863	0.177689	2.1057	0.174749
1232	CALM1_Y100	CALM1	Y100			KDGNGYISAAE	K	D	G	N	G	Y	I	S	A	A	E	1	0.283695	0.281063	0.334821	0.1841	0.250503	0.301729	0.29986	0.0247449	0.245444	0.0481548
1233	CALM1_Y100_N98S	CALM1	Y100	N98S		KDGSGYISAAE	K	D	G	S	G	Y	I	S	A	A	E	1	0.256168	0.315789	0.363161	0.193703	0.248997	0.237261	0.311706	0.0437747	0.226654	0.0237868
1234	CALM1_Y139	CALM1	Y139			DGQVNYEEFVQ	D	G	Q	V	N	Y	E	E	F	V	Q	1	0.534566	0.790826	0.799944	0.258016	0.483853	0.508648	0.708445	0.123008	0.416839	0.11276
1235	CALM1_Y139_E141G	CALM1	Y139	E141G		DGQVNYEGFVQ	D	G	Q	V	N	Y	E	G	F	V	Q	1	0.431581	0.469428	0.491484	0.231876	0.456799	0.468023	0.464164	0.0247369	0.385566	0.108772
1236	CALM1_Y139_F142L	CALM1	Y139	F142L		DGQVNYEELVQ	D	G	Q	V	N	Y	E	E	L	V	Q	1	0.450553	0.479693	0.633177	0.267076	0.400083	0.750043	0.521141	0.0801094	0.472401	0.203694
1237	CALM2_Y100_D96V	CALM2	Y100	D96V		KVGNGYISAAE	K	V	G	N	G	Y	I	S	A	A	E	1	0.331128	0.243482	0.37134	0.201274	0.21466	0.323935	0.315316	0.0533817	0.246623	0.0549401
1238	CALM2_Y100_N98I	CALM2	Y100	N98I		KDGIGYISAAE	K	D	G	I	G	Y	I	S	A	A	E	1	0.36675	0.253859	0.305128	0.231243	0.219719	0.153224	0.308579	0.0461524	0.201395	0.0343857
1239	CALM2_Y139_D134H	CALM2	Y139	D134H		HGQVNYEEFVQ	H	G	Q	V	N	Y	E	E	F	V	Q	1	0.813251	0.595404	1.19922	0.295574	0.284789	0.496322	0.869293	0.249673	0.358895	0.0972755
1240	CALM2_Y139_Q136P	CALM2	Y139	Q136P		DGPVNYEEFVQ	D	G	P	V	N	Y	E	E	F	V	Q	1	0.487758	0.688109	0.490401	0.311391	0.391116	0.427505	0.555423	0.0938295	0.376671	0.0484915
1241	CALM3_Y100_A103V	CALM3	Y100	A103V		KDGNGYISVAE	K	D	G	N	G	Y	I	S	V	A	E	1	0.308928	0.33596	0.461611	0.259506	0.216629	0.377826	0.368833	0.0665258	0.284654	0.0681684
1242	CAMK2A_Y106	CAMK2A	Y106			IVAREYYSEAD	I	V	A	R	E	Y	Y	S	E	A	D	2	0.507815	0.48607	0.573296	0.206744	0.420129	0.501355	0.522394	0.037072	0.376076	0.124243
1243	CAMK2A_Y106_E109D	CAMK2A	Y106	E109D		IVAREYYSDAD	I	V	A	R	E	Y	Y	S	D	A	D	2	0.46006	0.526592	0.694277	0.31004	0.230286	0.623363	0.56031	0.0985463	0.387896	0.169654
1244	CAMK2A_Y106_E109D_YF	CAMK2A	Y106	E109D	YF	IVAREYFSDAD	I	V	A	R	E	Y	F	S	D	A	D	1	0.376703	0.52093	0.47927	0.173231	0.421233	0.23966	0.458968	0.060605	0.278041	0.104821
1245	CAMK2A_Y106_YF	CAMK2A	Y106		YF	IVAREYFSEAD	I	V	A	R	E	Y	F	S	E	A	D	1	0.48137	0.425156	0.44045	0.157743	0.276321	0.387778	0.448992	0.0237308	0.273948	0.0939264
1246	CAMK2A_Y230	CAMK2A	Y230			IKAGAYDFPSP	I	K	A	G	A	Y	D	F	P	S	P	1	0.262493	0.359867	0.378161	0.168959	0.206845	0.3088	0.333507	0.0507669	0.228201	0.0590536
1247	CAMK2A_Y230_P235L	CAMK2A	Y230	P235L		IKAGAYDFPSL	I	K	A	G	A	Y	D	F	P	S	L	1	0.329392	0.361066	0.463177	0.202545	0.21912	0.314266	0.384545	0.0570849	0.24531	0.0492263
1248	CAMK2B_Y107_E110K	CAMK2B	Y107	E110K		IVAREYYSKAD	I	V	A	R	E	Y	Y	S	K	A	D	2	0.352604	0.288259	0.357278	0.302555	0.234929	0.308823	0.332714	0.031492	0.282102	0.0334543
1249	CAMK2B_Y107_E110K_YF	CAMK2B	Y107	E110K	YF	IVAREYFSKAD	I	V	A	R	E	Y	F	S	K	A	D	1	0.225024	0.300634	0.364235	0.216749	0.335398	0.413415	0.296631	0.0569028	0.321854	0.0808577
1250	CAMKK2_Y128	CAMKK2	Y128			CPSLPYSPVSS	C	P	S	L	P	Y	S	P	V	S	S	1	0.333572	0.365228	0.532171	0.21984	0.373366	0.340562	0.410324	0.0871229	0.311256	0.0660135
1251	CAMKK2_Y128_C123Y	CAMKK2	Y128	C123Y		YPSLPYSPVSS	Y	P	S	L	P	Y	S	P	V	S	S	2	0.4743	0.611055	0.381736	0.420806	0.265573	0.821542	0.48903	0.0941967	0.50264	0.234233
1252	CAMKK2_Y128_C123Y_YF	CAMKK2	Y128	C123Y	YF	FPSLPYSPVSS	F	P	S	L	P	Y	S	P	V	S	S	1	0.26476	0.286406	0.530504	0.187339	0.304955	0.394093	0.360557	0.120496	0.295462	0.0846733
1253	CAMKK2_Y128_P127L	CAMKK2	Y128	P127L		CPSLLYSPVSS	C	P	S	L	L	Y	S	P	V	S	S	1	0.897679	1.19578	0.866477	1.94271	2.66037	1.41068	0.986646	0.148429	2.00459	0.512055
1254	CAMKK2_Y183	CAMKK2	Y183			VVKLAYNENDN	V	V	K	L	A	Y	N	E	N	D	N	1	0.331943	0.342211	0.401123	0.266946	0.279162	0.345307	0.358426	0.0304812	0.297138	0.0344234
1255	CAMKK2_Y183_A182T	CAMKK2	Y183	A182T		VVKLTYNENDN	V	V	K	L	T	Y	N	E	N	D	N	1	0.415929	0.441514	0.521182	0.168662	0.285176	0.309872	0.459542	0.0448207	0.25457	0.0615771
1256	CAMKV_Y491	CAMKV	Y491			EEAAGYAQESQ	E	E	A	A	G	Y	A	Q	E	S	Q	1	0.487585	0.39978	0.406289	0.213583	0.131592	0.490882	0.431218	0.0399457	0.278686	0.153734
1257	CAMKV_Y491_Y491C	CAMKV	Y491	Y491C		EEAAGCAQESQ	E	E	A	A	G	C	A	Q	E	S	Q	0	0.364578	0.602751	0.59261	0.222711	0.381617	0.409124	0.519979	0.109964	0.337817	0.0821633
1258	CAMKV_Y95	CAMKV	Y95			VTRKEYFIFLE	V	T	R	K	E	Y	F	I	F	L	E	1	0.426481	0.728548	0.693624	0.440434	0.475782	0.530631	0.616218	0.13492	0.482282	0.0371086
1259	CAMKV_Y95_R92H	CAMKV	Y95	R92H		VTHKEYFIFLE	V	T	H	K	E	Y	F	I	F	L	E	1	0.792301	1.06736	0.7721	0.451879	0.696536	0.825634	0.877252	0.134676	0.658016	0.154997
1260	CAP2_Y316	CAP2	Y316			TSPKSYPSQKH	T	S	P	K	S	Y	P	S	Q	K	H	1	0.3719	0.283903	0.514104	0.19183	0.111421	0.336263	0.389969	0.0948436	0.213171	0.0930236
1261	CAP2_Y316_T311A	CAP2	Y316	T311A		ASPKSYPSQKH	A	S	P	K	S	Y	P	S	Q	K	H	1	0.839261	0.278658	0.527781	0.171445	0.205239	0.361407	0.548567	0.229337	0.246031	0.0827416
1262	CAP2_Y316_Y316C	CAP2	Y316	Y316C		TSPKSCPSQKH	T	S	P	K	S	C	P	S	Q	K	H	0	0.350186	0.463174	0.335472	0.168449	0.271506	0.318665	0.382944	0.0570483	0.252873	0.062725
1263	CAPN1_Y494	CAPN1	Y494			LPPGEYVVVPS	L	P	P	G	E	Y	V	V	V	P	S	1	1.30374	1.10811	1.19696	3.60285	2.61478	1.79721	1.20294	0.0799744	2.67161	0.738243
1264	CAPN1_Y494_G492R	CAPN1	Y494	G492R		LPPREYVVVPS	L	P	P	R	E	Y	V	V	V	P	S	1	0.365689	0.365982	0.655046	0.50818	0.420129	0.4177	0.462239	0.136335	0.44867	0.0420918
1265	CARD11_Y970	CARD11	Y970			LVRAFYCERRR	L	V	R	A	F	Y	C	E	R	R	R	1	0.326969	0.456685	1.15082	0.243485	0.358947	0.474264	0.644825	0.361692	0.358898	0.0942152
1266	CARD11_Y970_R975W	CARD11	Y970	R975W		LVRAFYCERRW	L	V	R	A	F	Y	C	E	R	R	W	1	0.449032	0.463517	0.462462	0.312498	0.876294	0.348346	0.458337	0.00659368	0.512379	0.257742
1267	CARD9_Y76	CARD9	Y76			TGHKGYVAFLE	T	G	H	K	G	Y	V	A	F	L	E	1	0.271092	0.344812	0.421865	0.223525	0.205376	0.396066	0.345923	0.0615578	0.274989	0.0859344
1268	CARD9_Y76_G72S	CARD9	Y76	G72S		TSHKGYVAFLE	T	S	H	K	G	Y	V	A	F	L	E	1	0.378681	0.222294	0.592381	0.911224	0.146985	0.387394	0.397786	0.15169	0.481868	0.319071
1269	CARMIL1_Y637	CARMIL1	Y637			MPIPMYDASQA	M	P	I	P	M	Y	D	A	S	Q	A	1	0.305321	0.336767	0.60052	0.227738	0.280335	0.283979	0.414203	0.13237	0.264017	0.0256964
1270	CARMIL1_Y637_A639G	CARMIL1	Y637	A639G		MPIPMYDGSQA	M	P	I	P	M	Y	D	G	S	Q	A	1	0.356518	0.37634	0.448816	0.170725	0.173258	0.348495	0.393891	0.0396716	0.230826	0.0832109
1271	CASD1_Y382	CASD1	Y382			IMAYFYMCDRA	I	M	A	Y	F	Y	M	C	D	R	A	2	0.848861	1.26386	1.08366	0.524751	1.49481	1.00944	1.06546	0.169911	1.00967	0.396026
1272	CASD1_Y382_R386S	CASD1	Y382	R386S		IMAYFYMCDSA	I	M	A	Y	F	Y	M	C	D	S	A	2	1.87124	2.09349	2.36247	0.947843	2.60047	1.09887	2.10907	0.200846	1.54906	0.746011
1273	CASD1_Y382_R386S_YF	CASD1	Y382	R386S	YF	IMAFFYMCDSA	I	M	A	F	F	Y	M	C	D	S	A	1	0.949264	1.06162	0.728784	0.642628	0.903475	0.784216	0.913221	0.138247	0.776773	0.106621
1274	CASD1_Y382_YF	CASD1	Y382		YF	IMAFFYMCDRA	I	M	A	F	F	Y	M	C	D	R	A	1	0.580977	0.707545	0.796031	0.350412	0.367435	0.486362	0.694851	0.0882531	0.401403	0.0604756
1275	CASK_Y708	CASK	Y708			KKKKQYKDKYL	K	K	K	K	Q	Y	K	D	K	Y	L	2	0.340709	0.307426	0.582312	0.20738	0.315136	0.396657	0.410149	0.122493	0.306391	0.0775189
1276	CASK_Y708_D710G	CASK	Y708	D710G		KKKKQYKGKYL	K	K	K	K	Q	Y	K	G	K	Y	L	2	0.397834	0.298213	0.395147	0.248787	0.271871	0.505154	0.363731	0.0463415	0.341937	0.115796
1277	CASK_Y708_D710G_YF	CASK	Y708	D710G	YF	KKKKQYKGKFL	K	K	K	K	Q	Y	K	G	K	F	L	1	0.359787	0.288448	0.360904	0.212124	0.309556	0.441312	0.33638	0.0338957	0.320998	0.0939149
1278	CASK_Y708_YF	CASK	Y708		YF	KKKKQYKDKFL	K	K	K	K	Q	Y	K	D	K	F	L	1	0.297541	0.327222	0.40421	0.218296	0.316906	0.637116	0.342991	0.0449521	0.390773	0.178782
1279	CASK_Y712	CASK	Y712			QYKDKYLAKHN	Q	Y	K	D	K	Y	L	A	K	H	N	2	0.181133	0.265675	0.293827	0.329162	0.12512	0.221323	0.246878	0.0478884	0.225202	0.0833448
1280	CASK_Y712_D710G	CASK	Y712	D710G		QYKGKYLAKHN	Q	Y	K	G	K	Y	L	A	K	H	N	2	0.173978	0.567661	0.458953	0.314851	0.034073	0.117586	0.400197	0.166003	0.155503	0.117721
1281	CASK_Y712_D710G_YF	CASK	Y712	D710G	YF	QFKGKYLAKHN	Q	F	K	G	K	Y	L	A	K	H	N	1	0.40037	0.412108	0.514197	0.12851	0.22077	1.28446	0.442225	0.0511172	0.544582	0.52453
1282	CASK_Y712_YF	CASK	Y712		YF	QFKDKYLAKHN	Q	F	K	D	K	Y	L	A	K	H	N	1	0.10662	0.674405	0.577522	0.424364	0.0312801	0.490618	0.452849	0.247995	0.315421	0.20273
1283	CASP10_Y9	CASP10	Y9			QGQHWYSSSDK	Q	G	Q	H	W	Y	S	S	S	D	K	1	0.418161	0.400377	0.357357	0.0727978	0.250697	0.19996	0.391965	0.0255256	0.174485	0.0748277
1284	CASP10_Y9_K14T	CASP10	Y9	K14T		QGQHWYSSSDT	Q	G	Q	H	W	Y	S	S	S	D	T	1	0.690207	0.412021	0.41659	0.500425	0.323404	0.194903	0.506273	0.130075	0.339577	0.125252
1285	CASP5_Y103	CASP5	Y103			EEKKKYYDTKI	E	E	K	K	K	Y	Y	D	T	K	I	2	0.308754	0.318772	0.402707	0.148299	0.318014	0.226298	0.343411	0.0421275	0.230871	0.0693613
1286	CASP5_Y103_T106A	CASP5	Y103	T106A		EEKKKYYDAKI	E	E	K	K	K	Y	Y	D	A	K	I	2	0.288389	0.358147	0.599961	0.178513	0.196782	0.297967	0.415499	0.133507	0.224421	0.0525369
1287	CASP5_Y103_T106A_YF	CASP5	Y103	T106A	YF	EEKKKYFDAKI	E	E	K	K	K	Y	F	D	A	K	I	1	0.239341	0.216377	0.305716	0.213595	0.203228	0.139812	0.253811	0.0378805	0.185545	0.0326139
1288	CASP5_Y103_YF	CASP5	Y103		YF	EEKKKYFDTKI	E	E	K	K	K	Y	F	D	T	K	I	1	0.298601	0.312276	0.45636	0.16677	0.204844	0.254305	0.355746	0.0713636	0.20864	0.0358364
1289	CASP5_Y104	CASP5	Y104			EKKKYYDTKIE	E	K	K	K	Y	Y	D	T	K	I	E	2	0.270087	0.353249	0.281472	0.162351	0.233714	0.186963	0.301602	0.0368142	0.194343	0.0295976
1290	CASP5_Y104_T106A	CASP5	Y104	T106A		EKKKYYDAKIE	E	K	K	K	Y	Y	D	A	K	I	E	2	0.606544	0.205916	0.335658	0.136212	0.276843	0.180594	0.382706	0.166905	0.197883	0.0586994
1291	CASP5_Y104_T106A_YF	CASP5	Y104	T106A	YF	EKKKFYDAKIE	E	K	K	K	F	Y	D	A	K	I	E	1	0.338364	0.286424	0.361153	0.0806161	0.204587	0.159767	0.328647	0.0312721	0.148323	0.0512537
1292	CASP5_Y104_YF	CASP5	Y104		YF	EKKKFYDTKIE	E	K	K	K	F	Y	D	T	K	I	E	1	0.448414	0.304792	0.288396	0.115145	0.256373	0.273512	0.347201	0.071881	0.21501	0.0709609
1293	CASP5_Y74	CASP5	Y74			VKMLEYLGKDV	V	K	M	L	E	Y	L	G	K	D	V	1	0.267146	0.323393	0.501165	0.201692	0.107779	0.401594	0.363901	0.0997392	0.237022	0.122523
1294	CASP5_Y74_L75R	CASP5	Y74	L75R		VKMLEYRGKDV	V	K	M	L	E	Y	R	G	K	D	V	1	0.303026	0.375911	0.326116	0.175798	0.232824	0.423884	0.335018	0.0304139	0.277502	0.106094
1295	CASQ1_Y43	CASQ1	Y43			LDFPEYDGVDR	L	D	F	P	E	Y	D	G	V	D	R	1	0.602311	1.46924	1.09769	0.0883791	0.590598	0.241606	1.05641	0.355124	0.306861	0.210158
1296	CASQ1_Y43_D44N	CASQ1	Y43	D44N		LDFPEYNGVDR	L	D	F	P	E	Y	N	G	V	D	R	1	0.65091	0.546467	0.745869	0.295415	0.28752	0.364818	0.647748	0.0814362	0.315918	0.0347277
1297	CASQ2_Y178	CASQ2	Y178			SEDSEYYKAFE	S	E	D	S	E	Y	Y	K	A	F	E	2	0.646802	0.635883	0.853217	0.485121	0.715249	0.521785	0.711968	0.099978	0.574052	0.100957
1298	CASQ2_Y178_K180R	CASQ2	Y178	K180R		SEDSEYYRAFE	S	E	D	S	E	Y	Y	R	A	F	E	2	0.699324	1.09722	0.910466	2.6746	2.85617	1.89339	0.902336	0.162542	2.47472	0.417695
1299	CASQ2_Y178_K180R_YF	CASQ2	Y178	K180R	YF	SEDSEYFRAFE	S	E	D	S	E	Y	F	R	A	F	E	1	0.551451	0.590399	0.656064	0.32909	0.648623	0.456162	0.599305	0.0431697	0.477958	0.131356
1300	CASQ2_Y178_YF	CASQ2	Y178		YF	SEDSEYFKAFE	S	E	D	S	E	Y	F	K	A	F	E	1	0.447137	0.463092	0.527338	0.367774	0.27846	0.362999	0.479189	0.0346639	0.336411	0.0410239
1301	CASQ2_Y179	CASQ2	Y179			EDSEYYKAFEE	E	D	S	E	Y	Y	K	A	F	E	E	2	0.575835	0.856746	0.958848	0.399406	0.600553	0.749268	0.797143	0.161945	0.583076	0.143364
1302	CASQ2_Y179_K180R	CASQ2	Y179	K180R		EDSEYYRAFEE	E	D	S	E	Y	Y	R	A	F	E	E	2	0.777837	1.22813	1.80875	1.61923	3.14806	1.26881	1.27157	0.421989	2.01203	0.815931
1303	CASQ2_Y179_K180R_YF	CASQ2	Y179	K180R	YF	EDSEFYRAFEE	E	D	S	E	F	Y	R	A	F	E	E	1	0.463381	0.627604	0.582674	0.231381	0.313324	0.458187	0.557886	0.0692969	0.334297	0.0937733
1304	CASQ2_Y179_YF	CASQ2	Y179		YF	EDSEFYKAFEE	E	D	S	E	F	Y	K	A	F	E	E	1	0.503233	0.622526	0.766832	0.303569	0.287057	0.51269	0.630864	0.107775	0.367772	0.102694
1305	CAT_Y358	CAT	Y358			GRLFAYPDTHR	G	R	L	F	A	Y	P	D	T	H	R	1	0.470262	0.356642	0.407165	0.194259	0.291548	0.374017	0.411356	0.0464798	0.286608	0.0734689
1306	CAT_Y358_R363C	CAT	Y358	R363C		GRLFAYPDTHC	G	R	L	F	A	Y	P	D	T	H	C	1	0.326127	0.5055	0.61092	0.196123	0.377424	0.387928	0.480849	0.117566	0.320492	0.0880463
1307	CAT_Y386	CAT	Y386			ARVANYQRDGP	A	R	V	A	N	Y	Q	R	D	G	P	1	0.395904	0.280342	0.457117	0.28654	0.197808	0.372362	0.377788	0.0732962	0.28557	0.0712647
1308	CAT_Y386_Q387H	CAT	Y386	Q387H		ARVANYHRDGP	A	R	V	A	N	Y	H	R	D	G	P	1	0.281921	0.293121	0.44145	0.157589	0.365519	0.178708	0.338831	0.0727069	0.233939	0.0934396
1309	CBFB_Y96	CBFB	Y96			EAGKVYLKAPM	E	A	G	K	V	Y	L	K	A	P	M	1	0.326163	0.448205	0.371765	0.207832	0.180532	0.392494	0.382045	0.0503508	0.260286	0.0941471
1310	CBFB_Y96_P100A	CBFB	Y96	P100A		EAGKVYLKAAM	E	A	G	K	V	Y	L	K	A	A	M	1	0.420025	0.495114	0.584114	0.111124	0.42853	0.268559	0.499751	0.0670694	0.269404	0.129582
1311	CBL_Y368	CBL	Y368			VTQEQYELYCE	V	T	Q	E	Q	Y	E	L	Y	C	E	2	0.477003	0.794222	0.737761	0.284329	0.52934	0.378036	0.669662	0.138167	0.397235	0.100942
1312	CBL_Y368_Q367P	CBL	Y368	Q367P		VTQEPYELYCE	V	T	Q	E	P	Y	E	L	Y	C	E	2	0.561825	0.568672	0.605309	0.216166	0.39029	0.386739	0.578602	0.0190904	0.331065	0.0812587
1313	CBL_Y368_Q367P_YF	CBL	Y368	Q367P	YF	VTQEPYELFCE	V	T	Q	E	P	Y	E	L	F	C	E	1	0.492283	0.689389	0.779503	0.357144	0.74503	0.37881	0.653725	0.119938	0.493661	0.177964
1314	CBL_Y368_Y371H	CBL	Y368	Y371H		VTQEQYELHCE	V	T	Q	E	Q	Y	E	L	H	C	E	1	0.687076	0.746757	0.565681	0.428878	0.751105	0.361265	0.666505	0.0753416	0.513749	0.17009
1315	CBL_Y368_YF	CBL	Y368		YF	VTQEQYELFCE	V	T	Q	E	Q	Y	E	L	F	C	E	1	0.629322	0.660146	2.1184	0.264761	0.303559	0.576256	1.13596	0.694806	0.381525	0.138603
1316	CBL_Y371	CBL	Y371			EQYELYCEMGS	E	Q	Y	E	L	Y	C	E	M	G	S	2	3.49657	4.99497	3.27767	0.67102	1.29581	0.747207	3.92307	0.7632	0.90468	0.278316
1317	CBL_Y371_Q367P	CBL	Y371	Q367P		EPYELYCEMGS	E	P	Y	E	L	Y	C	E	M	G	S	2	2.57364	4.15303	3.20539	0.630973	0.973289	0.806864	3.31068	0.649068	0.803709	0.139767
1318	CBL_Y371_Q367P_YF	CBL	Y371	Q367P	YF	EPFELYCEMGS	E	P	F	E	L	Y	C	E	M	G	S	1	0.729454	1.15402	1.20678	0.315546	0.542442	0.639345	1.03008	0.213666	0.499111	0.135695
1319	CBL_Y371_Y371H	CBL	Y371	Y371H		EQYELHCEMGS	E	Q	Y	E	L	H	C	E	M	G	S	1	0.275783	0.587227	0.733768	0.259328	0.296255	0.551157	0.532259	0.190969	0.368914	0.129745
1320	CBL_Y371_Y371H_YF	CBL	Y371	Y371H	YF	EQFELHCEMGS	E	Q	F	E	L	H	C	E	M	G	S	0	0.550111	0.522025	0.602613	0.27713	0.509817	0.403555	0.558249	0.0333992	0.396834	0.0951127
1321	CBL_Y371_YF	CBL	Y371		YF	EQFELYCEMGS	E	Q	F	E	L	Y	C	E	M	G	S	1	0.695594	1.4938	1.20444	0.306201	0.532948	0.466087	1.13128	0.329948	0.435079	0.0951304
1322	CBLC_Y402	CBLC	Y402			EAVSIYQFHGQ	E	A	V	S	I	Y	Q	F	H	G	Q	1	0.340516	0.295298	0.508661	0.194622	0.156653	0.204856	0.381492	0.0917977	0.185377	0.0207363
1323	CBLC_Y402_H405Y	CBLC	Y402	H405Y		EAVSIYQFYGQ	E	A	V	S	I	Y	Q	F	Y	G	Q	2	0.73899	0.809759	0.883484	0.619378	0.934458	0.53678	0.810745	0.0589937	0.696872	0.17135
1324	CBLC_Y402_H405Y_YF	CBLC	Y402	H405Y	YF	EAVSIYQFFGQ	E	A	V	S	I	Y	Q	F	F	G	Q	1	2.0792	2.38741	1.88568	1.50592	1.5995	1.134	2.11743	0.206607	1.41314	0.201045
1325	CBR3_Y81	CBR3	Y81			FLRKEYGGLNV	F	L	R	K	E	Y	G	G	L	N	V	1	0.195105	0.396947	0.390918	0.271229	0.197048	0.202078	0.327656	0.0937605	0.223452	0.0338462
1326	CBR3_Y81_L84V	CBR3	Y81	L84V		FLRKEYGGVNV	F	L	R	K	E	Y	G	G	V	N	V	1	0.240303	0.264223	0.413891	0.176991	1.15518	0.322695	0.306139	0.0768155	0.551621	0.430904
1327	CBS_Y308	CBS	Y308			VEGIGYDFIPT	V	E	G	I	G	Y	D	F	I	P	T	1	0.438467	0.397048	0.57667	0.35328	0.440532	0.496426	0.470728	0.0767966	0.430079	0.0589045
1328	CBS_Y308_G305R	CBS	Y308	G305R		VERIGYDFIPT	V	E	R	I	G	Y	D	F	I	P	T	1	0.601636	0.379775	0.33468	0.262553	0.326626	0.337311	0.438697	0.116677	0.30883	0.0330119
1329	CBS_Y308_G307S	CBS	Y308	G307S		VEGISYDFIPT	V	E	G	I	S	Y	D	F	I	P	T	1	0.500462	0.885582	0.652396	0.883218	0.985323	1.2647	0.67948	0.158387	1.04441	0.161249
1330	CBX8_Y321	CBX8	Y321			SGGGLYRDMGA	S	G	G	G	L	Y	R	D	M	G	A	1	0.275506	0.247372	0.410422	0.17019	0.239133	0.278249	0.3111	0.0711643	0.229191	0.0446718
1331	CBX8_Y321_G317V	CBX8	Y321	G317V		SVGGLYRDMGA	S	V	G	G	L	Y	R	D	M	G	A	1	0.155699	0.370003	0.676977	0.154927	0.182967	0.273176	0.400893	0.213929	0.20369	0.05045
1332	CC2D2A_Y381	CC2D2A	Y381			ELETLYKKAVK	E	L	E	T	L	Y	K	K	A	V	K	1	0.261693	0.343148	0.312582	0.178189	0.339068	0.201814	0.305808	0.0335974	0.23969	0.0709292
1333	CC2D2A_Y381_E376A	CC2D2A	Y381	E376A		ALETLYKKAVK	A	L	E	T	L	Y	K	K	A	V	K	1	0.253274	0.160117	0.43596	0.060782	0.144419	0.333322	0.283117	0.114573	0.179508	0.113997
1334	CC2D2A_Y683	CC2D2A	Y683			KKRSVYLKVLF	K	K	R	S	V	Y	L	K	V	L	F	1	0.380934	0.445948	0.30141	0.198353	0.214595	0.217243	0.376097	0.0591065	0.210064	0.00835128
1335	CC2D2A_Y683_L684I	CC2D2A	Y683	L684I		KKRSVYIKVLF	K	K	R	S	V	Y	I	K	V	L	F	1	0.456629	0.363191	0.669867	0.154168	0.300486	0.310941	0.496562	0.128345	0.255198	0.0715665
1336	CCBE1_Y70	CCBE1	Y70			ELTTCYRKKCC	E	L	T	T	C	Y	R	K	K	C	C	1	0.254414	0.304989	0.513395	0.183285	0.231315	0.375832	0.357599	0.112082	0.263477	0.0818306
1337	CCBE1_Y70_C75S	CCBE1	Y70	C75S		ELTTCYRKKCS	E	L	T	T	C	Y	R	K	K	C	S	1	0.308028	0.275913	0.239228	0.136179	0.1958	0.236552	0.27439	0.0281081	0.18951	0.0412176
1338	CCDC102B_Y299	CCDC102B	Y299			LWKWKYEELKE	L	W	K	W	K	Y	E	E	L	K	E	1	0.451733	0.623314	0.835087	0.994265	0.159007	0.449302	0.636711	0.15679	0.534192	0.346236
1339	CCDC102B_Y299_K298R	CCDC102B	Y299	K298R		LWKWRYEELKE	L	W	K	W	R	Y	E	E	L	K	E	1	0.306533	0.692571	0.808024	0.629701	0	0.158088	0.602376	0.214437	0.262596	0.267485
1340	CCDC116_Y291	CCDC116	Y291			LDLPGYCPLRE	L	D	L	P	G	Y	C	P	L	R	E	1	0.531324	0.817233	1.27325	0.419801	0.614828	0.210784	0.873936	0.305532	0.415137	0.164983
1341	CCDC116_Y291_P293L	CCDC116	Y291	P293L		LDLPGYCLLRE	L	D	L	P	G	Y	C	L	L	R	E	1	1.14084	1.46448	0.857657	0.82135	0.166726	0.519126	1.15433	0.24792	0.502401	0.267511
1342	CCDC137_Y125	CCDC137	Y125			ESDGAYIHRMQ	E	S	D	G	A	Y	I	H	R	M	Q	1	0.307636	0.321966	0.397211	0.259355	0.284028	0.480119	0.342271	0.0392864	0.341167	0.0987684
1343	CCDC137_Y125_H127Q	CCDC137	Y125	H127Q		ESDGAYIQRMQ	E	S	D	G	A	Y	I	Q	R	M	Q	1	0.336695	0.270375	0.439172	0.285311	0.227748	0.364559	0.348747	0.0694362	0.292539	0.056086
1344	CCDC151_Y542	CCDC151	Y542			GRLPEYNTRIA	G	R	L	P	E	Y	N	T	R	I	A	1	0.215045	0.290249	0.365206	0.169535	0.212766	0.350371	0.290167	0.0613031	0.244224	0.0771044
1345	CCDC151_Y542_R545P	CCDC151	Y542	R545P		GRLPEYNTPIA	G	R	L	P	E	Y	N	T	P	I	A	1	0.273634	0.305373	0.362826	0.146966	0.209659	0.347877	0.313945	0.0369133	0.234834	0.083931
1346	CCDC170_Y323	CCDC170	Y323			TSQSQYFSFRE	T	S	Q	S	Q	Y	F	S	F	R	E	1	0.513174	0.810564	0.803261	5.19051	2.99169	3.36031	0.709	0.138502	3.8475	0.961498
1347	CCDC170_Y323_F324S	CCDC170	Y323	F324S		TSQSQYSSFRE	T	S	Q	S	Q	Y	S	S	F	R	E	1	0.291814	0.207771	0.43152	0.202451	0.272584	0.0714372	0.310369	0.0922825	0.182157	0.0833621
1348	CCDC178_Y422	CCDC178	Y422			AVNDFYAAKKT	A	V	N	D	F	Y	A	A	K	K	T	1	0.220862	0.284132	0.392716	0.216682	0.143152	0.34007	0.299237	0.0709674	0.233301	0.0812457
1349	CCDC178_Y422_D420N	CCDC178	Y422	D420N		AVNNFYAAKKT	A	V	N	N	F	Y	A	A	K	K	T	1	0.203724	0.262157	0.33714	0.201466	0.250574	0.222205	0.267674	0.0546066	0.224748	0.0201289
1350	CCDC39_Y593	CCDC39	Y593			RKQQLYTAMEE	R	K	Q	Q	L	Y	T	A	M	E	E	1	0.245226	0.43725	0.487134	0.236138	0.185113	0.224651	0.38987	0.104286	0.215301	0.0218551
1351	CCDC39_Y593_T594I	CCDC39	Y593	T594I		RKQQLYIAMEE	R	K	Q	Q	L	Y	I	A	M	E	E	1	0.579007	0.484799	0.271225	0.314851	0.238511	0.437782	0.44501	0.128763	0.330381	0.0820899
1352	CCDC42_Y149	CCDC42	Y149			AKLKDYYIFNK	A	K	L	K	D	Y	Y	I	F	N	K	2	1.56886	2.71867	1.60625	12.4802	9.16927	9.05668	1.96459	0.533431	10.2354	1.588
1353	CCDC42_Y149_A144T	CCDC42	Y149	A144T		TKLKDYYIFNK	T	K	L	K	D	Y	Y	I	F	N	K	2	6.84828	8.88054	5.47326	17.6927	16.5675	12.4593	7.06736	1.39962	15.5732	2.24921
1354	CCDC42_Y149_A144T_YF	CCDC42	Y149	A144T	YF	TKLKDYFIFNK	T	K	L	K	D	Y	F	I	F	N	K	1	0.540783	0.427764	0.522222	0.949593	0.461433	1.13983	0.496923	0.0494864	0.850284	0.285717
1355	CCDC42_Y149_YF	CCDC42	Y149		YF	AKLKDYFIFNK	A	K	L	K	D	Y	F	I	F	N	K	1	0.423705	0.64391	0.507972	0.851028	1.01543	0.462206	0.525196	0.0907196	0.776223	0.231966
1356	CCDC60_Y41	CCDC60	Y41			MKSIKYMDKEI	M	K	S	I	K	Y	M	D	K	E	I	1	0.257501	0.250748	0.412806	0.141152	0.19598	0.310609	0.307019	0.074854	0.215914	0.070602
1357	CCDC60_Y41_I46V	CCDC60	Y41	I46V		MKSIKYMDKEV	M	K	S	I	K	Y	M	D	K	E	V	1	0.239441	0.303455	0.24914	0.133698	0.216543	0.218302	0.264012	0.0281701	0.189514	0.0394745
1358	CCDC70_Y125	CCDC70	Y125			TFWKKYRTFWK	T	F	W	K	K	Y	R	T	F	W	K	1	0.291496	0.370619	0.402415	0.228118	0.340361	0.247442	0.354843	0.0466365	0.271974	0.0489965
1359	CCDC70_Y125_R126C	CCDC70	Y125	R126C		TFWKKYCTFWK	T	F	W	K	K	Y	C	T	F	W	K	1	0.741112	0.436852	0.708711	0.199273	0.187547	0.307323	0.628892	0.136435	0.231381	0.0539121
1360	CCDC82_Y331	CCDC82	Y331			KQNSLYSFSDH	K	Q	N	S	L	Y	S	F	S	D	H	1	0.282766	0.377937	0.362531	0.200303	0.231388	0.306251	0.341078	0.0417096	0.24598	0.044467
1361	CCDC82_Y331_Q327R	CCDC82	Y331	Q327R		KRNSLYSFSDH	K	R	N	S	L	Y	S	F	S	D	H	1	0.286834	0.242992	0.276494	0.17075	0.212527	0.272055	0.268773	0.0187127	0.218444	0.0415689
1362	CCDC88B_Y1277	CCDC88B	Y1277			REQREYLDQLN	R	E	Q	R	E	Y	L	D	Q	L	N	1	0.350324	1.06656	0.477193	0.562233	0.296813	0.363721	0.631358	0.312061	0.407589	0.11271
1363	CCDC88B_Y1277_D1279E	CCDC88B	Y1277	D1279E		REQREYLEQLN	R	E	Q	R	E	Y	L	E	Q	L	N	1	0.504878	0.445224	0.927632	0.148165	0.295299	0.71512	0.625911	0.214734	0.386195	0.240217
1364	CCDC93_Y176	CCDC93	Y176			DLSEVYKPRRK	D	L	S	E	V	Y	K	P	R	R	K	1	0.314393	0.338719	0.238596	0.252468	0.203102	0.271008	0.297236	0.0426374	0.242192	0.0286589
1365	CCDC93_Y176_R179C	CCDC93	Y176	R179C		DLSEVYKPCRK	D	L	S	E	V	Y	K	P	C	R	K	1	0.261008	0.389382	0.468738	0.163348	0.207903	0.177849	0.373043	0.0855888	0.183033	0.0185551
1366	CCDC93_Y209	CCDC93	Y209			EYGRRYGFSRQ	E	Y	G	R	R	Y	G	F	S	R	Q	2	0.295988	0.173314	0.317529	0.366766	0.14139	0.290866	0.262277	0.0635181	0.26634	0.0936295
1367	CCDC93_Y209_R213C	CCDC93	Y209	R213C		EYGRRYGFSCQ	E	Y	G	R	R	Y	G	F	S	C	Q	2	0.440388	0.373846	0.579845	0.226169	0.391625	0.434873	0.464693	0.0858367	0.350889	0.0899406
1368	CCDC93_Y209_R213C_YF	CCDC93	Y209	R213C	YF	EFGRRYGFSCQ	E	F	G	R	R	Y	G	F	S	C	Q	1	0.375347	0.446843	0.497841	0.188031	0.371705	0.293775	0.44001	0.0502408	0.284504	0.0752706
1369	CCDC93_Y209_YF	CCDC93	Y209		YF	EFGRRYGFSRQ	E	F	G	R	R	Y	G	F	S	R	Q	1	0.302927	0.358058	0.371787	0.263278	0.241586	0.201537	0.344257	0.0297578	0.235467	0.0255743
1370	CCNB1IP1_Y125	CCNB1IP1	Y125			QMEKIYTQQIQ	Q	M	E	K	I	Y	T	Q	Q	I	Q	1	0.367006	0.260732	0.839789	0.359829	0.236952	0.230723	0.489176	0.251689	0.275835	0.0594476
1371	CCNB1IP1_Y125_Y125C	CCNB1IP1	Y125	Y125C		QMEKICTQQIQ	Q	M	E	K	I	C	T	Q	Q	I	Q	0	0.829442	0.775679	4.34444	0.277809	0.296813	0.284558	1.98319	1.6698	0.286394	0.00786613
1372	CCPG1_Y569	CCPG1	Y569			TVFSDYLHPQY	T	V	F	S	D	Y	L	H	P	Q	Y	2	0.370888	0.649951	0.581622	0.84714	1.03722	0.600827	0.534154	0.118769	0.828394	0.178648
1373	CCPG1_Y569_F566S	CCPG1	Y569	F566S		TVSSDYLHPQY	T	V	S	S	D	Y	L	H	P	Q	Y	2	0.42686	0.407232	0.354125	0.267316	0.334975	0.759647	0.396072	0.0307242	0.453979	0.217897
1374	CCPG1_Y569_F566S_YF	CCPG1	Y569	F566S	YF	TVSSDYLHPQF	T	V	S	S	D	Y	L	H	P	Q	F	1	0.362011	0.457267	0.476497	0.345574	0.361676	0.413108	0.431925	0.0500561	0.373453	0.0288005
1375	CCPG1_Y569_YF	CCPG1	Y569		YF	TVFSDYLHPQF	T	V	F	S	D	Y	L	H	P	Q	F	1	0.613066	0.52939	0.270454	0.428733	0.836421	0.452706	0.47097	0.145843	0.57262	0.186792
1376	CCR5_Y297	CCR5	Y297			INPIIYAFVGE	I	N	P	I	I	Y	A	F	V	G	E	1	3.1373	3.40878	2.76084	2.84123	2.66521	3.55796	3.10231	0.265673	3.02147	0.386101
1377	CCR5_Y297_E302G	CCR5	Y297	E302G		INPIIYAFVGG	I	N	P	I	I	Y	A	F	V	G	G	1	5.25263	5.38142	3.60574	3.53273	2.84579	1.51615	4.7466	0.808416	2.63156	0.837087
1378	CCR5_Y297_G301V	CCR5	Y297	G301V		INPIIYAFVVE	I	N	P	I	I	Y	A	F	V	V	E	1	0.536433	0.988487	1.11818	0.537098	0.643256	0.790439	0.881032	0.249354	0.656931	0.103877
1379	CCR5_Y339	CCR5	Y339			RASSVYTRSTG	R	A	S	S	V	Y	T	R	S	T	G	1	0.403726	0.273233	0.410553	0.389084	0.19168	0.259871	0.362504	0.0631855	0.280211	0.0818633
1380	CCR5_Y339_A335V	CCR5	Y339	A335V		RVSSVYTRSTG	R	V	S	S	V	Y	T	R	S	T	G	1	0.32079	0.384988	0.484478	0.329495	0.01403	0.521328	0.396752	0.067341	0.288284	0.209144
1381	CCR5_Y339_Y339F	CCR5	Y339	Y339F		RASSVFTRSTG	R	A	S	S	V	F	T	R	S	T	G	0	0.294272	0.332434	0.292897	0.135628	0.127206	0.171095	0.306534	0.0183224	0.144643	0.0190179
1382	CCRL2_Y170	CCRL2	Y170			PEFVVYKPQME	P	E	F	V	V	Y	K	P	Q	M	E	1	0.530047	0.723044	0.582407	0.341088	0.279853	0.491202	0.611833	0.0814917	0.370714	0.0887896
1383	CCRL2_Y170_F167Y	CCRL2	Y170	F167Y		PEYVVYKPQME	P	E	Y	V	V	Y	K	P	Q	M	E	2	8.56647	6.71184	6.9637	20.1251	8.71614	6.8294	7.414	0.821377	11.8902	5.87366
1384	CCRL2_Y170_V168M	CCRL2	Y170	V168M		PEFMVYKPQME	P	E	F	M	V	Y	K	P	Q	M	E	1	0.693858	0.498651	0.406837	0.341698	0.514354	0.684034	0.533115	0.119683	0.513362	0.13976
1385	CCT6A_Y229	CCT6A	Y229			RVEDAYILTCN	R	V	E	D	A	Y	I	L	T	C	N	1	0.498116	0.457746	0.565575	0.688736	0.313045	0.180933	0.507146	0.0444815	0.394238	0.215113
1386	CCT6A_Y229_Y229C	CCT6A	Y229	Y229C		RVEDACILTCN	R	V	E	D	A	C	I	L	T	C	N	0	0.40511	0.334621	0.741025	0.382814	0.100426	0.297066	0.493585	0.177317	0.260102	0.11821
1387	CCT6B_Y250	CCT6B	Y250			NSGFFYKTAEE	N	S	G	F	F	Y	K	T	A	E	E	1	0.291206	0.471763	0.796618	0.163329	0.381617	0.243023	0.519862	0.209118	0.262656	0.0901907
1388	CCT6B_Y250_G247A	CCT6B	Y250	G247A		NSAFFYKTAEE	N	S	A	F	F	Y	K	T	A	E	E	1	0.331463	0.362549	0.643243	0.186097	0.25817	0.334548	0.445752	0.140223	0.259605	0.0606133
1389	CCT7_Y263	CCT7	Y263			HTVEDYQAIVD	H	T	V	E	D	Y	Q	A	I	V	D	1	0.462845	0.879972	0.382329	0.325276	0.497064	0.479978	0.575049	0.218105	0.434106	0.0772699
1390	CCT7_Y263_T259A	CCT7	Y263	T259A		HAVEDYQAIVD	H	A	V	E	D	Y	Q	A	I	V	D	1	0.664155	0.514343	0.564363	0.419801	0.640476	0.416427	0.580954	0.0622756	0.492235	0.104832
1391	CD19_Y378	CD19	Y378			GTAPSYGNPSS	G	T	A	P	S	Y	G	N	P	S	S	1	0.219348	0.192547	0.411605	0.199003	0.263184	0.326626	0.2745	0.0975636	0.262938	0.0521024
1392	CD19_Y378_G373S	CD19	Y378	G373S		STAPSYGNPSS	S	T	A	P	S	Y	G	N	P	S	S	1	0.312368	0.267297	0.274989	0.165954	0.297703	0.238059	0.284884	0.0196855	0.233905	0.0538667
1393	CD200R1L_Y138	CD200R1L	Y138			NFHRGYHLQVL	N	F	H	R	G	Y	H	L	Q	V	L	1	0.354152	0.402576	0.417721	0.201594	0.326784	0.502055	0.391483	0.0271115	0.343478	0.123229
1394	CD200R1L_Y138_H135R	CD200R1L	Y138	H135R		NFRRGYHLQVL	N	F	R	R	G	Y	H	L	Q	V	L	1	0.325068	0.521483	0.428775	0.169036	0.247422	0.339066	0.425108	0.0802281	0.251842	0.0694848
1395	CD207_Y217	CD207	Y217			IPKTWYSAEQF	I	P	K	T	W	Y	S	A	E	Q	F	1	0.360844	0.416975	0.697801	0.216834	0.245639	0.274129	0.491873	0.147405	0.245534	0.0233908
1396	CD207_Y217_P213S	CD207	Y217	P213S		ISKTWYSAEQF	I	S	K	T	W	Y	S	A	E	Q	F	1	0.370941	0.408599	0.631987	0.24747	0.328642	0.260114	0.470509	0.115213	0.278742	0.0356602
1397	CD209_Y239	CD209	Y239			KQQEIYQELTQ	K	Q	Q	E	I	Y	Q	E	L	T	Q	1	2.63237	3.08997	1.81341	1.23	1.43488	0.637113	2.51192	0.528069	1.10066	0.338284
1398	CD209_Y239_L242V	CD209	Y239	L242V		KQQEIYQEVTQ	K	Q	Q	E	I	Y	Q	E	V	T	Q	1	2.10311	2.59008	1.84557	0.797622	0.815105	0.601459	2.17959	0.308717	0.738062	0.0968561
1399	CD3D_Y149	CD3D	Y149			RNDQVYQPLRD	R	N	D	Q	V	Y	Q	P	L	R	D	1	0.537066	0.445224	0.536842	2.28982	1.0449	0.748837	0.506377	0.0432421	1.36119	0.667676
1400	CD3D_Y149_Q147R	CD3D	Y149	Q147R		RNDRVYQPLRD	R	N	D	R	V	Y	Q	P	L	R	D	1	0.512413	0.311657	0.555007	0.357144	0.180208	0.210784	0.459692	0.106111	0.249379	0.0772172
1401	CD3E_Y199	CD3E	Y199			GQRDLYSGLNQ	G	Q	R	D	L	Y	S	G	L	N	Q	1	0.247043	0.403045	0.311111	0.511224	0.322796	0.61669	0.3204	0.0640253	0.48357	0.121564
1402	CD3E_Y199_Q204E	CD3E	Y199	Q204E		GQRDLYSGLNE	G	Q	R	D	L	Y	S	G	L	N	E	1	0.288804	0.329612	0.364274	0.318809	0.251271	0.342363	0.327563	0.0308445	0.304148	0.0386064
1403	CD44_Y412	CD44	Y412			RWHEGYRQTPK	R	W	H	E	G	Y	R	Q	T	P	K	1	0.463364	0.450908	0.455938	0.226985	0.338313	0.33362	0.456737	0.00511649	0.299639	0.0514099
1404	CD44_Y412_K417R	CD44	Y412	K417R		RWHEGYRQTPR	R	W	H	E	G	Y	R	Q	T	P	R	1	0.681185	0.171411	0.622222	0.145116	0.238511	0.240619	0.491606	0.227688	0.208082	0.0445318
1405	CD5_Y465	CD5	Y465			SHLSAYPALEG	S	H	L	S	A	Y	P	A	L	E	G	1	0.300606	0.233005	0.315578	0.137421	0.22873	0.288735	0.283063	0.0359201	0.218295	0.0622127
1406	CD5_Y465_H461R	CD5	Y465	H461R		SRLSAYPALEG	S	R	L	S	A	Y	P	A	L	E	G	1	0.313345	0.346874	0.248669	0.139934	0.217934	0.379795	0.302963	0.040759	0.245888	0.0998978
1407	CD5_Y465_Y465F	CD5	Y465	Y465F		SHLSAFPALEG	S	H	L	S	A	F	P	A	L	E	G	0	0.291499	0.255625	0.295428	0.249159	0.213246	0.222271	0.280851	0.0179093	0.228225	0.015254
1408	CD55_Y245	CD55	Y245			RDHYGYRQSVT	R	D	H	Y	G	Y	R	Q	S	V	T	2	0.490453	0.152028	0.107623	0.442699	0.116347	0.248161	0.250034	0.170965	0.269069	0.134051
1409	CD55_Y245_R240H	CD55	Y245	R240H		HDHYGYRQSVT	H	D	H	Y	G	Y	R	Q	S	V	T	2	0.508127	0.195255	0.508547	0.255284	0.413802	0.343971	0.403976	0.147588	0.337686	0.0648669
1410	CD55_Y245_R240H_YF	CD55	Y245	R240H	YF	HDHFGYRQSVT	H	D	H	F	G	Y	R	Q	S	V	T	1	0.268216	2.89062	0.515583	0.456533	0.190809	0.268451	1.22481	1.18223	0.305264	0.111561
1411	CD55_Y245_YF	CD55	Y245		YF	RDHFGYRQSVT	R	D	H	F	G	Y	R	Q	S	V	T	1	0.38431	0.404045	0.580976	0.418235	0.437427	0.398813	0.456444	0.0884255	0.418158	0.0157643
1412	CD55_Y266	CD55	Y266			GEHSIYCTVNN	G	E	H	S	I	Y	C	T	V	N	N	1	0.490144	2.34418	0.761799	0.563793	0.763896	0.75927	1.19871	0.817527	0.695653	0.093258
1413	CD55_Y266_C267S	CD55	Y266	C267S		GEHSIYSTVNN	G	E	H	S	I	Y	S	T	V	N	N	1	0.265847	0.299694	0.382629	0.305247	0.318014	0.306972	0.316057	0.0490599	0.310078	0.00565603
1414	CD59_Y86	CD59	Y86			ENELTYYCCKK	E	N	E	L	T	Y	Y	C	C	K	K	2	6.38293	7.89804	5.02697	9.05535	6.64064	7.01888	6.43598	1.17271	7.57162	1.06045
1415	CD59_Y86_C89Y	CD59	Y86	C89Y		ENELTYYCYKK	E	N	E	L	T	Y	Y	C	Y	K	K	3	1.80434	2.31795	2.34098	2.10602	3.07083	2.10697	2.15442	0.247724	2.42794	0.454588
1416	CD59_Y86_C89Y_YF	CD59	Y86	C89Y	YF	ENELTYFCFKK	E	N	E	L	T	Y	F	C	F	K	K	1	0.736086	1.07355	1.21929	1.42022	1.87737	2.448	1.00964	0.202379	1.9152	0.420438
1417	CD59_Y86_YF	CD59	Y86		YF	ENELTYFCCKK	E	N	E	L	T	Y	F	C	C	K	K	1	1.0305	1.47846	1.16597	2.67068	2.68471	2.24651	1.22497	0.187577	2.53397	0.203343
1418	CD59_Y87	CD59	Y87			NELTYYCCKKD	N	E	L	T	Y	Y	C	C	K	K	D	2	13.8493	13.1642	11.5622	14.0401	12.0691	11.1165	12.8586	0.958417	12.4086	1.21743
1419	CD59_Y87_C89Y	CD59	Y87	C89Y		NELTYYCYKKD	N	E	L	T	Y	Y	C	Y	K	K	D	3	2.19941	3.00302	3.70222	2.51881	3.62019	3.19616	2.96822	0.614012	3.11172	0.453584
1420	CD59_Y87_C89Y_YF	CD59	Y87	C89Y	YF	NELTFYCFKKD	N	E	L	T	F	Y	C	F	K	K	D	1	0.428016	0.595716	0.673668	0.210384	0.224309	0.365633	0.5658	0.102494	0.266776	0.0701338
1421	CD59_Y87_YF	CD59	Y87		YF	NELTFYCCKKD	N	E	L	T	F	Y	C	C	K	K	D	1	0.426859	0.439347	0.770325	0.188583	0.249501	0.280484	0.54551	0.15905	0.239523	0.038176
1422	CDA_Y79	CDA	Y79			AVSEGYKDFRA	A	V	S	E	G	Y	K	D	F	R	A	1	0.277354	0.226509	0.382008	0.112147	0.177143	0.305908	0.295291	0.0647367	0.1984	0.0805178
1423	CDA_Y79_V75I	CDA	Y79	V75I		AISEGYKDFRA	A	I	S	E	G	Y	K	D	F	R	A	1	0.258537	0.179774	0.32547	0.120945	0.166901	0.231399	0.254594	0.0595456	0.173082	0.045304
1424	CDAN1_Y712	CDAN1	Y712			VPLLEYYRDIF	V	P	L	L	E	Y	Y	R	D	I	F	2	7.35187	8.54026	5.78671	7.87337	7.44352	5.94401	7.22628	1.12763	7.08697	0.827027
1425	CDAN1_Y712_R714W	CDAN1	Y712	R714W		VPLLEYYWDIF	V	P	L	L	E	Y	Y	W	D	I	F	2	15.989	15.2881	13.2085	7.38836	9.15585	7.14349	14.8285	1.18074	7.8959	0.896511
1426	CDAN1_Y712_R714W_YF	CDAN1	Y712	R714W	YF	VPLLEYFWDIF	V	P	L	L	E	Y	F	W	D	I	F	1	8.93674	10.3651	8.81016	1.51478	2.07924	1.45134	9.37066	0.705063	1.68179	0.282236
1427	CDAN1_Y712_YF	CDAN1	Y712		YF	VPLLEYFRDIF	V	P	L	L	E	Y	F	R	D	I	F	1	0.607264	0.779459	1.06805	0.46284	0.509082	0.618845	0.818257	0.190104	0.530256	0.0654248
1428	CDAN1_Y713	CDAN1	Y713			PLLEYYRDIFT	P	L	L	E	Y	Y	R	D	I	F	T	2	16.5648	10.6887	8.91011	14.1498	6.41329	5.99879	12.0545	3.27086	8.85395	3.74853
1429	CDAN1_Y713_R714W	CDAN1	Y713	R714W		PLLEYYWDIFT	P	L	L	E	Y	Y	W	D	I	F	T	2	9.51563	14.7914	11.1654	2.92784	3.36595	3.82573	11.8242	2.20363	3.37317	0.366595
1430	CDAN1_Y713_R714W_YF	CDAN1	Y713	R714W	YF	PLLEFYWDIFT	P	L	L	E	F	Y	W	D	I	F	T	1	0.988816	1.48037	1.87794	0.812518	0.178883	0	1.44904	0.363658	0.330467	0.348597
1431	CDAN1_Y713_YF	CDAN1	Y713		YF	PLLEFYRDIFT	P	L	L	E	F	Y	R	D	I	F	T	1	0.397665	1.13096	1.06386	0.340379	0.491775	0.654157	0.864161	0.330998	0.495437	0.128125
1432	CDC14A_Y591	CDC14A	Y591			SLQSEYVHYGG	S	L	Q	S	E	Y	V	H	Y	G	G	2	0.3442	0.336504	0.583875	0.298841	0.319463	0.41784	0.421526	0.114841	0.345381	0.051923
1433	CDC14A_Y591_S589F	CDC14A	Y591	S589F		SLQFEYVHYGG	S	L	Q	F	E	Y	V	H	Y	G	G	2	0.464586	1.14232	0.565807	0.258698	0.320856	0.494414	0.724237	0.298503	0.357989	0.0997489
1434	CDC14A_Y591_S589F_YF	CDC14A	Y591	S589F	YF	SLQFEYVHFGG	S	L	Q	F	E	Y	V	H	F	G	G	1	0.499134	0.792962	0.588254	0.317637	0.665204	0.598153	0.626783	0.12301	0.526998	0.15055
1435	CDC14A_Y591_YF	CDC14A	Y591		YF	SLQSEYVHFGG	S	L	Q	S	E	Y	V	H	F	G	G	1	0.470536	1.0587	0.94426	0.471797	0.570889	0.510817	0.824499	0.254613	0.517834	0.0407574
1436	CDC14C_Y132	CDC14C	Y132			FGDTPYIPFRD	F	G	D	T	P	Y	I	P	F	R	D	1	0.388423	0.404429	0.350468	0.17618	0.323931	0.337567	0.381107	0.0226286	0.279226	0.0730768
1437	CDC14C_Y132_P131S	CDC14C	Y132	P131S		FGDTSYIPFRD	F	G	D	T	S	Y	I	P	F	R	D	1	0.347872	0.393467	0.340628	0.278799	0.316027	0.208886	0.360656	0.0233887	0.267904	0.0444132
1438	CDC42_Y64	CDC42	Y64			AGQEDYDRLRP	A	G	Q	E	D	Y	D	R	L	R	P	1	0.33328	0.444487	0.502454	0.202778	0.251698	0.371254	0.426741	0.0701956	0.275243	0.0707664
1439	CDC42_Y64_Y64C	CDC42	Y64	Y64C		AGQEDCDRLRP	A	G	Q	E	D	C	D	R	L	R	P	0	0.231971	0.311275	0.526782	0.203012	0.247561	0.97498	0.356676	0.124564	0.475184	0.353877
1440	CDC42BPB_Y1638	CDC42BPB	Y1638			SRNKPYISWPS	S	R	N	K	P	Y	I	S	W	P	S	1	0.305729	0.312961	0.47838	0.285376	0.243501	0.329241	0.36569	0.0797385	0.286039	0.0350065
1441	CDC42BPB_Y1638_S1633Y	CDC42BPB	Y1638	S1633Y		YRNKPYISWPS	Y	R	N	K	P	Y	I	S	W	P	S	2	0.260272	0.420363	0.480968	0.247795	0.342363	0.458781	0.387201	0.0931002	0.349647	0.0862886
1442	CDC42BPB_Y1638_S1633Y_YF	CDC42BPB	Y1638	S1633Y	YF	FRNKPYISWPS	F	R	N	K	P	Y	I	S	W	P	S	1	0.371272	0.424907	0.363881	0.253162	0.405804	0.480725	0.386686	0.0271937	0.379897	0.094691
1443	CDC5L_Y459	CDC5L	Y459			DGMADYSDPSY	D	G	M	A	D	Y	S	D	P	S	Y	2	0.492676	0.750112	1.05105	0.294875	0.429013	0.592641	0.764613	0.228186	0.438843	0.121761
1444	CDC5L_Y459_Y459C	CDC5L	Y459	Y459C		DGMADCSDPSY	D	G	M	A	D	C	S	D	P	S	Y	1	0.765404	0.815481	0.92696	0.255697	0.569409	0.785882	0.835948	0.067524	0.536996	0.217657
1445	CDC5L_Y459_Y459C_YF	CDC5L	Y459	Y459C	YF	DGMADCSDPSF	D	G	M	A	D	C	S	D	P	S	F	0	0.455046	0.643985	0.536213	0.312494	0.425912	0.413749	0.545081	0.0773884	0.384052	0.0508423
1446	CDC5L_Y459_YF	CDC5L	Y459		YF	DGMADYSDPSF	D	G	M	A	D	Y	S	D	P	S	F	1	0.596645	0.735805	0.7839	0.299389	0.395166	0.462013	0.70545	0.0794029	0.385523	0.0667402
1447	CDC5L_Y464	CDC5L	Y464			YSDPSYVKQME	Y	S	D	P	S	Y	V	K	Q	M	E	2	0.452359	0.370557	0.741563	0.242506	0.371114	0.401493	0.521493	0.159156	0.338371	0.0689118
1448	CDC5L_Y464_Y459C	CDC5L	Y464	Y459C		CSDPSYVKQME	C	S	D	P	S	Y	V	K	Q	M	E	1	0.585854	0.80894	0.771173	0.249908	0.430665	0.378351	0.721989	0.0974887	0.352975	0.0759443
1449	CDC5L_Y464_YF	CDC5L	Y464		YF	FSDPSYVKQME	F	S	D	P	S	Y	V	K	Q	M	E	1	0.263575	0.240646	0.394598	0.201923	0.253606	0.33558	0.299606	0.0678183	0.263703	0.0550303
1450	CDC73_Y290	CDC73	Y290			PIPAAYNRYDQ	P	I	P	A	A	Y	N	R	Y	D	Q	2	0.287766	0.354809	0.805729	0.122085	0.36694	0.533547	0.482768	0.230002	0.340857	0.168988
1451	CDC73_Y290_R292K	CDC73	Y290	R292K		PIPAAYNKYDQ	P	I	P	A	A	Y	N	K	Y	D	Q	2	0.263466	0.403321	0.511111	0.30184	0.187067	0.1913	0.392633	0.101382	0.226736	0.0531351
1452	CDC73_Y290_R292K_YF	CDC73	Y290	R292K	YF	PIPAAYNKFDQ	P	I	P	A	A	Y	N	K	F	D	Q	1	0.268581	0.360137	0.0622222	0.227892	0.296813	0.569116	0.230313	0.124597	0.364607	0.147322
1453	CDC73_Y290_YF	CDC73	Y290		YF	PIPAAYNRFDQ	P	I	P	A	A	Y	N	R	F	D	Q	1	0.459124	0.383078	0.49168	0.227469	0.129193	0.328886	0.444628	0.0455063	0.228516	0.0815277
1454	CDC73_Y293	CDC73	Y293			AAYNRYDQERF	A	A	Y	N	R	Y	D	Q	E	R	F	2	0.369675	0.381069	0.372234	0.224963	0.265452	0.252081	0.374326	0.00488076	0.247499	0.0168441
1455	CDC73_Y293_R292K	CDC73	Y293	R292K		AAYNKYDQERF	A	A	Y	N	K	Y	D	Q	E	R	F	2	0.341622	0.429352	0.367812	0.0734425	0.265172	0.211542	0.379595	0.0367719	0.183386	0.0807657
1456	CDC73_Y293_R292K_YF	CDC73	Y293	R292K	YF	AAFNKYDQERF	A	A	F	N	K	Y	D	Q	E	R	F	1	0.326607	0.352308	0.449875	0.267484	0.20363	0.319452	0.376263	0.0530984	0.263522	0.0473673
1457	CDC73_Y293_YF	CDC73	Y293		YF	AAFNRYDQERF	A	A	F	N	R	Y	D	Q	E	R	F	1	0.286703	0.356037	0.418413	0.305515	0.255019	0.211296	0.353718	0.0537952	0.257277	0.0384981
1458	CDCP1_Y707	CDCP1	Y707			PAVGIYNDNIN	P	A	V	G	I	Y	N	D	N	I	N	1	0.76219	0.475985	0.396666	0.476531	0.485695	0.426837	0.544947	0.15699	0.463021	0.0258577
1459	CDCP1_Y707_D709G	CDCP1	Y707	D709G		PAVGIYNGNIN	P	A	V	G	I	Y	N	G	N	I	N	1	0.516899	0.796456	0.627033	0.185206	0.318014	1.84816	0.646796	0.114981	0.783794	0.754572
1460	CDH1_Y68	CDH1	Y68			RQRTAYFSLDT	R	Q	R	T	A	Y	F	S	L	D	T	1	0.479085	0.297867	0.35	0.250212	0.270171	0.481238	0.37565	0.0761729	0.333874	0.10452
1461	CDH1_Y68_D72N	CDH1	Y68	D72N		RQRTAYFSLNT	R	Q	R	T	A	Y	F	S	L	N	T	1	0.317103	0.194147	0.610256	0.673129	0.391001	0.291855	0.373835	0.174548	0.451995	0.161519
1462	CDH1_Y876	CDH1	Y876			KLADMYGGGED	K	L	A	D	M	Y	G	G	G	E	D	1	0.380812	0.384154	0.584965	0.221792	0.237487	0.392868	0.449977	0.0954604	0.284049	0.077213
1463	CDH1_Y876_E880K	CDH1	Y876	E880K		KLADMYGGGKD	K	L	A	D	M	Y	G	G	G	K	D	1	0.299749	0.246209	0.320539	0.167245	0.178883	0.200176	0.288832	0.0313114	0.182101	0.0136355
1464	CDH13_Y66	CDH13	Y66			NDKLRYEVSSP	N	D	K	L	R	Y	E	V	S	S	P	1	0.300638	0.705133	0.687769	0.16348	0.39619	0.143427	0.564513	0.186722	0.234365	0.11472
1465	CDH13_Y66_R65C	CDH13	Y66	R65C		NDKLCYEVSSP	N	D	K	L	C	Y	E	V	S	S	P	1	0.486688	0.580666	0.70351	0.234757	0.281192	0.1487	0.590288	0.0887781	0.22155	0.0548897
1466	CDH17_Y489	CDH17	Y489			SSKILYHIIKG	S	S	K	I	L	Y	H	I	I	K	G	1	0.314671	0.509375	0.353005	0.351072	0.266722	0.579779	0.39235	0.0842155	0.399191	0.132257
1467	CDH17_Y489_K486E	CDH17	Y489	K486E		SSEILYHIIKG	S	S	E	I	L	Y	H	I	I	K	G	1	23.6741	17.8863	18.8348	25.7744	22.1864	22.2288	20.1317	2.5346	23.3965	1.6815
1468	CDH17_Y489_S484I	CDH17	Y489	S484I		ISKILYHIIKG	I	S	K	I	L	Y	H	I	I	K	G	1	0.346686	0.302145	0.728749	0.466744	0.263775	0.638612	0.459193	0.19147	0.456377	0.153202
1469	CDH23_Y1672	CDH23	Y1672			NGTVTYAIVAG	N	G	T	V	T	Y	A	I	V	A	G	1	0.406393	0.502597	0.639637	0.161096	0.584507	0.318579	0.516209	0.0957068	0.354727	0.174736
1470	CDH23_Y1672_T1671S	CDH23	Y1672	T1671S		NGTVSYAIVAG	N	G	T	V	S	Y	A	I	V	A	G	1	0.394688	0.319454	0.404941	0.1807	0.263284	0.289863	0.373028	0.0381128	0.244616	0.0464793
1471	CDH23_Y1672_V1675I	CDH23	Y1672	V1675I		NGTVTYAIIAG	N	G	T	V	T	Y	A	I	I	A	G	1	0.506893	0.580883	0.735037	0.320128	0.386008	0.429565	0.607604	0.0950367	0.378567	0.0449863
1472	CDH23_Y2949	CDH23	Y2949			AIIGIYILRDD	A	I	I	G	I	Y	I	L	R	D	D	1	0.499976	0.712799	0.804608	0.696951	0.703725	0.523896	0.672461	0.127594	0.641524	0.0832215
1473	CDH23_Y2949_D2954N	CDH23	Y2949	D2954N		AIIGIYILRDN	A	I	I	G	I	Y	I	L	R	D	N	1	0.571694	0.412763	0.799862	0.394046	0.37013	1.12418	0.594773	0.158873	0.629452	0.349962
1474	CDH23_Y2949_I2950N	CDH23	Y2949	I2950N		AIIGIYNLRDD	A	I	I	G	I	Y	N	L	R	D	D	1	0.370509	0.413016	0.432232	0.258008	0.443673	0.424823	0.405252	0.0257896	0.375502	0.083436
1475	CDH4_Y205	CDH4	Y205			DIPIRYSITGV	D	I	P	I	R	Y	S	I	T	G	V	1	0.343407	0.474906	0.546335	0.26599	0.294311	0.41004	0.454882	0.084046	0.323447	0.0623128
1476	CDH4_Y205_T208M	CDH4	Y205	T208M		DIPIRYSIMGV	D	I	P	I	R	Y	S	I	M	G	V	1	0.288327	0.574968	0.954661	0.192345	0.253707	0.483212	0.605985	0.272912	0.309755	0.125185
1477	CDH5_Y223	CDH5	Y223			EKQARYEIVVE	E	K	Q	A	R	Y	E	I	V	V	E	1	0.39057	0.373181	0.560824	0.190719	0.262439	0.377176	0.441525	0.0846556	0.276778	0.076793
1478	CDH5_Y223_V227E	CDH5	Y223	V227E		EKQARYEIVEE	E	K	Q	A	R	Y	E	I	V	E	E	1	0.447791	0.503688	0.429629	0.234152	0.231283	0.302891	0.460369	0.0315153	0.256109	0.0331009
1479	CDH5_Y82	CDH5	Y82			RKNAKYLLKGE	R	K	N	A	K	Y	L	L	K	G	E	1	0.337186	0.505099	0.712687	0.417177	0.296082	0.443992	0.518324	0.153582	0.38575	0.0643429
1480	CDH5_Y82_N79T	CDH5	Y82	N79T		RKTAKYLLKGE	R	K	T	A	K	Y	L	L	K	G	E	1	0.306533	0.25856	0.532836	0.137747	0.183742	0.169885	0.365976	0.119602	0.163791	0.0192653
1481	CDK11B_Y449	CDK11B	Y449			IEEGTYGVVYR	I	E	E	G	T	Y	G	V	V	Y	R	2	0.371737	0.609603	0.590993	0.389522	0.4746	0.258689	0.524111	0.108012	0.37427	0.0888025
1482	CDK11B_Y449_V452A	CDK11B	Y449	V452A		IEEGTYGVAYR	I	E	E	G	T	Y	G	V	A	Y	R	2	0.373965	0.504891	2.04422	0.179915	0.303904	0.389117	0.974357	0.75839	0.290979	0.0858941
1483	CDK11B_Y449_V452A_YF	CDK11B	Y449	V452A	YF	IEEGTYGVAFR	I	E	E	G	T	Y	G	V	A	F	R	1	0.468766	0.392065	0.632858	0.257021	0.326998	0.324283	0.497897	0.100438	0.302767	0.0323665
1484	CDK11B_Y449_YF	CDK11B	Y449		YF	IEEGTYGVVFR	I	E	E	G	T	Y	G	V	V	F	R	1	0.515727	0.497047	0.634945	0.317482	0.542976	0.641945	0.54924	0.0610809	0.500801	0.135777
1485	CDK11B_Y453	CDK11B	Y453			TYGVVYRAKDK	T	Y	G	V	V	Y	R	A	K	D	K	2	0.324913	0.210245	0.226205	0.331294	0.174151	0.249206	0.253788	0.0507137	0.25155	0.0641747
1486	CDK11B_Y453_V452A	CDK11B	Y453	V452A		TYGVAYRAKDK	T	Y	G	V	A	Y	R	A	K	D	K	2	0.251319	0.341932	0.529794	0.228805	0.218067	0.409296	0.374348	0.115975	0.285389	0.087725
1487	CDK11B_Y453_V452A_YF	CDK11B	Y453	V452A	YF	TFGVAYRAKDK	T	F	G	V	A	Y	R	A	K	D	K	1	1.10616	0.32806	0.511217	0.135552	0.117163	0.387108	0.648478	0.332155	0.213274	0.123148
1488	CDK11B_Y453_YF	CDK11B	Y453		YF	TFGVVYRAKDK	T	F	G	V	V	Y	R	A	K	D	K	1	0.165378	0.416983	0.248694	0.207613	0.188494	0.209628	0.277018	0.104652	0.201911	0.00952325
1489	CDK13_Y351	CDK13	Y351			GGSSPYSRRLP	G	G	S	S	P	Y	S	R	R	L	P	1	0.267078	0.213149	0.271908	0.195353	0.178088	0.539284	0.250712	0.0266342	0.304242	0.166349
1490	CDK13_Y351_P356A	CDK13	Y351	P356A		GGSSPYSRRLA	G	G	S	S	P	Y	S	R	R	L	A	1	0.265207	0.31708	0.300636	0.243841	0.329081	0.342167	0.294308	0.0216445	0.30503	0.0435956
1491	CDK13_Y399	CDK13	Y399			RSRSPYSPVLR	R	S	R	S	P	Y	S	P	V	L	R	1	0.384797	0.49721	1.57328	0.475626	0.386029	0.30617	0.818428	0.535728	0.389275	0.0692179
1492	CDK13_Y399_L403F	CDK13	Y399	L403F		RSRSPYSPVFR	R	S	R	S	P	Y	S	P	V	F	R	1	0.380694	0.46192	0.74557	0.248834	0.366284	0.263248	0.529395	0.156414	0.292789	0.0523015
1493	CDK13_Y415	CDK13	Y415			RSRSPYSSRHS	R	S	R	S	P	Y	S	S	R	H	S	1	0.424802	0.288476	0.344927	0.43137	0.149808	0.629852	0.352735	0.055928	0.403677	0.196953
1494	CDK13_Y415_R410Q	CDK13	Y415	R410Q		QSRSPYSSRHS	Q	S	R	S	P	Y	S	S	R	H	S	1	0.570152	0.479028	0.257994	0.277069	0.194342	0.416427	0.435725	0.131065	0.295946	0.091643
1495	CDK13_Y716	CDK13	Y716			IGEGTYGQVYK	I	G	E	G	T	Y	G	Q	V	Y	K	2	0.192611	0.205399	0.229798	0.144759	0.367299	0.220647	0.209269	0.0154263	0.244235	0.0923699
1496	CDK13_Y716_G714R	CDK13	Y716	G714R		IGERTYGQVYK	I	G	E	R	T	Y	G	Q	V	Y	K	2	0.245379	0.159205	0.244286	0.219061	0.231865	0.272058	0.21629	0.0403676	0.240995	0.0225787
1497	CDK13_Y716_G714R_YF	CDK13	Y716	G714R	YF	IGERTYGQVFK	I	G	E	R	T	Y	G	Q	V	F	K	1	0.198785	0.337914	0.476328	0.213213	0.269089	0.344651	0.337676	0.113307	0.275651	0.0538596
1498	CDK13_Y716_G717R	CDK13	Y716	G717R		IGEGTYRQVYK	I	G	E	G	T	Y	R	Q	V	Y	K	2	0.300241	0.202156	0.389461	0.232676	0.222395	0.264023	0.297286	0.0764958	0.239698	0.0177051
1499	CDK13_Y716_G717R_YF	CDK13	Y716	G717R	YF	IGEGTYRQVFK	I	G	E	G	T	Y	R	Q	V	F	K	1	0.273494	0.257117	0.455797	0.173451	0.270312	0.60093	0.328802	0.0900472	0.348231	0.183009
1500	CDK13_Y716_YF	CDK13	Y716		YF	IGEGTYGQVFK	I	G	E	G	T	Y	G	Q	V	F	K	1	0.283899	0.413362	0.388889	0.185983	0.222243	0.364313	0.36205	0.0561569	0.257513	0.0769563
1501	CDK2_Y15	CDK2	Y15			IGEGTYGVVYK	I	G	E	G	T	Y	G	V	V	Y	K	2	0.407282	0.358619	0.492105	0.222377	0.187324	0.267442	0.419335	0.055158	0.225714	0.0327932
1502	CDK2_Y15_V18L	CDK2	Y15	V18L		IGEGTYGVLYK	I	G	E	G	T	Y	G	V	L	Y	K	2	0.391111	0.329045	0.615173	0.176758	0.442217	0.343877	0.44511	0.122893	0.320951	0.109579
1503	CDK2_Y15_V18L_YF	CDK2	Y15	V18L	YF	IGEGTYGVLFK	I	G	E	G	T	Y	G	V	L	F	K	1	0.252068	0.540114	0.828916	0.103563	0.275566	0.37419	0.540366	0.235497	0.251106	0.111828
1504	CDK2_Y15_Y15S	CDK2	Y15	Y15S		IGEGTSGVVYK	I	G	E	G	T	S	G	V	V	Y	K	1	0.241682	0.33535	0.377778	0.266444	0.312435	0.228144	0.31827	0.0568584	0.269008	0.0344593
1505	CDK2_Y15_Y15S_YF	CDK2	Y15	Y15S	YF	IGEGTSGVVFK	I	G	E	G	T	S	G	V	V	F	K	0	0.349516	0.319178	0.478839	0.209126	0.248271	0.282228	0.382511	0.0692311	0.246542	0.0298688
1506	CDK2_Y15_YF	CDK2	Y15		YF	IGEGTYGVVFK	I	G	E	G	T	Y	G	V	V	F	K	1	0.492463	0.494572	0.723742	0.183749	0.249729	0.39938	0.570259	0.108532	0.277619	0.090213
1507	CDK2_Y19	CDK2	Y19			TYGVVYKARNK	T	Y	G	V	V	Y	K	A	R	N	K	2	0.326789	0.325895	0.523716	0.263531	0.2373	0.264382	0.392133	0.0930439	0.255071	0.0125708
1508	CDK2_Y19_V18L	CDK2	Y19	V18L		TYGVLYKARNK	T	Y	G	V	L	Y	K	A	R	N	K	2	0.29178	0.232457	0.253801	0.133012	0.239298	0.330369	0.259346	0.024534	0.234226	0.0806507
1509	CDK2_Y19_V18L_YF	CDK2	Y19	V18L	YF	TFGVLYKARNK	T	F	G	V	L	Y	K	A	R	N	K	1	0.57681	0.397595	0.522827	0.182817	0.22821	0.244606	0.499077	0.0750665	0.218544	0.0261349
1510	CDK2_Y19_Y15S	CDK2	Y19	Y15S		TSGVVYKARNK	T	S	G	V	V	Y	K	A	R	N	K	1	0.207234	0.211619	0.164607	0.225757	0.191397	0.419714	0.194486	0.0212038	0.278956	0.100514
1511	CDK2_Y19_YF	CDK2	Y19		YF	TFGVVYKARNK	T	F	G	V	V	Y	K	A	R	N	K	1	0.692685	0.346285	1.00306	0.212626	0.277632	0.425202	0.680678	0.268263	0.305153	0.0889388
1512	CDK5_Y15	CDK5	Y15			IGEGTYGTVFK	I	G	E	G	T	Y	G	T	V	F	K	1	0.307325	0.473556	0.557285	0.2099	0.362412	0.259731	0.446056	0.103882	0.277348	0.0634967
1513	CDK5_Y15_G16R	CDK5	Y15	G16R		IGEGTYRTVFK	I	G	E	G	T	Y	R	T	V	F	K	1	0.27708	0.31095	0.357629	0.174793	0.181722	0.243907	0.31522	0.0330226	0.200141	0.0310765
1514	CDKL5_Y171	CDKL5	Y171			ANYTEYVATRW	A	N	Y	T	E	Y	V	A	T	R	W	2	1.07573	1.10811	1.13557	0.899386	1.06535	0.850637	1.10647	0.0244571	0.938457	0.0919062
1515	CDKL5_Y171_R175S	CDKL5	Y171	R175S		ANYTEYVATSW	A	N	Y	T	E	Y	V	A	T	S	W	2	1.42245	1.97601	1.44729	0.858871	1.08599	0.66696	1.61525	0.255298	0.870608	0.171271
1516	CDKL5_Y171_R175S_YF	CDKL5	Y171	R175S	YF	ANFTEYVATSW	A	N	F	T	E	Y	V	A	T	S	W	1	0.55485	0.599595	1.04995	0.349916	0.450157	0.403504	0.734799	0.223594	0.401193	0.0409559
1517	CDKL5_Y171_YF	CDKL5	Y171		YF	ANFTEYVATRW	A	N	F	T	E	Y	V	A	T	R	W	1	0.387463	0.458176	0.802374	0.369733	0.339491	0.614111	0.549338	0.181238	0.441111	0.12295
1518	CDKL5_Y177	CDKL5	Y177			VATRWYRSPEL	V	A	T	R	W	Y	R	S	P	E	L	1	0.264776	0.311657	0.330002	0.216399	0.249868	0.538611	0.302145	0.0274645	0.334959	0.14465
1519	CDKL5_Y177_L182P	CDKL5	Y177	L182P		VATRWYRSPEP	V	A	T	R	W	Y	R	S	P	E	P	1	0.297448	0.219889	0.60101	0.204601	0.184566	0.683679	0.372782	0.164458	0.357615	0.230707
1520	CDKL5_Y177_P180L	CDKL5	Y177	P180L		VATRWYRSLEL	V	A	T	R	W	Y	R	S	L	E	L	1	0.306791	0.236123	0.455351	0.2557	0.320605	0.251543	0.332755	0.091363	0.275949	0.0316219
1521	CDKL5_Y177_R175S	CDKL5	Y177	R175S		VATSWYRSPEL	V	A	T	S	W	Y	R	S	P	E	L	1	0.283386	0.389293	0.583445	0.214892	0.190517	0.358755	0.418708	0.124251	0.254721	0.0742331
1522	CDKL5_Y177_R178P	CDKL5	Y177	R178P		VATRWYPSPEL	V	A	T	R	W	Y	P	S	P	E	L	1	0.30932	0.222974	0.534441	0.208946	0.310258	0.440654	0.355578	0.131296	0.319953	0.0948425
1523	CDKL5_Y177_R178Q	CDKL5	Y177	R178Q		VATRWYQSPEL	V	A	T	R	W	Y	Q	S	P	E	L	1	0.362731	0.50388	0.519068	0.300158	0.454739	0.372366	0.461893	0.0703919	0.375754	0.0631531
1524	CDKL5_Y177_R178W	CDKL5	Y177	R178W		VATRWYWSPEL	V	A	T	R	W	Y	W	S	P	E	L	1	7.76415	9.23637	5.75291	7.17755	7.28156	5.66569	7.58448	1.42778	6.70827	0.738438
1525	CDKL5_Y286	CDKL5	Y286			DPADRYLTEQC	D	P	A	D	R	Y	L	T	E	Q	C	1	0.304129	0.514943	0.651018	0.222248	0.175891	0.426294	0.49003	0.142708	0.274811	0.108774
1526	CDKL5_Y286_C291Y	CDKL5	Y286	C291Y		DPADRYLTEQY	D	P	A	D	R	Y	L	T	E	Q	Y	2	0.46531	0.411765	0.420952	0.320301	0.33247	0.286494	0.432676	0.0233788	0.313088	0.01945
1527	CDKL5_Y286_C291Y_YF	CDKL5	Y286	C291Y	YF	DPADRYLTEQF	D	P	A	D	R	Y	L	T	E	Q	F	1	0.416194	0.4443	0.505829	0.2235	0.30701	0.376209	0.455441	0.0374316	0.30224	0.0624346
1528	CDKL5_Y286_T288I	CDKL5	Y286	T288I		DPADRYLIEQC	D	P	A	D	R	Y	L	I	E	Q	C	1	0.5097	0.737353	0.739278	0.224545	0.428004	0.62158	0.662111	0.107773	0.42471	0.162106
1529	CDKN1B_Y74	CDKN1B	Y74			PLEGKYEWQEV	P	L	E	G	K	Y	E	W	Q	E	V	1	0.392362	0.511117	0.766147	0.261956	0.248051	0.425508	0.556542	0.155941	0.311838	0.0805766
1530	CDKN1B_Y74_P69L	CDKN1B	Y74	P69L		LLEGKYEWQEV	L	L	E	G	K	Y	E	W	Q	E	V	1	1.0766	0.963303	0.855555	0.491474	0.0433656	0.167387	0.965154	0.0902523	0.234076	0.188919
1531	CDKN2A_Y44	CDKN2A	Y44			NAPNSYGRRPI	N	A	P	N	S	Y	G	R	R	P	I	1	0.245632	0.259915	0.468903	0.329446	0.2689	0.300013	0.324817	0.102051	0.299453	0.0247211
1532	CDKN2A_Y44_I49S	CDKN2A	Y44	I49S		NAPNSYGRRPS	N	A	P	N	S	Y	G	R	R	P	S	1	0.374652	0.303172	0.741599	0.412436	0.221629	0.365553	0.473141	0.192058	0.333206	0.0811854
1533	CDKN2A_Y44_I49T	CDKN2A	Y44	I49T		NAPNSYGRRPT	N	A	P	N	S	Y	G	R	R	P	T	1	0.335693	0.488799	0.577778	0.248374	0.289983	0.127533	0.467423	0.0999798	0.221963	0.068899
1534	CDKN2A_Y44_P48L	CDKN2A	Y44	P48L		NAPNSYGRRLI	N	A	P	N	S	Y	G	R	R	L	I	1	0.275337	0.224788	0.359644	0.229869	0.211426	0.378244	0.28659	0.055627	0.273179	0.0746721
1535	CEACAM7_Y236	CEACAM7	Y236			TLNVRYESVQA	T	L	N	V	R	Y	E	S	V	Q	A	1	0.315511	0.284004	1.14893	0.305629	0.281408	0.443429	0.582814	0.400509	0.343489	0.0713569
1536	CEACAM7_Y236_Y236H	CEACAM7	Y236	Y236H		TLNVRHESVQA	T	L	N	V	R	H	E	S	V	Q	A	0	0.233908	0.468915	0.381146	0.195692	0.192559	0.253692	0.361323	0.0969595	0.213981	0.0281092
1537	CEFIP_Y1332	CEFIP	Y1332			ALAAPYVLYPG	A	L	A	A	P	Y	V	L	Y	P	G	2	3.04477	3.18262	2.42764	0.297029	0.564756	0.40898	2.88501	0.328268	0.423589	0.109786
1538	CEFIP_Y1332_G1337S	CEFIP	Y1332	G1337S		ALAAPYVLYPS	A	L	A	A	P	Y	V	L	Y	P	S	2	1.12936	0.968564	1.25926	0.2748	0.401166	0.458865	1.11906	0.118899	0.378277	0.0768677
1539	CEFIP_Y1332_G1337S_YF	CEFIP	Y1332	G1337S	YF	ALAAPYVLFPS	A	L	A	A	P	Y	V	L	F	P	S	1	1.48938	1.72671	1.48283	0.491784	0.381012	0.546609	1.56631	0.113452	0.473135	0.0688786
1540	CEFIP_Y1332_YF	CEFIP	Y1332		YF	ALAAPYVLFPG	A	L	A	A	P	Y	V	L	F	P	G	1	2.64609	2.45465	2.21815	0.573778	0.451765	0.466489	2.43963	0.175028	0.497344	0.0543802
1541	CEFIP_Y210	CEFIP	Y210			THQNSYQPGRK	T	H	Q	N	S	Y	Q	P	G	R	K	1	0.208656	0.317912	0.390778	0.208556	0.180221	0.80068	0.305782	0.0748443	0.396486	0.286043
1542	CEFIP_Y210_N208K	CEFIP	Y210	N208K		THQKSYQPGRK	T	H	Q	K	S	Y	Q	P	G	R	K	1	0.410862	0.413919	0.205828	0.223157	0.201243	0.332225	0.343536	0.0973825	0.252209	0.0572832
1543	CEMIP2_Y1015	CEMIP2	Y1015			ITRDEYPSNPM	I	T	R	D	E	Y	P	S	N	P	M	1	0.344696	0.388654	0.431746	0.206529	0.216464	0.379549	0.388365	0.0355386	0.267514	0.0793248
1544	CEMIP2_Y1015_I1010V	CEMIP2	Y1015	I1010V		VTRDEYPSNPM	V	T	R	D	E	Y	P	S	N	P	M	1	0.394259	0.33537	0.412717	0.208741	0.876268	0.513192	0.380782	0.0329834	0.532733	0.272867
1545	CENPF_Y1920	CENPF	Y1920			EHEALYLEADL	E	H	E	A	L	Y	L	E	A	D	L	1	1.41671	1.60733	1.54422	0.52823	0.703829	0.30915	1.52275	0.0792867	0.513736	0.161453
1546	CENPF_Y1920_E1915A	CENPF	Y1920	E1915A		AHEALYLEADL	A	H	E	A	L	Y	L	E	A	D	L	1	1.28051	1.53473	1.167	0.353247	0.457608	0.433023	1.32741	0.153743	0.414626	0.0445468
1547	CENPF_Y700	CENPF	Y700			TQKLAYMELQQ	T	Q	K	L	A	Y	M	E	L	Q	Q	1	0.294041	0.426336	0.415621	0.22306	0.301494	0.461977	0.378666	0.0599984	0.328844	0.0994361
1548	CENPF_Y700_M701V	CENPF	Y700	M701V		TQKLAYVELQQ	T	Q	K	L	A	Y	V	E	L	Q	Q	1	0.333925	0.507103	0.538354	0.495722	0.301844	0.184613	0.459794	0.0899124	0.327393	0.128288
1549	CEP120_Y884	CEP120	Y884			QMRLRYLAAEE	Q	M	R	L	R	Y	L	A	A	E	E	1	0.506313	0.834011	0.630908	0.213033	0.38968	0.390004	0.657077	0.135056	0.330905	0.0833483
1550	CEP120_Y884_Q879H	CEP120	Y884	Q879H		HMRLRYLAAEE	H	M	R	L	R	Y	L	A	A	E	E	1	0.504296	0.672201	0.632858	0.17266	0.205774	0.510745	0.603118	0.0716999	0.296393	0.152172
1551	CEP152_Y268	CEP152	Y268			ERQIRYLNHQL	E	R	Q	I	R	Y	L	N	H	Q	L	1	0.282347	0.327889	0.426206	0.224662	0.266337	0.444085	0.345481	0.0600332	0.311695	0.0951478
1552	CEP152_Y268_Q265P	CEP152	Y268	Q265P		ERPIRYLNHQL	E	R	P	I	R	Y	L	N	H	Q	L	1	0.305992	0.273395	0.382988	0.224338	0.198217	0.283156	0.320792	0.045949	0.235237	0.0355226
1553	CEP43_Y267	CEP43	Y267			KPEKTYGLRKE	K	P	E	K	T	Y	G	L	R	K	E	1	0.546352	0.275498	0.311289	0.129835	0.276725	0.328461	0.377713	0.120138	0.245007	0.0841332
1554	CEP43_Y267_K271N	CEP43	Y267	K271N		KPEKTYGLRNE	K	P	E	K	T	Y	G	L	R	N	E	1	0.312192	0.263505	0.409942	0.204411	0.224268	0.20799	0.328546	0.0608907	0.212223	0.0086415
1555	CERT1_Y143	CERT1	Y143			SGASGYSATST	S	G	A	S	G	Y	S	A	T	S	T	1	0.570274	0.276914	0.338068	0.189269	0.185924	0.337509	0.395085	0.126368	0.237567	0.0706824
1556	CERT1_Y143_S138C	CERT1	Y143	S138C		CGASGYSATST	C	G	A	S	G	Y	S	A	T	S	T	1	0.447985	0.613574	0.527911	0.265977	0.400002	0.3603	0.529823	0.0676151	0.342093	0.0562097
1557	CFAP221_Y798	CFAP221	Y798			FPMLNYKDIRK	F	P	M	L	N	Y	K	D	I	R	K	1	0.383025	0.360264	0.209028	0.311941	0.231946	0.392314	0.317439	0.0772193	0.312067	0.0654698
1558	CFAP221_Y798_M795I	CFAP221	Y798	M795I		FPILNYKDIRK	F	P	I	L	N	Y	K	D	I	R	K	1	0.259472	0.325938	0.424158	0.146321	0.344587	0.326819	0.336523	0.0676482	0.272576	0.0895699
1559	CFAP410_Y68	CFAP410	Y68			RLSELYLRRNR	R	L	S	E	L	Y	L	R	R	N	R	1	0.685704	0.31815	0.673824	0.316343	0.218635	0.588269	0.559226	0.170536	0.374416	0.15639
1560	CFAP410_Y68_R73P	CFAP410	Y68	R73P		RLSELYLRRNP	R	L	S	E	L	Y	L	R	R	N	P	1	0.268443	0.382736	1.16847	0.156494	0.619291	0.639704	0.606551	0.40007	0.47183	0.223132
1561	CFAP45_Y289	CFAP45	Y289			EQMLEYMEQLQ	E	Q	M	L	E	Y	M	E	Q	L	Q	1	0.350461	0.513443	0.570453	0.325263	0.406883	0.451825	0.478119	0.0932199	0.394657	0.0523868
1562	CFAP45_Y289_E291G	CFAP45	Y289	E291G		EQMLEYMGQLQ	E	Q	M	L	E	Y	M	G	Q	L	Q	1	0.376529	0.446535	0.450074	0.244939	0.310836	0.205328	0.424379	0.0338661	0.253701	0.0435168
1563	CFAP47_Y557	CFAP47	Y557			AKRKNYAPVAM	A	K	R	K	N	Y	A	P	V	A	M	1	0.277708	0.14567	0.39079	0.109513	0.283983	0.379411	0.271389	0.10017	0.257636	0.111749
1564	CFAP47_Y557_A561T	CFAP47	Y557	A561T		AKRKNYAPVTM	A	K	R	K	N	Y	A	P	V	T	M	1	0.255324	0.23444	0.385515	0.176316	0.139547	0.325699	0.29176	0.066841	0.213854	0.0804984
1565	CFAP58_Y501	CFAP58	Y501			SDRNLYSKNLV	S	D	R	N	L	Y	S	K	N	L	V	1	0.255283	0.213322	0.256662	0.163683	0.191497	0.295784	0.241756	0.0201136	0.216988	0.0568624
1566	CFAP58_Y501_S496T	CFAP58	Y501	S496T		TDRNLYSKNLV	T	D	R	N	L	Y	S	K	N	L	V	1	0.227935	0.312515	0.226351	0.172226	0.0473079	0.338618	0.2556	0.0402501	0.186051	0.119328
1567	CFH_Y1008	CFH	Y1008			EKKDVYKAGEQ	E	K	K	D	V	Y	K	A	G	E	Q	1	0.264329	1.16026	0.248233	0.159707	0.259993	0.234406	0.557606	0.426188	0.218035	0.0425468
1568	CFH_Y1008_A1010T	CFH	Y1008	A1010T		EKKDVYKTGEQ	E	K	K	D	V	Y	K	T	G	E	Q	1	0.251483	0.239015	0.327203	0.153254	0.160203	0.32323	0.272567	0.0389672	0.212229	0.078541
1569	CFH_Y1008_V1007I	CFH	Y1008	V1007I		EKKDIYKAGEQ	E	K	K	D	I	Y	K	A	G	E	Q	1	0.226712	0.28962	0.457217	0.133896	0.205585	0.323563	0.324516	0.0972846	0.221015	0.078196
1570	CFH_Y1008_V1007L	CFH	Y1008	V1007L		EKKDLYKAGEQ	E	K	K	D	L	Y	K	A	G	E	Q	1	0.344436	0.329928	0.557545	0.182938	0.226925	0.27819	0.410636	0.104049	0.229351	0.0389241
1571	CFI_Y421	CFI	Y421			IFHENYNAGTY	I	F	H	E	N	Y	N	A	G	T	Y	2	0.221336	0.272354	0.361263	0.165996	0.284688	0.190483	0.284984	0.0578187	0.213722	0.0511663
1572	CFI_Y421_H418L	CFI	Y421	H418L		IFLENYNAGTY	I	F	L	E	N	Y	N	A	G	T	Y	2	0.310596	0.515539	0.699021	0.248542	0.275499	0.553197	0.508385	0.158654	0.359079	0.137702
1573	CFI_Y421_H418L_YF	CFI	Y421	H418L	YF	IFLENYNAGTF	I	F	L	E	N	Y	N	A	G	T	F	1	0.38363	0.551522	0.309025	0.21879	0.345058	0.26984	0.414726	0.101411	0.277896	0.0518623
1574	CFI_Y421_I416L	CFI	Y421	I416L		LFHENYNAGTY	L	F	H	E	N	Y	N	A	G	T	Y	2	0.420388	0.688613	0.472222	0.44379	0.145378	0.127035	0.527074	0.116169	0.238734	0.145189
1575	CFI_Y421_I416L_YF	CFI	Y421	I416L	YF	LFHENYNAGTF	L	F	H	E	N	Y	N	A	G	T	F	1	0.517992	0.3636	0.594393	0.249187	0.198759	0.430753	0.491995	0.0959976	0.2929	0.0996275
1576	CFI_Y421_YF	CFI	Y421		YF	IFHENYNAGTF	I	F	H	E	N	Y	N	A	G	T	F	1	0.320418	0.361417	0.353086	0.189788	0.220472	0.382599	0.344974	0.0176936	0.264286	0.0845924
1577	CFTR_Y1014	CFTR	Y1014			AVLQPYIFVAT	A	V	L	Q	P	Y	I	F	V	A	T	1	1.00976	1.0005	1.28515	0.273652	0.39203	0.493893	1.09847	0.132057	0.386525	0.0899972
1578	CFTR_Y1014_P1013L	CFTR	Y1014	P1013L		AVLQLYIFVAT	A	V	L	Q	L	Y	I	F	V	A	T	1	0.406124	0.546598	0.755555	0.162075	0.562641	0.454337	0.569426	0.143565	0.393017	0.169181
1579	CFTR_Y512	CFTR	Y512			IFGVSYDEYRY	I	F	G	V	S	Y	D	E	Y	R	Y	3	0.340592	0.435494	0.639209	0.326016	0.312749	0.366609	0.471765	0.124578	0.335125	0.022912
1580	CFTR_Y512_D513G	CFTR	Y512	D513G		IFGVSYGEYRY	I	F	G	V	S	Y	G	E	Y	R	Y	3	0.451829	0.408578	0.468009	0.232044	0.515219	0.282511	0.442805	0.0250877	0.343258	0.123328
1581	CFTR_Y512_D513G_YF	CFTR	Y512	D513G	YF	IFGVSYGEFRF	I	F	G	V	S	Y	G	E	F	R	F	1	0.404898	0.542749	1.32222	0.347746	0.363445	0.407331	0.756623	0.403879	0.372841	0.0252167
1582	CFTR_Y512_F508C	CFTR	Y512	F508C		ICGVSYDEYRY	I	C	G	V	S	Y	D	E	Y	R	Y	3	0.939601	1.20433	0.875351	0.332528	0.704583	0.474923	1.00643	0.142374	0.504011	0.153277
1583	CFTR_Y512_F508C_YF	CFTR	Y512	F508C	YF	ICGVSYDEFRF	I	C	G	V	S	Y	D	E	F	R	F	1	0.622113	0.982955	0.629919	0.280185	0.632072	0.821911	0.744995	0.168293	0.578056	0.224433
1584	CFTR_Y512_I507V	CFTR	Y512	I507V		VFGVSYDEYRY	V	F	G	V	S	Y	D	E	Y	R	Y	3	0.313662	0.432037	0.545532	0.269175	0.192265	0.31507	0.43041	0.0946676	0.258837	0.0506651
1585	CFTR_Y512_I507V_YF	CFTR	Y512	I507V	YF	VFGVSYDEFRF	V	F	G	V	S	Y	D	E	F	R	F	1	0.434162	0.319805	0.481461	0.184528	0.40843	0.521948	0.411809	0.0678623	0.371635	0.140187
1586	CFTR_Y512_YF	CFTR	Y512		YF	IFGVSYDEFRF	I	F	G	V	S	Y	D	E	F	R	F	1	0.27112	0.418686	0.465193	0.225284	0.256913	0.188679	0.385	0.0827331	0.223625	0.0278813
1587	CFTR_Y515	CFTR	Y515			VSYDEYRYRSV	V	S	Y	D	E	Y	R	Y	R	S	V	3	0.233796	0.477554	0.576429	0.442926	0.463812	0.530749	0.42926	0.143987	0.479162	0.0374608
1588	CFTR_Y515_D513G	CFTR	Y515	D513G		VSYGEYRYRSV	V	S	Y	G	E	Y	R	Y	R	S	V	3	0.30142	0.430238	0.272879	3.4664	2.41768	1.0117	0.334846	0.0684518	2.2986	1.00566
1589	CFTR_Y515_D513G_YF	CFTR	Y515	D513G	YF	VSFGEYRFRSV	V	S	F	G	E	Y	R	F	R	S	V	1	0.302404	0.3996	0.419407	0.664286	0.597458	0.331154	0.373803	0.0511308	0.530966	0.143898
1590	CFTR_Y515_V520F	CFTR	Y515	V520F		VSYDEYRYRSF	V	S	Y	D	E	Y	R	Y	R	S	F	3	0.369798	0.59035	0.380711	0.423288	0.487724	0.441966	0.446953	0.101495	0.450993	0.0270691
1591	CFTR_Y515_V520F_YF	CFTR	Y515	V520F	YF	VSFDEYRFRSF	V	S	F	D	E	Y	R	F	R	S	F	1	0.58845	0.509984	0.494677	0.333513	0.455895	0.378084	0.531037	0.0410751	0.389164	0.0505726
1592	CFTR_Y515_YF	CFTR	Y515		YF	VSFDEYRFRSV	V	S	F	D	E	Y	R	F	R	S	V	1	0.315372	0.393578	0.531587	0.337003	0.455215	0.557502	0.413512	0.0893878	0.449906	0.0900966
1593	CFTR_Y517	CFTR	Y517			YDEYRYRSVIK	Y	D	E	Y	R	Y	R	S	V	I	K	3	0.406651	0.283624	0.433072	4.16542	3.38963	2.04754	0.374449	0.0651222	3.20086	0.874866
1594	CFTR_Y517_D513G	CFTR	Y517	D513G		YGEYRYRSVIK	Y	G	E	Y	R	Y	R	S	V	I	K	3	0.331855	0.158512	0.543455	12.8459	7.47818	3.52985	0.344607	0.157411	7.95131	3.81795
1595	CFTR_Y517_D513G_YF	CFTR	Y517	D513G	YF	FGEFRYRSVIK	F	G	E	F	R	Y	R	S	V	I	K	1	0.301559	0.302529	0.395701	0.181758	0.227533	0.324542	0.333263	0.0441522	0.244611	0.0595288
1596	CFTR_Y517_V520F	CFTR	Y517	V520F		YDEYRYRSFIK	Y	D	E	Y	R	Y	R	S	F	I	K	3	0.417324	0.434455	0.355731	5.11591	3.76903	2.09689	0.402504	0.0338044	3.66061	1.23489
1597	CFTR_Y517_V520F_YF	CFTR	Y517	V520F	YF	FDEFRYRSFIK	F	D	E	F	R	Y	R	S	F	I	K	1	0.381409	0.38772	0.515666	0.202157	0.372963	0.406918	0.428265	0.0618557	0.327346	0.0896006
1598	CFTR_Y517_YF	CFTR	Y517		YF	FDEFRYRSVIK	F	D	E	F	R	Y	R	S	V	I	K	1	0.313605	0.272973	0.50695	0.330956	0.116183	0.334962	0.364509	0.102078	0.260701	0.102202
1599	CHAC2_Y78	CHAC2	Y78			EEVKAYLDFRE	E	E	V	K	A	Y	L	D	F	R	E	1	0.424614	0.703894	0.754052	0.16498	0.533248	0.460426	0.62752	0.14493	0.386218	0.159239
1600	CHAC2_Y78_R82G	CHAC2	Y78	R82G		EEVKAYLDFGE	E	E	V	K	A	Y	L	D	F	G	E	1	0.813958	0.784913	0.98982	0.366436	0.466421	0.286148	0.862897	0.0905277	0.373002	0.0737425
1601	CHD7_Y1217	CHD7	Y1217			NIQKKYYRAIL	N	I	Q	K	K	Y	Y	R	A	I	L	2	0.235471	0.33668	0.33007	0.153754	0.208915	0.263248	0.300741	0.0462312	0.208639	0.0447009
1602	CHD7_Y1217_Q1214R	CHD7	Y1217	Q1214R		NIRKKYYRAIL	N	I	R	K	K	Y	Y	R	A	I	L	2	0.381254	0.511956	0.430619	0.367427	0.49141	0.255449	0.441276	0.0538883	0.371428	0.0963721
1603	CHD7_Y1217_Q1214R_YF	CHD7	Y1217	Q1214R	YF	NIRKKYFRAIL	N	I	R	K	K	Y	F	R	A	I	L	1	0.271788	0.414951	0.394347	0.394951	0.198137	0.292403	0.360362	0.0631939	0.295164	0.0803728
1604	CHD7_Y1217_YF	CHD7	Y1217		YF	NIQKKYFRAIL	N	I	Q	K	K	Y	F	R	A	I	L	1	0.252811	0.259935	0.368488	0.177442	0.280123	0.214585	0.293745	0.0529315	0.22405	0.0424505
1605	CHD7_Y1218	CHD7	Y1218			IQKKYYRAILE	I	Q	K	K	Y	Y	R	A	I	L	E	2	0.246409	0.279642	0.404276	0.161981	0.21201	0.404318	0.310109	0.0679544	0.259436	0.104463
1606	CHD7_Y1218_Q1214R	CHD7	Y1218	Q1214R		IRKKYYRAILE	I	R	K	K	Y	Y	R	A	I	L	E	2	0.2508	0.398083	0.466927	0.280861	0.249423	0.295274	0.371936	0.0901496	0.275186	0.0191438
1607	CHD7_Y1218_Q1214R_YF	CHD7	Y1218	Q1214R	YF	IRKKFYRAILE	I	R	K	K	F	Y	R	A	I	L	E	1	0.834407	0.251998	0.369729	0.341838	0.315579	0.413007	0.485378	0.251437	0.356808	0.0411593
1608	CHD7_Y1218_YF	CHD7	Y1218		YF	IQKKFYRAILE	I	Q	K	K	F	Y	R	A	I	L	E	1	0.273559	0.295254	0.394974	0.207392	0.212666	0.238818	0.321262	0.052869	0.219625	0.0137413
1609	CHD7_Y1256	CHD7	Y1256			CCNHPYLINGA	C	C	N	H	P	Y	L	I	N	G	A	1	0.359903	0.337494	0.506575	0.206621	0.222445	0.210904	0.401324	0.0749841	0.213323	0.00668298
1610	CHD7_Y1256_C1251R	CHD7	Y1256	C1251R		RCNHPYLINGA	R	C	N	H	P	Y	L	I	N	G	A	1	0.319861	0.288794	0.608346	0.250968	0.162077	0.267191	0.405667	0.143876	0.226745	0.0462046
1611	CHD7_Y1256_L1257R	CHD7	Y1256	L1257R		CCNHPYRINGA	C	C	N	H	P	Y	R	I	N	G	A	1	0.359909	0.303301	0.381032	0.242273	0.335384	0.32088	0.348081	0.0328175	0.299512	0.0409049
1612	CHD7_Y75	CHD7	Y75			DHYNQYEQQKM	D	H	Y	N	Q	Y	E	Q	Q	K	M	2	0.353968	0.270752	0.362348	0.248933	0.155032	0.326173	0.329023	0.0413454	0.243379	0.0699785
1613	CHD7_Y75_Y72C	CHD7	Y75	Y72C		DHCNQYEQQKM	D	H	C	N	Q	Y	E	Q	Q	K	M	1	0.394731	0.288229	0.592531	0.215391	0.230361	0.38374	0.425164	0.126081	0.276497	0.076078
1614	CHD7_Y75_YF	CHD7	Y75		YF	DHFNQYEQQKM	D	H	F	N	Q	Y	E	Q	Q	K	M	1	0.518748	0.400702	0.246753	0.191448	0.248532	0.270531	0.388734	0.111364	0.236837	0.0333278
1615	CHEK2_Y390	CHEK2	Y390			CGTPTYLAPEV	C	G	T	P	T	Y	L	A	P	E	V	1	0.944231	1.2	1.09821	0.879895	1.22765	1.29345	1.08081	0.105137	1.13366	0.18144
1616	CHEK2_Y390_Y390C	CHEK2	Y390	Y390C		CGTPTCLAPEV	C	G	T	P	T	C	L	A	P	E	V	0	0.260089	0.456007	0.6317	0.168369	0.347791	0.517379	0.449265	0.151784	0.344513	0.142501
1617	CHGA_Y381	CHGA	Y381			FRARAYGFRGP	F	R	A	R	A	Y	G	F	R	G	P	1	0.37679	0.351632	0.687806	0.399872	0.24021	0.37344	0.472076	0.15289	0.337841	0.0698734
1618	CHGA_Y381_G382S	CHGA	Y381	G382S		FRARAYSFRGP	F	R	A	R	A	Y	S	F	R	G	P	1	0.304705	0.294566	0.308321	0.322988	0.227739	0.3658	0.302531	0.00582206	0.305509	0.0577022
1619	CHGB_Y173	CHGB	Y173			EEGENYQKGER	E	E	G	E	N	Y	Q	K	G	E	R	1	0.367607	0.385861	0.438945	0.219858	0.396256	0.344831	0.397471	0.0302587	0.320315	0.0740714
1620	CHGB_Y173_R178Q	CHGB	Y173	R178Q		EEGENYQKGEQ	E	E	G	E	N	Y	Q	K	G	E	Q	1	0.381536	0.830391	0.685029	0.247861	0.238909	0.461223	0.632319	0.186997	0.315998	0.102755
1621	CHKB_Y381	CHKB	Y381			SRFQFYFQQKG	S	R	F	Q	F	Y	F	Q	Q	K	G	1	0.524057	0.541759	0.717051	0.238321	0.454731	0.377587	0.594289	0.0871064	0.35688	0.0895541
1622	CHKB_Y381_R377L	CHKB	Y381	R377L		SLFQFYFQQKG	S	L	F	Q	F	Y	F	Q	Q	K	G	1	0.618351	0.701961	0.707543	0.229805	0.470733	0.566261	0.675952	0.0407936	0.422266	0.141569
1623	CHL1_Y291	CHL1	Y291			ETKENYGKTLK	E	T	K	E	N	Y	G	K	T	L	K	1	0.280778	0.259502	0.278588	0.176358	0.190809	0.272106	0.272956	0.00955542	0.213091	0.0421449
1624	CHL1_Y291_T287A	CHL1	Y291	T287A		EAKENYGKTLK	E	A	K	E	N	Y	G	K	T	L	K	1	0.209164	0.26769	0.276127	0.190145	0.188188	0.159993	0.250994	0.029778	0.179442	0.013776
1625	CHN1_Y143	CHN1	Y143			TINPIYEHVGY	T	I	N	P	I	Y	E	H	V	G	Y	2	0.431033	0.379508	0.578472	0.395259	0.364367	0.812337	0.463004	0.084314	0.523987	0.204283
1626	CHN1_Y143_Y143H	CHN1	Y143	Y143H		TINPIHEHVGY	T	I	N	P	I	H	E	H	V	G	Y	1	0.328162	0.339069	0.503384	0.217561	0.222051	0.288892	0.390205	0.0801534	0.242834	0.0326189
1627	CHN1_Y143_Y143H_YF	CHN1	Y143	Y143H	YF	TINPIHEHVGF	T	I	N	P	I	H	E	H	V	G	F	0	0.225382	0.434791	0.445253	0.218394	0.231362	0.246034	0.368475	0.101273	0.23193	0.0112915
1628	CHN1_Y143_YF	CHN1	Y143		YF	TINPIYEHVGF	T	I	N	P	I	Y	E	H	V	G	F	1	0.483808	0.486944	0.670944	0.590778	0.438421	0.510362	0.547232	0.0874866	0.513187	0.0622315
1629	CHN1_Y148	CHN1	Y148			YEHVGYTTLNR	Y	E	H	V	G	Y	T	T	L	N	R	2	0.431559	0.320345	0.44215	0.304149	0.27659	0.439382	0.398018	0.0550932	0.34004	0.0711403
1630	CHN1_Y148_Y143H	CHN1	Y148	Y143H		HEHVGYTTLNR	H	E	H	V	G	Y	T	T	L	N	R	1	0.293581	0.316711	0.589251	0.407976	0.340361	0.479419	0.399848	0.134261	0.409252	0.0567771
1631	CHN1_Y148_YF	CHN1	Y148		YF	FEHVGYTTLNR	F	E	H	V	G	Y	T	T	L	N	R	1	0.353458	0.280972	0.410564	0.197799	0.183339	0.20306	0.348331	0.0530301	0.194733	0.00833775
1632	CHP2_Y123	CHP2	Y123			YAFQLYDLDRD	Y	A	F	Q	L	Y	D	L	D	R	D	2	0.497481	0.784169	1.01615	0.292531	0.507797	0.522568	0.765934	0.212139	0.440965	0.105132
1633	CHP2_Y123_R127P	CHP2	Y123	R127P		YAFQLYDLDPD	Y	A	F	Q	L	Y	D	L	D	P	D	2	0.74056	0.826303	0.944019	0.258146	0.469885	2.10535	0.83696	0.083403	0.944459	0.82541
1634	CHP2_Y123_R127P_YF	CHP2	Y123	R127P	YF	FAFQLYDLDPD	F	A	F	Q	L	Y	D	L	D	P	D	1	0.532862	0.613223	0.718462	0.52588	0.451477	0.55067	0.621515	0.0759973	0.509342	0.0421499
1635	CHP2_Y123_YF	CHP2	Y123		YF	FAFQLYDLDRD	F	A	F	Q	L	Y	D	L	D	R	D	1	0.480201	0.477696	0.83772	0.281253	0.277243	0.356539	0.598539	0.169129	0.305012	0.0364719
1636	CHRND_Y38	CHRND	Y38			FQEKGYNKELR	F	Q	E	K	G	Y	N	K	E	L	R	1	0.20517	0.219993	0.184374	0.0928245	0.159007	0.232408	0.203179	0.0146096	0.161413	0.0570102
1637	CHRND_Y38_L42P	CHRND	Y38	L42P		FQEKGYNKEPR	F	Q	E	K	G	Y	N	K	E	P	R	1	0.205805	0.267392	0.326474	0.19948	0.143798	0.231862	0.266557	0.0492668	0.191713	0.0363692
1638	CHST4_Y359	CHST4	Y359			MNLLGYRHVRS	M	N	L	L	G	Y	R	H	V	R	S	1	0.293662	0.301827	0.391432	0.212512	0.162842	0.333046	0.328974	0.0442905	0.236133	0.0714646
1639	CHST4_Y359_H361Q	CHST4	Y359	H361Q		MNLLGYRQVRS	M	N	L	L	G	Y	R	Q	V	R	S	1	0.300489	0.398631	0.486889	0.211438	0.181194	0.413446	0.395336	0.0761331	0.268693	0.103098
1640	CHST6_Y168	CHST6	Y168			EACRSYSHVVL	E	A	C	R	S	Y	S	H	V	V	L	1	0.229985	0.32635	0.259736	0.270471	0.262776	0.317084	0.272024	0.0402891	0.283444	0.0239937
1641	CHST6_Y168_R166P	CHST6	Y168	R166P		EACPSYSHVVL	E	A	C	P	S	Y	S	H	V	V	L	1	0.324433	0.355666	0.454435	0.186153	0.243322	0.415018	0.378178	0.055409	0.281498	0.0972553
1642	CHST6_Y358	CHST6	Y358			LQLLGYRPVYS	L	Q	L	L	G	Y	R	P	V	Y	S	2	0.394114	0.649838	0.498952	0.213649	0.243585	0.214761	0.514301	0.104961	0.223998	0.0138576
1643	CHST6_Y358_Y358D	CHST6	Y358	Y358D		LQLLGDRPVYS	L	Q	L	L	G	D	R	P	V	Y	S	1	0.492066	0.360353	0.62505	0.273423	0.283232	0.594985	0.49249	0.108063	0.38388	0.149328
1644	CHST6_Y358_Y358D_YF	CHST6	Y358	Y358D	YF	LQLLGDRPVFS	L	Q	L	L	G	D	R	P	V	F	S	0	0.249199	0.322751	0.471323	0.192898	0.234651	0.576859	0.347758	0.0923893	0.334803	0.172006
1645	CHST6_Y358_Y358H	CHST6	Y358	Y358H		LQLLGHRPVYS	L	Q	L	L	G	H	R	P	V	Y	S	1	0.356282	0.384685	0.457469	0.409685	0.250318	0.249248	0.399479	0.0426134	0.303084	0.0753798
1646	CHST6_Y358_Y358H_YF	CHST6	Y358	Y358H	YF	LQLLGHRPVFS	L	Q	L	L	G	H	R	P	V	F	S	0	0.377271	0.290625	0.419551	0.380056	0.433124	0.232572	0.362482	0.0536628	0.348584	0.0848457
1647	CHST6_Y358_YF	CHST6	Y358		YF	LQLLGYRPVFS	L	Q	L	L	G	Y	R	P	V	F	S	1	0.285393	0.486185	0.803911	0.195425	0.152647	0.386999	0.525163	0.213471	0.245024	0.1019
1648	CHST6_Y362	CHST6	Y362			GYRPVYSEDEQ	G	Y	R	P	V	Y	S	E	D	E	Q	2	0.494858	0.845926	1.35503	0.253389	0.283487	0.36836	0.898604	0.353133	0.301745	0.0486801
1649	CHST6_Y362_Y358D	CHST6	Y362	Y358D		GDRPVYSEDEQ	G	D	R	P	V	Y	S	E	D	E	Q	1	0.436059	0.615334	0.691673	0.227847	0.325705	0.488111	0.581022	0.107137	0.347221	0.107336
1650	CHST6_Y362_Y358H	CHST6	Y362	Y358H		GHRPVYSEDEQ	G	H	R	P	V	Y	S	E	D	E	Q	1	0.559447	0.606796	0.790195	0.192427	0.372569	0.36529	0.652146	0.0995108	0.310096	0.0832572
1651	CHST6_Y362_YF	CHST6	Y362		YF	GFRPVYSEDEQ	G	F	R	P	V	Y	S	E	D	E	Q	1	0.534959	0.390668	0.779229	0.277008	0.376242	0.204882	0.568286	0.16037	0.286044	0.0702488
1652	CHST8_Y251	CHST8	Y251			HRLSTYTKMLF	H	R	L	S	T	Y	T	K	M	L	F	1	0.4598	0.997302	0.974269	0.697169	0.419779	0.898605	0.810457	0.24813	0.671851	0.196298
1653	CHST8_Y251_R247H	CHST8	Y251	R247H		HHLSTYTKMLF	H	H	L	S	T	Y	T	K	M	L	F	1	0.778497	0.484301	0.423111	0.449787	0.192181	0.432528	0.56197	0.155132	0.358165	0.11758
1654	CKAP5_Y1854	CKAP5	Y1854			GLAELYEYKKK	G	L	A	E	L	Y	E	Y	K	K	K	2	0.193002	0.413284	0.221395	0.256545	0.1037	0.291176	0.275894	0.0978386	0.21714	0.0814506
1655	CKAP5_Y1854_K1857Q	CKAP5	Y1854	K1857Q		GLAELYEYQKK	G	L	A	E	L	Y	E	Y	Q	K	K	2	0.350324	0.420291	0.781835	0.154927	0.179905	0.284558	0.517483	0.189095	0.206463	0.0561551
1656	CKAP5_Y1854_K1857Q_YF	CKAP5	Y1854	K1857Q	YF	GLAELYEFQKK	G	L	A	E	L	Y	E	F	Q	K	K	1	0.397535	0.313569	0.242319	0.196782	0.175591	0.272088	0.317808	0.0634374	0.21482	0.0414081
1657	CKAP5_Y1854_YF	CKAP5	Y1854		YF	GLAELYEFKKK	G	L	A	E	L	Y	E	F	K	K	K	1	0.320914	0.252481	0.485856	0.189688	0.223415	0.149374	0.353084	0.0979526	0.187492	0.0302668
1658	CKAP5_Y1860	CKAP5	Y1860			EYKKKYSDADI	E	Y	K	K	K	Y	S	D	A	D	I	2	0.374846	0.281787	0.450408	0.178116	0.172521	0.183586	0.369014	0.0689627	0.178074	0.0045172
1659	CKAP5_Y1860_K1857Q	CKAP5	Y1860	K1857Q		EYQKKYSDADI	E	Y	Q	K	K	Y	S	D	A	D	I	2	0.423621	0.416672	0.301201	0.254043	0.254066	0.230723	0.380498	0.056143	0.246277	0.0109985
1660	CKAP5_Y1860_K1857Q_YF	CKAP5	Y1860	K1857Q	YF	EFQKKYSDADI	E	F	Q	K	K	Y	S	D	A	D	I	1	0.328639	0.301603	0.501532	0.225542	0.254598	0.252318	0.377258	0.0885655	0.244153	0.0131925
1661	CKAP5_Y1860_YF	CKAP5	Y1860		YF	EFKKKYSDADI	E	F	K	K	K	Y	S	D	A	D	I	1	0.251844	0.240421	0.345782	0.11329	0.224882	0.232551	0.279349	0.0472059	0.190241	0.0545027
1662	CKB_Y173	CKB	Y173			DLAGRYYALKS	D	L	A	G	R	Y	Y	A	L	K	S	2	0.543001	0.528485	0.651591	2.33489	1.16442	1.01075	0.574359	0.0549318	1.50336	0.591323
1663	CKB_Y173_K177R	CKB	Y173	K177R		DLAGRYYALRS	D	L	A	G	R	Y	Y	A	L	R	S	2	0.890653	0.806427	0.8334	7.29315	7.1776	4.84611	0.843493	0.035118	6.43895	1.1273
1664	CKB_Y173_K177R_YF	CKB	Y173	K177R	YF	DLAGRYFALRS	D	L	A	G	R	Y	F	A	L	R	S	1	0.26038	0.316537	0.385015	0.267445	0.311611	0.460635	0.320644	0.0509648	0.346564	0.0826515
1665	CKB_Y173_YF	CKB	Y173		YF	DLAGRYFALKS	D	L	A	G	R	Y	F	A	L	K	S	1	0.367369	0.459605	0.207622	0.22092	0.227227	0.274367	0.344865	0.104095	0.240838	0.0238483
1666	CKB_Y174	CKB	Y174			LAGRYYALKSM	L	A	G	R	Y	Y	A	L	K	S	M	2	0.90878	0.90273	0.630785	3.73376	1.84229	0.783188	0.814098	0.129646	2.11975	1.22044
1667	CKB_Y174_K177R	CKB	Y174	K177R		LAGRYYALRSM	L	A	G	R	Y	Y	A	L	R	S	M	2	0.915993	0.991107	0.377778	12.2977	4.4443	4.87814	0.761626	0.273149	7.20671	3.60422
1668	CKB_Y174_K177R_YF	CKB	Y174	K177R	YF	LAGRFYALRSM	L	A	G	R	F	Y	A	L	R	S	M	1	0.0919599	0.655278	0.368214	0.362078	0.195701	0.3602	0.371817	0.229988	0.305993	0.0779921
1669	CKB_Y174_YF	CKB	Y174		YF	LAGRFYALKSM	L	A	G	R	F	Y	A	L	K	S	M	1	0.40037	0.515846	1.06706	0.205617	0.16449	0.349457	0.66109	0.290906	0.239855	0.0792986
1670	CKM_Y125	CKM	Y125			DLDPNYVLSSR	D	L	D	P	N	Y	V	L	S	S	R	1	0.383306	0.476652	0.659822	0.211819	0.246065	0.382739	0.506593	0.114855	0.280208	0.0738363
1671	CKM_Y125_L127V	CKM	Y125	L127V		DLDPNYVVSSR	D	L	D	P	N	Y	V	V	S	S	R	1	0.228601	0.417225	0.413377	0.19839	0.218876	0.447974	0.353068	0.0880253	0.288414	0.113136
1672	CLCA1_Y147	CLCA1	Y147			KKLAEYGPQGR	K	K	L	A	E	Y	G	P	Q	G	R	1	0.207843	0.301454	0.293312	0.14256	0.190241	0.275754	0.267536	0.0423404	0.202852	0.0551024
1673	CLCA1_Y147_R152K	CLCA1	Y147	R152K		KKLAEYGPQGK	K	K	L	A	E	Y	G	P	Q	G	K	1	0.148522	0.255101	0.180577	0.174587	0.173127	0.336806	0.194733	0.0446475	0.228174	0.0768172
1674	CLCA1_Y661	CLCA1	Y661			GVYSRYFTTYD	G	V	Y	S	R	Y	F	T	T	Y	D	3	0.412823	0.498901	0.668231	0.335321	0.35023	0.55167	0.526652	0.1061	0.412407	0.0986619
1675	CLCA1_Y661_Y661H	CLCA1	Y661	Y661H		GVYSRHFTTYD	G	V	Y	S	R	H	F	T	T	Y	D	2	0.285171	0.322016	0.570807	0.136409	0.271807	0.304712	0.392665	0.126861	0.237643	0.0728328
1676	CLCA1_Y661_Y661H_YF	CLCA1	Y661	Y661H	YF	GVFSRHFTTFD	G	V	F	S	R	H	F	T	T	F	D	0	0.46179	0.946513	1.10586	0.0817794	0.0353349	0.155214	0.838054	0.273896	0.090776	0.049352
1677	CLCA1_Y661_YF	CLCA1	Y661		YF	GVFSRYFTTFD	G	V	F	S	R	Y	F	T	T	F	D	1	0.267704	0.374528	0.549075	0.228472	0.335361	0.332347	0.397102	0.115973	0.298726	0.0496925
1678	CLCA1_Y665	CLCA1	Y665			RYFTTYDTNGR	R	Y	F	T	T	Y	D	T	N	G	R	2	0.454763	0.766	0.724873	0.271984	0.045978	0.375559	0.648545	0.13805	0.231174	0.137611
1679	CLCA1_Y665_Y661H	CLCA1	Y665	Y661H		RHFTTYDTNGR	R	H	F	T	T	Y	D	T	N	G	R	1	0.233549	0.270784	0.341218	0.212207	0.203321	0.263905	0.28185	0.044647	0.226477	0.0267126
1680	CLCA1_Y665_YF	CLCA1	Y665		YF	RFFTTYDTNGR	R	F	F	T	T	Y	D	T	N	G	R	1	0.496906	0.370619	0.531419	0.33805	0.247535	0.449302	0.466315	0.0691186	0.344963	0.0825159
1681	CLCN4_Y548	CLCN4	Y548			TGGLEYIVPLM	T	G	G	L	E	Y	I	V	P	L	M	1	1.65547	1.89752	2.06514	4.41983	4.09901	3.28336	1.87271	0.168165	3.93407	0.478395
1682	CLCN4_Y548_G544R	CLCN4	Y548	G544R		TRGLEYIVPLM	T	R	G	L	E	Y	I	V	P	L	M	1	0.523075	0.502913	0.609935	0.679769	0.678431	0.705776	0.545307	0.0464338	0.687992	0.0125872
1683	CLCNKB_Y138	CLCNKB	Y138			VVLEDYLDIKN	V	V	L	E	D	Y	L	D	I	K	N	1	0.421351	0.572414	0.575175	0.245245	0.219673	0.402849	0.52298	0.0718712	0.289256	0.0809986
1684	CLCNKB_Y138_N143H	CLCNKB	Y138	N143H		VVLEDYLDIKH	V	V	L	E	D	Y	L	D	I	K	H	1	0.500878	0.647349	0.700148	0.486535	0.235445	0.314369	0.616125	0.0842942	0.34545	0.104836
1685	CLCNKB_Y93	CLCNKB	Y93			SHLLRYLSWTV	S	H	L	L	R	Y	L	S	W	T	V	1	0.564855	0.57948	1.01052	0.246259	0.413284	0.394919	0.718285	0.206727	0.351488	0.0747844
1686	CLCNKB_Y93_S88R	CLCNKB	Y93	S88R		RHLLRYLSWTV	R	H	L	L	R	Y	L	S	W	T	V	1	0.828037	0.695792	0.772271	0.139025	0.75436	0.856193	0.765367	0.0542093	0.583192	0.316813
1687	CLDN14_Y233	CLDN14	Y233			ATHSGYRLNDY	A	T	H	S	G	Y	R	L	N	D	Y	2	0.233801	0.299087	0.31165	0.220586	0.278221	0.313162	0.281513	0.034125	0.270656	0.0381708
1688	CLDN14_Y233_G232R	CLDN14	Y233	G232R		ATHSRYRLNDY	A	T	H	S	R	Y	R	L	N	D	Y	2	0.327519	0.294597	0.283751	0.30531	0.234371	0.280151	0.301956	0.0186105	0.273277	0.0293657
1689	CLDN14_Y233_G232R_YF	CLDN14	Y233	G232R	YF	ATHSRYRLNDF	A	T	H	S	R	Y	R	L	N	D	F	1	0.281178	0.255368	0.221063	0.216817	0.284945	0.223569	0.252536	0.0246233	0.241777	0.0306485
1690	CLDN14_Y233_YF	CLDN14	Y233		YF	ATHSGYRLNDF	A	T	H	S	G	Y	R	L	N	D	F	1	0.297573	0.328453	0.291736	0.213061	0.230418	0.281014	0.305921	0.0161098	0.241497	0.0288267
1691	CLDN7_Y195	CLDN7	Y195			ESKAGYRVPRS	E	S	K	A	G	Y	R	V	P	R	S	1	0.25078	0.256821	0.809239	0.140825	0.160272	0.115535	0.438947	0.261848	0.138877	0.0183159
1692	CLDN7_Y195_V197A	CLDN7	Y195	V197A		ESKAGYRAPRS	E	S	K	A	G	Y	R	A	P	R	S	1	0.277803	0.268122	0.265922	0.18578	0.251732	0.400077	0.270616	0.00516132	0.279196	0.089616
1693	CLEC12A_Y242	CLEC12A	Y242			YYHCTYKKRMI	Y	Y	H	C	T	Y	K	K	R	M	I	3	5.07634	5.34461	3.13795	2.3684	1.77209	1.14725	4.51963	0.983119	1.76258	0.498577
1694	CLEC12A_Y242_K244Q	CLEC12A	Y242	K244Q		YYHCTYKQRMI	Y	Y	H	C	T	Y	K	Q	R	M	I	3	17.2889	14.2634	13.5728	13.7835	13.1827	14.7022	15.0417	1.61383	13.8895	0.62482
1695	CLEC12A_Y242_K244Q_YF	CLEC12A	Y242	K244Q	YF	FFHCTYKQRMI	F	F	H	C	T	Y	K	Q	R	M	I	1	0.307774	0.579142	0.803301	0.214149	0.240389	0.447974	0.563406	0.202604	0.300837	0.104591
1696	CLEC12A_Y242_YF	CLEC12A	Y242		YF	FFHCTYKKRMI	F	F	H	C	T	Y	K	K	R	M	I	1	0.418106	0.527657	0.496774	0.243678	0.255041	0.52376	0.480846	0.0461201	0.340826	0.129437
1697	CLEC12B_Y7	CLEC12B	Y7			SEEVTYATLTF	S	E	E	V	T	Y	A	T	L	T	F	1	1.18964	1.53095	1.05613	2.12524	3.55674	1.33179	1.2589	0.199935	2.33792	0.920699
1698	CLEC12B_Y7_T6N	CLEC12B	Y7	T6N		SEEVNYATLTF	S	E	E	V	N	Y	A	T	L	T	F	1	0.946406	1.18068	0.96999	0.8404	1.46591	0.857173	1.03236	0.105322	1.05449	0.290995
1699	CLIC5_Y111	CLIC5	Y111			SMEGLYSSTQD	S	M	E	G	L	Y	S	S	T	Q	D	1	0.498845	0.692571	0.725731	0.785331	0.555263	0.641861	0.639049	0.100059	0.660818	0.0948766
1700	CLIC5_Y111_T114A	CLIC5	Y111	T114A		SMEGLYSSAQD	S	M	E	G	L	Y	S	S	A	Q	D	1	0.411862	0.829761	0.539414	0.31069	0.644131	0.421882	0.593679	0.174869	0.458901	0.138621
1701	CLIP2_Y972	CLIP2	Y972			SDQRRYSLIDR	S	D	Q	R	R	Y	S	L	I	D	R	1	0.252824	0.250279	0.499794	0.213937	0.209172	0.303777	0.334299	0.117027	0.242295	0.0435175
1702	CLIP2_Y972_R977P	CLIP2	Y972	R977P		SDQRRYSLIDP	S	D	Q	R	R	Y	S	L	I	D	P	1	0.297213	0.276213	0.539312	0.234011	0.177714	0.777841	0.370913	0.119385	0.396522	0.270611
1703	CLK1_Y305	CLK1	Y305			DYTEAYNPKIK	D	Y	T	E	A	Y	N	P	K	I	K	2	0.375876	0.359492	0.652949	0.279571	0.47924	0.316176	0.462772	0.134641	0.358329	0.0867932
1704	CLK1_Y305_P307S	CLK1	Y305	P307S		DYTEAYNSKIK	D	Y	T	E	A	Y	N	S	K	I	K	2	0.429629	0.332738	0.487134	0.16197	0.345339	0.292403	0.4165	0.0637121	0.266571	0.0770563
1705	CLK1_Y305_P307S_YF	CLK1	Y305	P307S	YF	DFTEAYNSKIK	D	F	T	E	A	Y	N	S	K	I	K	1	0.198647	0.366932	0.535185	0.23218	0.187208	0.271008	0.366921	0.137391	0.230132	0.0342416
1706	CLK1_Y305_YF	CLK1	Y305		YF	DFTEAYNPKIK	D	F	T	E	A	Y	N	P	K	I	K	1	0.323336	0.302984	0.326934	0.199639	0.226563	0.39188	0.317751	0.0105451	0.272694	0.084991
1707	CLK1_Y56	CLK1	Y56			MCDSHYLESRS	M	C	D	S	H	Y	L	E	S	R	S	1	0.350731	0.295509	0.357895	0.22845	0.207616	0.26897	0.334711	0.0278743	0.235012	0.0254741
1708	CLK1_Y56_S61F	CLK1	Y56	S61F		MCDSHYLESRF	M	C	D	S	H	Y	L	E	S	R	F	1	0.304603	0.402576	0.467692	0.246546	0.260319	0.266134	0.391624	0.0670298	0.257666	0.00821373
1709	CLNK_Y69	CLNK	Y69			HSDDDYDDPEL	H	S	D	D	D	Y	D	D	P	E	L	1	0.426818	0.745933	0.775438	0.534051	0.938403	0.256744	0.649396	0.157847	0.576399	0.279892
1710	CLNK_Y69_S65G	CLNK	Y69	S65G		HGDDDYDDPEL	H	G	D	D	D	Y	D	D	P	E	L	1	0.399206	1.2992	0.629629	0.24163	0.22989	0.522658	0.77601	0.381721	0.331392	0.13533
1711	CLNS1A_Y214	CLNS1A	Y214			DSIRDYEDGME	D	S	I	R	D	Y	E	D	G	M	E	1	0.425716	0.540755	0.728258	0.261096	0.374351	0.521787	0.56491	0.124688	0.385745	0.106731
1712	CLNS1A_Y214_M218T	CLNS1A	Y214	M218T		DSIRDYEDGTE	D	S	I	R	D	Y	E	D	G	T	E	1	0.425209	0.558927	0.624382	0.233394	0.301939	0.412158	0.536173	0.0828887	0.31583	0.0736381
1713	CLOCK_Y378	CLOCK	Y378			HTVVSYAEVRA	H	T	V	V	S	Y	A	E	V	R	A	1	0.363298	0.605999	0.974269	0.295415	0.278263	0.299535	0.647855	0.251177	0.291071	0.00921177
1714	CLOCK_Y378_E380K	CLOCK	Y378	E380K		HTVVSYAKVRA	H	T	V	V	S	Y	A	K	V	R	A	1	0.46111	0.233014	0.584829	0.150698	0.285321	0.519866	0.426318	0.145719	0.318628	0.152541
1715	CLRN1_Y171	CLRN1	Y171			EKIANYKEGTY	E	K	I	A	N	Y	K	E	G	T	Y	2	0.194912	0.241866	0.230807	0.183905	0.17818	0.221409	0.222528	0.0200429	0.194498	0.0191716
1716	CLRN1_Y171_I168N	CLRN1	Y171	I168N		EKNANYKEGTY	E	K	N	A	N	Y	K	E	G	T	Y	2	0.253281	0.301503	0.449914	0.205728	0.162594	0.249793	0.334899	0.0836768	0.206038	0.0355997
1717	CLRN1_Y171_I168N_YF	CLRN1	Y171	I168N	YF	EKNANYKEGTF	E	K	N	A	N	Y	K	E	G	T	F	1	0.330487	0.297265	0.342243	0.140119	0.195455	0.201222	0.323332	0.0190467	0.178932	0.0275457
1718	CLRN1_Y171_YF	CLRN1	Y171		YF	EKIANYKEGTF	E	K	I	A	N	Y	K	E	G	T	F	1	0.266607	0.304692	0.384745	0.502703	0.295807	0.28864	0.318681	0.0492337	0.362383	0.0992641
1719	CLSPN_Y887	CLSPN	Y887			NHRNQYQALKP	N	H	R	N	Q	Y	Q	A	L	K	P	1	0.285386	0.303234	0.436121	0.422237	0.256238	0.369866	0.34158	0.0672461	0.349447	0.0692898
1720	CLSPN_Y887_P892T	CLSPN	Y887	P892T		NHRNQYQALKT	N	H	R	N	Q	Y	Q	A	L	K	T	1	0.272968	0.263228	0.317661	0.182853	0.356081	0.301297	0.284619	0.0236999	0.280077	0.0722943
1721	CLTCL1_Y1043	CLTCL1	Y1043			TRVMEYISRLD	T	R	V	M	E	Y	I	S	R	L	D	1	0.321665	0.432217	0.339489	0.301972	0.260333	0.396074	0.364457	0.048463	0.31946	0.0567791
1722	CLTCL1_Y1043_R1046C	CLTCL1	Y1043	R1046C		TRVMEYISCLD	T	R	V	M	E	Y	I	S	C	L	D	1	0.792667	0.561561	0.732307	0.269316	0.57597	0.582587	0.695512	0.0978702	0.475958	0.146143
1723	CNBD1_Y70	CNBD1	Y70			TFMKQYPKVFL	T	F	M	K	Q	Y	P	K	V	F	L	1	0.265269	0.364331	0.417778	0.298704	0.319134	0.263037	0.349126	0.0631829	0.293625	0.0231815
1724	CNBD1_Y70_Q69K	CNBD1	Y70	Q69K		TFMKKYPKVFL	T	F	M	K	K	Y	P	K	V	F	L	1	0.318353	0.281797	0.465544	0.187777	0.34277	0.291539	0.355232	0.0794176	0.274029	0.0644755
1725	CNGA2_Y395	CNGA2	Y395			DAVKHYMQFRK	D	A	V	K	H	Y	M	Q	F	R	K	1	0.671051	0.339989	0.386675	0.220887	0.165299	0.25412	0.465905	0.146307	0.213435	0.0366416
1726	CNGA2_Y395_R399Q	CNGA2	Y395	R399Q		DAVKHYMQFQK	D	A	V	K	H	Y	M	Q	F	Q	K	1	0.234257	0.294979	0.39402	0.245388	0.175493	0.683446	0.307752	0.0658453	0.368109	0.224795
1727	CNGA3_Y168	CNGA3	Y168			PSSNLYYRWLT	P	S	S	N	L	Y	Y	R	W	L	T	2	22.5248	18.4996	25.031	26.2771	15.3521	24.3346	22.0185	2.69038	21.9879	4.75879
1728	CNGA3_Y168_P163L	CNGA3	Y168	P163L		LSSNLYYRWLT	L	S	S	N	L	Y	Y	R	W	L	T	2	13.7552	17.1785	14.8383	13.6508	11.6012	10.8554	15.2573	1.42862	12.0358	1.18187
1729	CNGA3_Y168_P163L_YF	CNGA3	Y168	P163L	YF	LSSNLYFRWLT	L	S	S	N	L	Y	F	R	W	L	T	1	0.947603	1.34985	2.80776	1.76627	2.33953	1.68978	1.70174	0.799129	1.93186	0.289954
1730	CNGA3_Y168_W171C	CNGA3	Y168	W171C		PSSNLYYRCLT	P	S	S	N	L	Y	Y	R	C	L	T	2	2.07809	2.39736	1.79306	5.01987	2.49519	2.33199	2.0895	0.246836	3.28235	1.23042
1731	CNGA3_Y168_W171C_YF	CNGA3	Y168	W171C	YF	PSSNLYFRCLT	P	S	S	N	L	Y	F	R	C	L	T	1	0.837359	1.37269	0.444444	0.409562	0.364466	0.669549	0.884831	0.380439	0.481192	0.134455
1732	CNGA3_Y168_YF	CNGA3	Y168		YF	PSSNLYFRWLT	P	S	S	N	L	Y	F	R	W	L	T	1	1.05893	0.805275	0.991666	1.75553	2.50066	1.83777	0.951958	0.107294	2.03132	0.333566
1733	CNGA3_Y169	CNGA3	Y169			SSNLYYRWLTA	S	S	N	L	Y	Y	R	W	L	T	A	2	12.7585	12.1139	11.9238	20.6033	17.4193	21.1982	12.2654	0.357229	19.7403	1.65904
1734	CNGA3_Y169_W171C	CNGA3	Y169	W171C		SSNLYYRCLTA	S	S	N	L	Y	Y	R	C	L	T	A	2	0.740677	1.21114	1.18544	2.19616	2.41736	1.27152	1.04575	0.215975	1.96168	0.496304
1735	CNGA3_Y169_W171C_YF	CNGA3	Y169	W171C	YF	SSNLFYRCLTA	S	S	N	L	F	Y	R	C	L	T	A	1	0.517368	0.475663	0.715348	0.231914	0.308542	0.359641	0.56946	0.104554	0.300032	0.0524902
1736	CNGA3_Y169_YF	CNGA3	Y169		YF	SSNLFYRWLTA	S	S	N	L	F	Y	R	W	L	T	A	1	0.593402	0.561631	0.587964	0.236435	0.382611	0.413794	0.580999	0.0138737	0.34428	0.0773131
1737	CNGB3_Y200	CNGB3	Y200			MPLTEYLKRIK	M	P	L	T	E	Y	L	K	R	I	K	1	0.368192	0.204607	0.376781	0.0977123	0.290571	0.364144	0.316527	0.0792167	0.250809	0.112346
1738	CNGB3_Y200_E199K	CNGB3	Y200	E199K		MPLTKYLKRIK	M	P	L	T	K	Y	L	K	R	I	K	1	0.154856	0.33095	0.266667	0.103269	0.181722	0.274993	0.250824	0.0727578	0.186661	0.0701932
1739	CNGB3_Y200_R203Q	CNGB3	Y200	R203Q		MPLTEYLKQIK	M	P	L	T	E	Y	L	K	Q	I	K	1	0.278271	0.325901	0.316614	0.150057	0.143019	0.25165	0.306928	0.0206154	0.181575	0.0496336
1740	CNKSR1_Y665	CNKSR1	Y665			QNRELYSEGLG	Q	N	R	E	L	Y	S	E	G	L	G	1	0.436292	0.479472	0.415793	0.146802	0.0856192	0.322141	0.443852	0.0265408	0.184854	0.100239
1741	CNKSR1_Y665_R662W	CNKSR1	Y665	R662W		QNWELYSEGLG	Q	N	W	E	L	Y	S	E	G	L	G	1	0.795582	0.648651	1.18688	0.499916	0.760132	0.268874	0.877037	0.227153	0.50964	0.200673
1742	CNNM3_Y456	CNNM3	Y456			DESEDYRDTVV	D	E	S	E	D	Y	R	D	T	V	V	1	0.657979	0.823483	1.10301	0.23758	0.4809	0.35756	0.861489	0.183658	0.35868	0.0993381
1743	CNNM3_Y456_Y456C	CNNM3	Y456	Y456C		DESEDCRDTVV	D	E	S	E	D	C	R	D	T	V	V	0	0.461369	0.401478	0.61629	0.226735	0.305294	0.443718	0.493045	0.0905118	0.325249	0.0896995
1744	CNOT3_Y746	CNOT3	Y746			TFEYRYLEDRD	T	F	E	Y	R	Y	L	E	D	R	D	2	0.348663	0.604425	0.433789	0.547134	0.556525	0.4219	0.462292	0.106342	0.50852	0.0613691
1745	CNOT3_Y746_R750Q	CNOT3	Y746	R750Q		TFEYRYLEDQD	T	F	E	Y	R	Y	L	E	D	Q	D	2	0.680061	0.529967	0.770603	0.973765	0.442455	0.387763	0.66021	0.0992369	0.601327	0.264298
1746	CNOT3_Y746_R750Q_YF	CNOT3	Y746	R750Q	YF	TFEFRYLEDQD	T	F	E	F	R	Y	L	E	D	Q	D	1	0.396749	0.415542	0.604737	0.151538	0.338471	0.319852	0.472343	0.0939309	0.269954	0.084077
1747	CNOT3_Y746_YF	CNOT3	Y746		YF	TFEFRYLEDRD	T	F	E	F	R	Y	L	E	D	R	D	1	0.46531	0.437104	1.31853	0.177759	0.306014	0.417299	0.740314	0.409021	0.300357	0.0978737
1748	CNTN4_Y180	CNTN4	Y180			ETGNLYIAKVE	E	T	G	N	L	Y	I	A	K	V	E	1	0.357248	0.663884	0.574512	0.173329	0.267207	0.281831	0.531881	0.128762	0.240789	0.0480735
1749	CNTN4_Y180_T176P	CNTN4	Y180	T176P		EPGNLYIAKVE	E	P	G	N	L	Y	I	A	K	V	E	1	0.40092	0.405445	0.386615	0.190203	0.256789	0.39522	0.39766	0.00802576	0.280737	0.0853936
1750	CNTN6_Y315	CNTN6	Y315			GQLIFYAPPEW	G	Q	L	I	F	Y	A	P	P	E	W	1	0.374735	0.556683	0.486771	0.346413	0.417805	0.427209	0.47273	0.0749408	0.397142	0.036076
1751	CNTN6_Y315_F314V	CNTN6	Y315	F314V		GQLIVYAPPEW	G	Q	L	I	V	Y	A	P	P	E	W	1	0.283125	0.387168	0.538915	0.215243	0.479123	0.361429	0.403069	0.105029	0.351932	0.107937
1752	COL10A1_Y623	COL10A1	Y623			GTPVMYTYDEY	G	T	P	V	M	Y	T	Y	D	E	Y	3	0.610776	0.941475	0.716749	0.241529	0.3331	0.390915	0.756333	0.137879	0.321848	0.0615034
1753	COL10A1_Y623_G618V	COL10A1	Y623	G618V		VTPVMYTYDEY	V	T	P	V	M	Y	T	Y	D	E	Y	3	0.534841	0.481712	0.631821	0.16817	0.328142	0.25214	0.549458	0.0621475	0.249484	0.0653356
1754	COL10A1_Y623_G618V_YF	COL10A1	Y623	G618V	YF	VTPVMYTFDEF	V	T	P	V	M	Y	T	F	D	E	F	1	0.665049	0.649285	0.84029	0.293239	1.34433	0.32293	0.718208	0.0865648	0.653501	0.488643
1755	COL10A1_Y623_YF	COL10A1	Y623		YF	GTPVMYTFDEF	G	T	P	V	M	Y	T	F	D	E	F	1	0.554493	0.594847	0.671404	0.276748	0.471763	0.415762	0.606915	0.0484853	0.388091	0.0819837
1756	COL12A1_Y3043	COL12A1	Y3043			PGPPGYCDSSQ	P	G	P	P	G	Y	C	D	S	S	Q	1	0.390941	0.690281	0.231389	0.200774	0.394233	0.231204	0.437537	0.190217	0.275404	0.0849382
1757	COL12A1_Y3043_Q3048H	COL12A1	Y3043	Q3048H		PGPPGYCDSSH	P	G	P	P	G	Y	C	D	S	S	H	1	0.46373	0.394095	0.379787	0.387509	0.258515	0.257313	0.412537	0.0366667	0.301112	0.0610934
1758	COL22A1_Y37	COL22A1	Y37			CKSVHYDLVFL	C	K	S	V	H	Y	D	L	V	F	L	1	0.656029	0.845231	0.85627	0.326408	0.562953	0.624924	0.785843	0.0919034	0.504762	0.128628
1759	COL22A1_Y37_V35I	COL22A1	Y37	V35I		CKSIHYDLVFL	C	K	S	I	H	Y	D	L	V	F	L	1	0.829402	0.61879	0.745038	0.258412	0.418173	0.389762	0.731077	0.0865467	0.355449	0.069589
1760	COL4A1_Y348	COL4A1	Y348			KGERGYPGTPG	K	G	E	R	G	Y	P	G	T	P	G	1	0.261157	0.181154	0.240005	0.114003	0.204307	0.206293	0.227439	0.0338481	0.174868	0.0430453
1761	COL4A1_Y348_P352L	COL4A1	Y348	P352L		KGERGYPGTLG	K	G	E	R	G	Y	P	G	T	L	G	1	0.211594	0.233832	0.281538	0.194458	0.31838	0.281312	0.242321	0.0291785	0.264717	0.0519341
1762	COL4A2_Y306	COL4A2	Y306			PGLRGYPGLSG	P	G	L	R	G	Y	P	G	L	S	G	1	0.348097	0.539983	0.416917	0.474944	0.255092	0.320448	0.434999	0.0793737	0.350161	0.0921808
1763	COL4A2_Y306_R304K	COL4A2	Y306	R304K		PGLKGYPGLSG	P	G	L	K	G	Y	P	G	L	S	G	1	0.328571	0.318905	0.360606	0.35395	0.177496	0.0739112	0.336027	0.0178221	0.201786	0.115608
1764	COL6A1_Y878	COL6A1	Y878			VAVVQYSGTGQ	V	A	V	V	Q	Y	S	G	T	G	Q	1	0.252552	0.221676	0.307915	0.198019	0.251736	0.214393	0.260714	0.0356768	0.221383	0.0224798
1765	COL6A1_Y878_T881M	COL6A1	Y878	T881M		VAVVQYSGMGQ	V	A	V	V	Q	Y	S	G	M	G	Q	1	0.276895	0.264647	0.393166	0.221021	0.255833	0.283979	0.311569	0.0579137	0.253611	0.0257503
1766	COL6A3_Y2827	COL6A3	Y2827			SENAFYLSPDI	S	E	N	A	F	Y	L	S	P	D	I	1	0.553601	0.626523	0.542056	0.486465	0.589522	0.533694	0.57406	0.0373952	0.53656	0.0421218
1767	COL6A3_Y2827_D2831H	COL6A3	Y2827	D2831H		SENAFYLSPHI	S	E	N	A	F	Y	L	S	P	H	I	1	0.333603	0.407894	0.576928	0.462346	0.414589	0.498379	0.439475	0.101816	0.458438	0.0343184
1768	COL6A3_Y524	COL6A3	Y524			DGSALYTGSAL	D	G	S	A	L	Y	T	G	S	A	L	1	0.233502	0.32999	0.508156	0.229803	0.181965	0.328084	0.357216	0.113768	0.246618	0.060826
1769	COL6A3_Y524_S521L	COL6A3	Y524	S521L		DGLALYTGSAL	D	G	L	A	L	Y	T	G	S	A	L	1	0.48642	0.540884	0.847114	0.244632	0.388422	0.509746	0.624806	0.15876	0.380933	0.108362
1770	COL6A3_Y543	COL6A3	Y543			TSSAGYRAAEG	T	S	S	A	G	Y	R	A	A	E	G	1	0.151134	0.256562	0.513747	0.307965	0.226554	0.331694	0.307147	0.152296	0.288738	0.045025
1771	COL6A3_Y543_T538M	COL6A3	Y543	T538M		MSSAGYRAAEG	M	S	S	A	G	Y	R	A	A	E	G	1	0.279933	0.258466	0.386267	0.228332	0.185743	0.341044	0.308222	0.0558776	0.251706	0.0655202
1772	COL8A2_Y648	COL8A2	Y648			PATYTYDEYKK	P	A	T	Y	T	Y	D	E	Y	K	K	3	0.189964	0.572431	0.610256	0.159643	0.369935	0.164168	0.45755	0.189841	0.231249	0.0980835
1773	COL8A2_Y648_T645I	COL8A2	Y648	T645I		PAIYTYDEYKK	P	A	I	Y	T	Y	D	E	Y	K	K	3	0.718005	1.05271	0.928368	0.147498	0.23321	0.302721	0.899694	0.138138	0.22781	0.0634848
1774	COL8A2_Y648_T645I_YF	COL8A2	Y648	T645I	YF	PAIFTYDEFKK	P	A	I	F	T	Y	D	E	F	K	K	1	0.44801	0.623314	0.647619	0.242193	0.408876	0	0.572981	0.0889231	0.217023	0.167869
1775	COL8A2_Y648_YF	COL8A2	Y648		YF	PATFTYDEFKK	P	A	T	F	T	Y	D	E	F	K	K	1	0.464264	0.807474	0.463937	0.183408	0.216828	0.174729	0.578558	0.161868	0.191655	0.0181493
1776	COX10_Y97	COX10	Y97			AKAEIYEMRPL	A	K	A	E	I	Y	E	M	R	P	L	1	0.304282	0.205537	0.520625	21.7779	19.522	18.4296	0.343481	0.131586	19.9098	1.39417
1777	COX10_Y97_Y97C	COX10	Y97	Y97C		AKAEICEMRPL	A	K	A	E	I	C	E	M	R	P	L	0	0.245226	0.256064	0.44279	0.250001	0.257849	0.339705	0.314694	0.0906862	0.282518	0.0405638
1778	COX4I1_Y38	COX4I1	Y38			FSLPAYMDRRD	F	S	L	P	A	Y	M	D	R	R	D	1	0.345522	0.349459	0.560943	0.161568	0.262298	0.311754	0.418641	0.100635	0.245206	0.0624927
1779	COX4I1_Y38_Y38F	COX4I1	Y38	Y38F		FSLPAFMDRRD	F	S	L	P	A	F	M	D	R	R	D	0	0.607592	0.333702	0.563472	0.255816	0.248766	0.26948	0.501589	0.120073	0.258021	0.0085991
1780	COX7A2_Y44	COX7A2	Y44			DEIPLYLKGGV	D	E	I	P	L	Y	L	K	G	G	V	1	0.439701	0.446583	0.395147	0.19255	0.234488	0.454062	0.427143	0.0227989	0.2937	0.114678
1781	COX7A2_Y44_E40D	COX7A2	Y44	E40D		DDIPLYLKGGV	D	D	I	P	L	Y	L	K	G	G	V	1	0.585758	0.377487	0.523748	0.155672	0.200109	0.286979	0.495664	0.0873145	0.214253	0.0545305
1782	CP_Y539	CP	Y539			CLAKMYYSAVD	C	L	A	K	M	Y	Y	S	A	V	D	2	0.631072	0.638731	0.659269	0.324098	0.519161	0.594481	0.643024	0.0119049	0.479247	0.113934
1783	CP_Y539_D544E	CP	Y539	D544E		CLAKMYYSAVE	C	L	A	K	M	Y	Y	S	A	V	E	2	0.643177	0.613523	0.703961	1.20992	0.614384	0.487438	0.653554	0.0376429	0.77058	0.314952
1784	CP_Y539_D544E_YF	CP	Y539	D544E	YF	CLAKMYFSAVE	C	L	A	K	M	Y	F	S	A	V	E	1	0.582825	0.610462	0.615238	0.336029	0.403255	0.406512	0.602842	0.0142874	0.381932	0.0324855
1785	CP_Y539_YF	CP	Y539		YF	CLAKMYFSAVD	C	L	A	K	M	Y	F	S	A	V	D	1	0.612301	0.599826	0.736182	0.213831	0.351198	0.875564	0.649436	0.0615495	0.480198	0.285135
1786	CPO_Y278	CPO	Y278			KYGTNYRVGSS	K	Y	G	T	N	Y	R	V	G	S	S	2	0.137614	0.257868	0.309736	0.109513	0.108964	0.383603	0.235073	0.0720933	0.200694	0.129337
1787	CPO_Y278_K273N	CPO	Y278	K273N		NYGTNYRVGSS	N	Y	G	T	N	Y	R	V	G	S	S	2	0.225977	0.329118	0.354648	0.20374	0.249444	0.29244	0.303248	0.0556241	0.248541	0.0362172
1788	CPO_Y278_K273N_YF	CPO	Y278	K273N	YF	NFGTNYRVGSS	N	F	G	T	N	Y	R	V	G	S	S	1	0.306533	0.259892	0.387681	0.176316	0.29725	0.287321	0.318035	0.0527995	0.253629	0.0548185
1789	CPO_Y278_YF	CPO	Y278		YF	KFGTNYRVGSS	K	F	G	T	N	Y	R	V	G	S	S	1	0.26446	0.277215	0.266721	0.230963	0.136292	0.231007	0.269465	0.00555699	0.199421	0.0446387
1790	CPOX_Y429	CPOX	Y429			TARWEYMHSPS	T	A	R	W	E	Y	M	H	S	P	S	1	0.171659	0.124663	0.54245	0.100752	1.01765	0.218891	0.27959	0.186857	0.445763	0.407248
1791	CPOX_Y429_W427R	CPOX	Y429	W427R		TARREYMHSPS	T	A	R	R	E	Y	M	H	S	P	S	1	0.315168	0.263252	0.480147	0.128601	0.0987837	0.254419	0.352856	0.09247	0.160601	0.0674469
1792	CPS1_Y1069	CPS1	Y1069			LAVPLYKNGVK	L	A	V	P	L	Y	K	N	G	V	K	1	0.261575	0.244873	0.695906	0.268673	0.0681459	0.329488	0.400785	0.208794	0.222102	0.111659
1793	CPS1_Y1069_A1065E	CPS1	Y1069	A1065E		LEVPLYKNGVK	L	E	V	P	L	Y	K	N	G	V	K	1	0.318476	0.484799	0.372457	0.261694	0.0353349	0.521022	0.391911	0.0692807	0.272684	0.198433
1794	CPS1_Y1450	CPS1	Y1450			FVHDNYVIRRT	F	V	H	D	N	Y	V	I	R	R	T	1	0.422932	0.37661	0.38921	0.215299	0.321055	0.258333	0.396251	0.0195553	0.264896	0.0434233
1795	CPS1_Y1450_R1453Q	CPS1	Y1450	R1453Q		FVHDNYVIQRT	F	V	H	D	N	Y	V	I	Q	R	T	1	0.501433	0.685975	0.981068	0.251881	0.242297	0.356241	0.722825	0.197536	0.283473	0.0516034
1796	CPS1_Y1450_R1453W	CPS1	Y1450	R1453W		FVHDNYVIWRT	F	V	H	D	N	Y	V	I	W	R	T	1	0.85537	1.43008	1.03964	0.540421	0.855129	0.596896	1.10836	0.239603	0.664149	0.136997
1797	CPS1_Y1491	CPS1	Y1491			KSLFHYRQYSA	K	S	L	F	H	Y	R	Q	Y	S	A	2	0.331876	0.471697	0.319012	0.224362	0.139014	0.255952	0.374195	0.0691438	0.206443	0.0493924
1798	CPS1_Y1491_Y1491H	CPS1	Y1491	Y1491H		KSLFHHRQYSA	K	S	L	F	H	H	R	Q	Y	S	A	1	0.26698	0.260468	0.352775	0.137112	0.144972	0.335467	0.293408	0.0420628	0.20585	0.0917088
1799	CPS1_Y1491_Y1491H_YF	CPS1	Y1491	Y1491H	YF	KSLFHHRQFSA	K	S	L	F	H	H	R	Q	F	S	A	0	0.297806	0.287683	0.262426	0.183756	0.160295	0.342122	0.282638	0.014878	0.228724	0.0807541
1800	CPS1_Y1491_YF	CPS1	Y1491		YF	KSLFHYRQFSA	K	S	L	F	H	Y	R	Q	F	S	A	1	0.284779	0.409486	0.429873	0.201969	0.263111	0.366417	0.374713	0.064135	0.277166	0.0678675
1801	CPS1_Y162	CPS1	Y162			KVPAIYGVDTR	K	V	P	A	I	Y	G	V	D	T	R	1	0.238084	0.304731	0.396825	0.172619	0.22526	0.288657	0.313213	0.0650828	0.228846	0.0474401
1802	CPS1_Y162_D165G	CPS1	Y162	D165G		KVPAIYGVGTR	K	V	P	A	I	Y	G	V	G	T	R	1	0.279335	0.207889	0.295312	0.19933	0.139143	0.173985	0.260845	0.0380097	0.170819	0.0246732
1803	CPS1_Y309	CPS1	Y309			AGAKTYKMSMA	A	G	A	K	T	Y	K	M	S	M	A	1	0.279037	0.24886	0.279743	0.156902	0.160194	0.244579	0.269213	0.0143946	0.187225	0.0405776
1804	CPS1_Y309_A304V	CPS1	Y309	A304V		VGAKTYKMSMA	V	G	A	K	T	Y	K	M	S	M	A	1	0.310657	0.309228	0.477105	0.208959	0.292408	0.194088	0.365663	0.0788034	0.231818	0.0432713
1805	CPS1_Y529	CPS1	Y529			GVLKEYGVKVL	G	V	L	K	E	Y	G	V	K	V	L	1	0.186776	0.197668	0.360712	0.187331	0.27633	0.186513	0.248386	0.0795514	0.216724	0.0421486
1806	CPS1_Y529_G530V	CPS1	Y529	G530V		GVLKEYVVKVL	G	V	L	K	E	Y	V	V	K	V	L	1	0.477572	0.505855	0.550427	0.192218	0.290048	0.331555	0.511285	0.0299898	0.271274	0.0584128
1807	CPS1_Y529_V531E	CPS1	Y529	V531E		GVLKEYGEKVL	G	V	L	K	E	Y	G	E	K	V	L	1	0.245226	0.268251	0.369653	0.175252	0.236779	0.288978	0.294377	0.054052	0.23367	0.0464804
1808	CPS1_Y529_V531G	CPS1	Y529	V531G		GVLKEYGGKVL	G	V	L	K	E	Y	G	G	K	V	L	1	0.189519	0.237453	0.685227	0.1283	0.197757	0.22192	0.370733	0.22324	0.182659	0.0396832
1809	CPS1_Y590	CPS1	Y590			MIRSAYALGGL	M	I	R	S	A	Y	A	L	G	G	L	1	0.284993	0.293658	0.31249	0.194867	0.236336	0.294226	0.297047	0.0114784	0.24181	0.0407472
1810	CPS1_Y590_A589T	CPS1	Y590	A589T		MIRSTYALGGL	M	I	R	S	T	Y	A	L	G	G	L	1	0.578911	0.335241	0.537878	0.304751	0.198088	0.532035	0.48401	0.106521	0.344958	0.139266
1811	CPS1_Y590_G593R	CPS1	Y590	G593R		MIRSAYALRGL	M	I	R	S	A	Y	A	L	R	G	L	1	0.264519	0.337573	0.403219	0.192742	0.176298	0.265756	0.335104	0.0566509	0.211599	0.0388792
1812	CPS1_Y590_R587C	CPS1	Y590	R587C		MICSAYALGGL	M	I	C	S	A	Y	A	L	G	G	L	1	0.59162	0.5862	0.438865	0.206609	0.241788	0.435919	0.538895	0.0707665	0.294772	0.100834
1813	CPS1_Y590_R587H	CPS1	Y590	R587H		MIHSAYALGGL	M	I	H	S	A	Y	A	L	G	G	L	1	0.309993	0.321203	0.371187	0.201846	0.226908	0.169246	0.334128	0.0266014	0.199333	0.0236073
1814	CPS1_Y590_R587L	CPS1	Y590	R587L		MILSAYALGGL	M	I	L	S	A	Y	A	L	G	G	L	1	0.400098	0.472239	0.790273	0.189795	0.294298	0.269255	0.554203	0.169504	0.251116	0.0445495
1815	CPS1_Y634	CPS1	Y634			WKEIEYEVVRD	W	K	E	I	E	Y	E	V	V	R	D	1	0.413834	0.398795	0.409412	0.253824	0.372485	0.349117	0.407347	0.00631105	0.325142	0.0513241
1816	CPS1_Y634_I632R	CPS1	Y634	I632R		WKEREYEVVRD	W	K	E	R	E	Y	E	V	V	R	D	1	0.493521	0.465026	1.25993	0.232445	0.325771	0.313806	0.739493	0.36819	0.290674	0.041463
1817	CPS1_Y634_R638P	CPS1	Y634	R638P		WKEIEYEVVPD	W	K	E	I	E	Y	E	V	V	P	D	1	0.506768	0.379032	0.690751	0.377059	0.463235	0.585203	0.525517	0.127947	0.475165	0.085392
1818	CPS1_Y768	CPS1	Y768			EPSLDYMVTKI	E	P	S	L	D	Y	M	V	T	K	I	1	0.56251	0.693319	0.474262	0.315149	0.517203	0.320629	0.576697	0.0899905	0.384327	0.0939839
1819	CPS1_Y768_D767V	CPS1	Y768	D767V		EPSLVYMVTKI	E	P	S	L	V	Y	M	V	T	K	I	1	0.415845	0.60169	0.890718	0.262245	0.28204	0.656017	0.636085	0.195386	0.400101	0.181141
1820	CPS1_Y872	CPS1	Y872			IEKLTYIDKWF	I	E	K	L	T	Y	I	D	K	W	F	1	0.525249	0.544427	0.694119	0.168488	0.204073	0.426228	0.587932	0.0754931	0.266263	0.114042
1821	CPS1_Y872_K875E	CPS1	Y872	K875E		IEKLTYIDEWF	I	E	K	L	T	Y	I	D	E	W	F	1	0.455267	1.09997	0.909714	0.268985	0.229701	0.482703	0.821649	0.270463	0.32713	0.11117
1822	CPS1_Y872_T871P	CPS1	Y872	T871P		IEKLPYIDKWF	I	E	K	L	P	Y	I	D	K	W	F	1	0.326597	0.389396	0.48103	0.138534	0.310868	0.289025	0.399008	0.0634122	0.246142	0.0766112
1823	CPS1_Y879	CPS1	Y879			DKWFLYKMRDI	D	K	W	F	L	Y	K	M	R	D	I	1	0.535914	0.785081	0.9848	0.303347	0.51598	0.405305	0.768598	0.183627	0.408211	0.0868311
1824	CPS1_Y879_K875E	CPS1	Y879	K875E		DEWFLYKMRDI	D	E	W	F	L	Y	K	M	R	D	I	1	0.507365	0.821674	0.700562	0.30282	0.636787	0.331899	0.676534	0.129436	0.423835	0.151047
1825	CPT1B_Y534	CPT1B	Y534			VIESSYQVAKA	V	I	E	S	S	Y	Q	V	A	K	A	1	0.268216	0.268783	0.29862	0.181853	0.209486	0.464148	0.27854	0.0142005	0.285162	0.127064
1826	CPT1B_Y534_E531K	CPT1B	Y534	E531K		VIKSSYQVAKA	V	I	K	S	S	Y	Q	V	A	K	A	1	0.158517	0.241555	0.384757	0.164209	0.230108	0.187296	0.26161	0.0934447	0.193871	0.0273018
1827	CPT2_Y217	CPT2	Y217			LDMSQYFRLFN	L	D	M	S	Q	Y	F	R	L	F	N	1	0.964374	1.65648	1.116	24.1126	12.0497	6.44825	1.24562	0.297043	14.2035	7.37051
1828	CPT2_Y217_D213G	CPT2	Y217	D213G		LGMSQYFRLFN	L	G	M	S	Q	Y	F	R	L	F	N	1	0.724094	0.567661	1.2112	8.89515	5.07687	2.71525	0.834317	0.274039	5.56242	2.54619
1829	CPT2_Y217_M214T	CPT2	Y217	M214T		LDTSQYFRLFN	L	D	T	S	Q	Y	F	R	L	F	N	1	0.846402	0.806448	0.785478	20.5969	17.9999	14.8634	0.812776	0.0252714	17.8201	2.34416
1830	CPT2_Y508	CPT2	Y508			RPASVYTKRCS	R	P	A	S	V	Y	T	K	R	C	S	1	0.211706	0.304295	0.455191	0.262753	0.0450729	1.2362	0.323731	0.100348	0.514674	0.517875
1831	CPT2_Y508_P504L	CPT2	Y508	P504L		RLASVYTKRCS	R	L	A	S	V	Y	T	K	R	C	S	1	0.438616	0.198578	0.543055	0.296932	0.0506571	0.355698	0.393417	0.144219	0.234429	0.132142
1832	CPT2_Y508_R503C	CPT2	Y508	R503C		CPASVYTKRCS	C	P	A	S	V	Y	T	K	R	C	S	1	0.360726	0.551237	0.461176	0.238126	0.265703	0.336744	0.457713	0.0778143	0.280191	0.0415435
1833	CPXM2_Y427	CPXM2	Y427			LNPDGYEKAYE	L	N	P	D	G	Y	E	K	A	Y	E	2	0.462928	0.795719	0.718878	0.359829	0.405976	0.110508	0.659175	0.14227	0.292104	0.129783
1834	CPXM2_Y427_E428K	CPXM2	Y427	E428K		LNPDGYKKAYE	L	N	P	D	G	Y	K	K	A	Y	E	2	0.445866	0.293324	0.987259	0.343473	0.149654	0.113823	0.575483	0.297755	0.202317	0.100879
1835	CPXM2_Y427_E428K_YF	CPXM2	Y427	E428K	YF	LNPDGYKKAFE	L	N	P	D	G	Y	K	K	A	F	E	1	0.645333	0.459821	0.603978	0.273423	0.234601	0.368872	0.569711	0.0795164	0.292298	0.0564174
1836	CPXM2_Y427_YF	CPXM2	Y427		YF	LNPDGYEKAFE	L	N	P	D	G	Y	E	K	A	F	E	1	0.620452	0.526925	0.958974	0.318644	0.118026	4.87814	0.702117	0.185595	1.7716	2.19818
1837	CRACR2A_Y141	CRACR2A	Y141			HEEKVYLSRGD	H	E	E	K	V	Y	L	S	R	G	D	1	0.460828	0.617488	0.431746	0.262023	0.196158	0.309723	0.503354	0.0815736	0.255968	0.0465599
1838	CRACR2A_Y141_H136P	CRACR2A	Y141	H136P		PEEKVYLSRGD	P	E	E	K	V	Y	L	S	R	G	D	1	0.474104	0.875291	0.761279	0.621305	0.243585	0.0431149	0.703558	0.168793	0.302669	0.239714
1839	CRB1_Y711	CRB1	Y711			NCLREYVAGRF	N	C	L	R	E	Y	V	A	G	R	F	1	0.302121	0.413009	0.37119	0.216477	0.137677	0.300188	0.362107	0.0457232	0.218114	0.0663549
1840	CRB1_Y711_E710Q	CRB1	Y711	E710Q		NCLRQYVAGRF	N	C	L	R	Q	Y	V	A	G	R	F	1	0.443944	0.112863	0.514483	0.243195	0.282679	0.841495	0.357097	0.175084	0.45579	0.273211
1841	CRB1_Y711_E710V	CRB1	Y711	E710V		NCLRVYVAGRF	N	C	L	R	V	Y	V	A	G	R	F	1	0.853636	0.401376	0.831441	0.374632	0.75167	0.708289	0.695484	0.208163	0.611531	0.168446
1842	CRB1_Y760	CRB1	Y760			LENSTYQYIRV	L	E	N	S	T	Y	Q	Y	I	R	V	2	4.69886	4.28305	3.52071	13.5934	7.44153	3.45174	4.16754	0.487863	8.16223	4.17157
1843	CRB1_Y760_R764C	CRB1	Y760	R764C		LENSTYQYICV	L	E	N	S	T	Y	Q	Y	I	C	V	2	7.15719	6.55963	8.52098	6.44346	4.95194	8.22057	7.4126	0.820833	6.53865	1.33611
1844	CRB1_Y760_R764C_YF	CRB1	Y760	R764C	YF	LENSTYQFICV	L	E	N	S	T	Y	Q	F	I	C	V	1	1.84641	3.33513	2.17922	1.55573	1.83374	0.210784	2.45359	0.637982	1.20009	0.708691
1845	CRB1_Y760_R764H	CRB1	Y760	R764H		LENSTYQYIHV	L	E	N	S	T	Y	Q	Y	I	H	V	2	7.35679	7.31455	6.3672	17.3707	8.82777	6.35421	7.01285	0.456865	10.8509	4.71949
1846	CRB1_Y760_R764H_YF	CRB1	Y760	R764H	YF	LENSTYQFIHV	L	E	N	S	T	Y	Q	F	I	H	V	1	2.27865	2.05253	1.83642	7.55642	3.0645	2.26593	2.05587	0.180557	4.29561	2.32867
1847	CRB1_Y760_YF	CRB1	Y760		YF	LENSTYQFIRV	L	E	N	S	T	Y	Q	F	I	R	V	1	3.45439	2.51592	2.53239	7.84705	2.09889	2.67678	2.83423	0.438569	4.20757	2.58429
1848	CREBBP_Y1450	CREBBP	Y1450			LRTAVYHEILI	L	R	T	A	V	Y	H	E	I	L	I	1	8.58293	8.19897	9.13535	2.30891	0.513715	2.3282	8.63908	0.384332	1.71694	0.850846
1849	CREBBP_Y1450_T1447I	CREBBP	Y1450	T1447I		LRIAVYHEILI	L	R	I	A	V	Y	H	E	I	L	I	1	0.782188	1.41509	0.62505	0.260566	0	0.0517379	0.940776	0.341471	0.104101	0.112635
1850	CREBBP_Y1450_Y1450H	CREBBP	Y1450	Y1450H		LRTAVHHEILI	L	R	T	A	V	H	H	E	I	L	I	0	0.391857	0.450588	0.692592	0.155802	0.160923	0.406512	0.511679	0.130153	0.241079	0.116997
1851	CRELD1_Y328	CRELD1	Y328			NTEGGYRCICA	N	T	E	G	G	Y	R	C	I	C	A	1	0.512238	0.384246	0.608837	0.214688	0.266121	0.344117	0.501774	0.0919868	0.274975	0.0532087
1852	CRELD1_Y328_R329C	CRELD1	Y328	R329C		NTEGGYCCICA	N	T	E	G	G	Y	C	C	I	C	A	1	0.414419	0.710519	0.662893	0.235698	0.684403	0.393089	0.595944	0.129822	0.43773	0.185883
1853	CRIM1_Y826	CRIM1	Y826			FSGKAYADEER	F	S	G	K	A	Y	A	D	E	E	R	1	0.373403	0.48387	0.503125	0.237374	0.371372	0.350467	0.453466	0.057156	0.319738	0.0588618
1854	CRIM1_Y826_R831Q	CRIM1	Y826	R831Q		FSGKAYADEEQ	F	S	G	K	A	Y	A	D	E	E	Q	1	0.418814	0.716224	0.535433	0.253296	0.347929	0.556953	0.556824	0.122356	0.386059	0.126866
1855	CRLF1_Y272	CRLF1	Y272			LFQAKYQIRYR	L	F	Q	A	K	Y	Q	I	R	Y	R	2	0.429146	0.503956	1.4614	0.390415	0.345079	0.524186	0.798168	0.469971	0.419893	0.0760331
1856	CRLF1_Y272_F268S	CRLF1	Y272	F268S		LSQAKYQIRYR	L	S	Q	A	K	Y	Q	I	R	Y	R	2	0.494206	0.337323	0.995555	0.269872	0.134688	0.502162	0.609028	0.28072	0.302241	0.151756
1857	CRLF1_Y272_F268S_YF	CRLF1	Y272	F268S	YF	LSQAKYQIRFR	L	S	Q	A	K	Y	Q	I	R	F	R	1	0.483022	0.645313	0.20799	0.432522	0.538754	0.127891	0.445442	0.180503	0.366389	0.174131
1858	CRLF1_Y272_YF	CRLF1	Y272		YF	LFQAKYQIRFR	L	F	Q	A	K	Y	Q	I	R	F	R	1	0.547381	0.848399	0.511828	0.146181	0.636029	0.244781	0.635869	0.150981	0.34233	0.211541
1859	CRX_Y63	CRX	Y63			FAKTQYPDVYA	F	A	K	T	Q	Y	P	D	V	Y	A	2	0.360203	0.288086	0.431746	0.221986	0.208446	0.656952	0.360012	0.058649	0.362462	0.20831
1860	CRX_Y63_V66I	CRX	Y63	V66I		FAKTQYPDIYA	F	A	K	T	Q	Y	P	D	I	Y	A	2	0.340257	0.285685	0.786531	0.200595	0.36138	1.08882	0.470824	0.224347	0.550266	0.386434
1861	CRX_Y63_V66I_YF	CRX	Y63	V66I	YF	FAKTQYPDIFA	F	A	K	T	Q	Y	P	D	I	F	A	1	0.394655	0.318017	0.499957	0.242107	0.26869	0.333168	0.40421	0.0745834	0.281322	0.0382333
1862	CRX_Y63_YF	CRX	Y63		YF	FAKTQYPDVFA	F	A	K	T	Q	Y	P	D	V	F	A	1	0.314996	0.273174	0.422473	0.225031	0.200764	0.197282	0.336881	0.062885	0.207692	0.0123425
1863	CRX_Y67	CRX	Y67			QYPDVYAREEV	Q	Y	P	D	V	Y	A	R	E	E	V	2	0.510203	0.666301	0.836277	0.32119	0.32898	0.437782	0.670927	0.133159	0.362651	0.0532208
1864	CRX_Y67_V66I	CRX	Y67	V66I		QYPDIYAREEV	Q	Y	P	D	I	Y	A	R	E	E	V	2	0.505622	0.732393	1.09716	0.376522	0.21466	0.0302722	0.778393	0.243676	0.207151	0.141456
1865	CRX_Y67_V66I_YF	CRX	Y67	V66I	YF	QFPDIYAREEV	Q	F	P	D	I	Y	A	R	E	E	V	1	0.399628	0.649503	0.723267	0.177249	0.240515	0.899885	0.590799	0.138492	0.439216	0.326764
1866	CRX_Y67_YF	CRX	Y67		YF	QFPDVYAREEV	Q	F	P	D	V	Y	A	R	E	E	V	1	0.559966	0.888401	0.501532	0.118999	0.307048	0.735926	0.649966	0.170278	0.387324	0.258177
1867	CRYAA_Y18	CRYAA	Y18			TLGPFYPSRLF	T	L	G	P	F	Y	P	S	R	L	F	1	0.384323	0.345076	0.690031	0.243551	0.30136	0.25988	0.473144	0.154197	0.268264	0.0243336
1868	CRYAA_Y18_R21L	CRYAA	Y18	R21L		TLGPFYPSLLF	T	L	G	P	F	Y	P	S	L	L	F	1	0.41567	0.366197	0.643686	0.245642	0.409443	0.419117	0.475184	0.120849	0.358067	0.0795948
1869	CRYAA_Y48	CRYAA	Y48			TISPYYRQSLF	T	I	S	P	Y	Y	R	Q	S	L	F	2	0.406564	0.391891	0.496335	0.358075	0.300749	0.42381	0.431597	0.0461674	0.360878	0.0502785
1870	CRYAA_Y48_R49C	CRYAA	Y48	R49C		TISPYYCQSLF	T	I	S	P	Y	Y	C	Q	S	L	F	2	4.73662	5.13166	4.26302	3.54157	4.22131	2.01971	4.71044	0.355103	3.26086	0.920457
1871	CRYAA_Y48_R49C_YF	CRYAA	Y48	R49C	YF	TISPFYCQSLF	T	I	S	P	F	Y	C	Q	S	L	F	1	0.464195	0.551357	0.684796	0.241606	0.390485	0.268282	0.566783	0.090718	0.300125	0.0648161
1872	CRYAA_Y48_YF	CRYAA	Y48		YF	TISPFYRQSLF	T	I	S	P	F	Y	R	Q	S	L	F	1	0.328309	0.313006	0.537981	0.282161	0.280844	0.517749	0.393099	0.102638	0.360251	0.111369
1873	CRYBB1_Y131	CRYBB1	Y131			TWSSSYRSDRL	T	W	S	S	S	Y	R	S	D	R	L	1	0.306227	0.883504	0.429367	0.27805	0.221005	0.278439	0.539699	0.24825	0.259165	0.0269832
1874	CRYBB1_Y131_S129R	CRYBB1	Y131	S129R		TWSRSYRSDRL	T	W	S	R	S	Y	R	S	D	R	L	1	0.757919	0.226333	0.268143	0.213407	0.338177	0.305121	0.417465	0.241342	0.285568	0.0527799
1875	CRYGS_Y21	CRYGS	Y21			FQGRRYDCDCD	F	Q	G	R	R	Y	D	C	D	C	D	1	0.357473	0.503604	0.419578	0.223975	0.183227	0.314856	0.426885	0.0598812	0.240686	0.055021
1876	CRYGS_Y21_G18V	CRYGS	Y21	G18V		FQVRRYDCDCD	F	Q	V	R	R	Y	D	C	D	C	D	1	0.28957	0.457968	0.647045	0.235586	0.257426	0.384223	0.464861	0.14602	0.292412	0.06553
1877	CSF1R_Y708	CSF1R	Y708			HLEKKYVRRDS	H	L	E	K	K	Y	V	R	R	D	S	1	0.408711	0.117924	0.387852	0.474558	0.10314	0.227647	0.304829	0.132436	0.268448	0.154351
1878	CSF1R_Y708_R710H	CSF1R	Y708	R710H		HLEKKYVHRDS	H	L	E	K	K	Y	V	H	R	D	S	1	0.214573	0.299191	0.456893	0.245584	0.114485	0.491645	0.323552	0.100415	0.283905	0.156341
1879	CSF1R_Y873	CSF1R	Y873			LVKDGYQMAQP	L	V	K	D	G	Y	Q	M	A	Q	P	1	0.252329	0.30697	0.539024	0.170864	0.193678	0.361895	0.366108	0.124289	0.242146	0.0851861
1880	CSF1R_Y873_L868P	CSF1R	Y873	L868P		PVKDGYQMAQP	P	V	K	D	G	Y	Q	M	A	Q	P	1	0.404743	0.280141	0.498952	0.30568	0.235831	0.161071	0.394612	0.0896159	0.234194	0.059048
1881	CSF1R_Y873_M875T	CSF1R	Y873	M875T		LVKDGYQTAQP	L	V	K	D	G	Y	Q	T	A	Q	P	1	0.262743	0.415542	1.58667	0.0899573	0.954043	0	0.754984	0.591387	0.348	0.430108
1882	CSF1R_Y873_P878T	CSF1R	Y873	P878T		LVKDGYQMAQT	L	V	K	D	G	Y	Q	M	A	Q	T	1	0			0			0	0	0	0
1883	CSF1R_Y923	CSF1R	Y923			RRERDYTNLPS	R	R	E	R	D	Y	T	N	L	P	S	1	0.656049	0.457097	0.317333	0.311365	0.44522	0.215	0.476826	0.138982	0.323862	0.0944016
1884	CSF1R_Y923_E920D	CSF1R	Y923	E920D		RRDRDYTNLPS	R	R	D	R	D	Y	T	N	L	P	S	1	0.484	0.0831085	0.617037	0.287232	0.199895	0.237132	0.394715	0.226934	0.24142	0.0357841
1885	CSF1R_Y923_R921Q	CSF1R	Y923	R921Q		RREQDYTNLPS	R	R	E	Q	D	Y	T	N	L	P	S	1	0.394548	0.413168	0.591111	0.928965	0.316197	0.435207	0.466275	0.0885987	0.560123	0.265298
1886	CSF1R_Y969	CSF1R	Y969			LQPNNYQFCGG	L	Q	P	N	N	Y	Q	F	C	G	G	1	0.525485	0.560982	0.806779	0.179915	0.0715532	0.144691	0.631082	0.125079	0.132053	0.0451319
1887	CSF1R_Y969_Y969C	CSF1R	Y969	Y969C		LQPNNCQFCGG	L	Q	P	N	N	C	Q	F	C	G	G	0	0.288502	0.400293	0.508547	0.432148	0.367613	0.306447	0.399114	0.0898369	0.368736	0.0513232
1888	CSNK1A1_Y292	CSNK1A1	Y292			TLNHQYDYTFD	T	L	N	H	Q	Y	D	Y	T	F	D	2	0.487962	0.485699	1.01729	0.193039	0.270331	0.435661	0.663651	0.250063	0.299677	0.1012
1889	CSNK1A1_Y292_D297H	CSNK1A1	Y292	D297H		TLNHQYDYTFH	T	L	N	H	Q	Y	D	Y	T	F	H	2	0.675098	0.764892	0.802525	0.382289	0.568486	0.551617	0.747505	0.053455	0.500797	0.0840804
1890	CSNK1A1_Y292_D297H_YF	CSNK1A1	Y292	D297H	YF	TLNHQYDFTFH	T	L	N	H	Q	Y	D	F	T	F	H	1	0.296614	0.249325	0.401919	0.153302	0.298493	0.319452	0.315953	0.0637792	0.257082	0.0738811
1891	CSNK1A1_Y292_YF	CSNK1A1	Y292		YF	TLNHQYDFTFD	T	L	N	H	Q	Y	D	F	T	F	D	1	0.266797	0.453478	0.502349	0.217189	0.351066	0.428367	0.407542	0.101501	0.332207	0.0872385
1892	CSNK1A1_Y294	CSNK1A1	Y294			NHQYDYTFDWT	N	H	Q	Y	D	Y	T	F	D	W	T	2	2.3238	2.53347	1.88176	0.401749	0.442399	0.598263	2.24634	0.271638	0.480803	0.0846979
1893	CSNK1A1_Y294_D297H	CSNK1A1	Y294	D297H		NHQYDYTFHWT	N	H	Q	Y	D	Y	T	F	H	W	T	2	3.529	4.06031	3.25069	3.694	2.8138	2.76154	3.61333	0.33586	3.08978	0.427781
1894	CSNK1A1_Y294_D297H_YF	CSNK1A1	Y294	D297H	YF	NHQFDYTFHWT	N	H	Q	F	D	Y	T	F	H	W	T	1	1.2973	1.69848	1.37137	0.953195	1.00653	0.679918	1.45571	0.174304	0.879881	0.143062
1895	CSNK1A1_Y294_YF	CSNK1A1	Y294		YF	NHQFDYTFDWT	N	H	Q	F	D	Y	T	F	D	W	T	1	1.43625	1.6765	1.35683	0.237877	0.573659	0.464331	1.48986	0.135897	0.425289	0.139835
1896	CSNK1G1_Y205	CSNK1G1	Y205			KKHIPYREHKS	K	K	H	I	P	Y	R	E	H	K	S	1	0.847181	0.817916	1.64791	0.491748	0.625133	0.539091	1.10433	0.38455	0.551991	0.055213
1897	CSNK1G1_Y205_R206K	CSNK1G1	Y205	R206K		KKHIPYKEHKS	K	K	H	I	P	Y	K	E	H	K	S	1	0.505033	0.455079	0.378674	0.165996	0.322337	0.283658	0.446262	0.0519612	0.25733	0.0664855
1898	CSNK1G2_Y195	CSNK1G2	Y195			GLAKEYIDPET	G	L	A	K	E	Y	I	D	P	E	T	1	0.422519	0.470718	0.430724	0.238265	0.190017	0.517379	0.44132	0.0210557	0.31522	0.144298
1899	CSNK1G2_Y195_E194G	CSNK1G2	Y195	E194G		GLAKGYIDPET	G	L	A	K	G	Y	I	D	P	E	T	1	0.315095	0.299787	0.381644	0.198174	0.195169	0.276694	0.332176	0.0355335	0.223346	0.0377431
1900	CSNK1G2_Y195_I196T	CSNK1G2	Y195	I196T		GLAKEYTDPET	G	L	A	K	E	Y	T	D	P	E	T	1	0.371066	0.401456	0.296825	0.204377	0.334185	0.377475	0.356449	0.0439481	0.305345	0.0735506
1901	CSNK1G2_Y206_E208Q	CSNK1G2	Y206	E208Q		KKHIPYRQHKS	K	K	H	I	P	Y	R	Q	H	K	S	1	1.53756	2.19977	2.09644	0.984624	0.662266	1.02994	1.94459	0.290889	0.892276	0.16369
1902	CSNK1G2_Y206_R207S	CSNK1G2	Y206	R207S		KKHIPYSEHKS	K	K	H	I	P	Y	S	E	H	K	S	1	0.236705	0.228065	0.252368	0.204922	0.149393	0.284891	0.239046	0.0100587	0.213069	0.0556162
1903	CSNK1G2_Y206_Y206C	CSNK1G2	Y206	Y206C		KKHIPCREHKS	K	K	H	I	P	C	R	E	H	K	S	0	1.10251	0.871673	1.06601	0.475468	0.533968	0.684318	1.0134	0.101317	0.564585	0.0879684
1904	CSNK1G2_Y206_Y206H	CSNK1G2	Y206	Y206H		KKHIPHREHKS	K	K	H	I	P	H	R	E	H	K	S	0	5.625	4.76302	6.66103	2.74465	3.6718	3.50556	5.68302	0.775946	3.30734	0.403625
1905	CSNK2A1_Y131	CSNK2A1	Y131			QTLTDYDIRFY	Q	T	L	T	D	Y	D	I	R	F	Y	2	0.550041	0.376137	0.814533	0.298176	0.263184	0.32418	0.580237	0.180243	0.29518	0.0249915
1906	CSNK2A1_Y131_L128S	CSNK2A1	Y131	L128S		QTSTDYDIRFY	Q	T	S	T	D	Y	D	I	R	F	Y	2	0.588296	0.535316	0.78895	0.184458	0.381617	0.33015	0.637521	0.109239	0.298742	0.0834977
1907	CSNK2A1_Y131_L128S_YF	CSNK2A1	Y131	L128S	YF	QTSTDYDIRFF	Q	T	S	T	D	Y	D	I	R	F	F	1	0.617971	0.906638	0.723742	0.342558	0.208155	0.419349	0.74945	0.119242	0.323354	0.0872824
1908	CSNK2A1_Y131_YF	CSNK2A1	Y131		YF	QTLTDYDIRFF	Q	T	L	T	D	Y	D	I	R	F	F	1	0.41151	0.49966	0.994311	0.310538	0.556203	0.352852	0.63516	0.256495	0.406531	0.107235
1909	CSNK2A1_Y50	CSNK2A1	Y50			LGRGKYSEVFE	L	G	R	G	K	Y	S	E	V	F	E	1	0.48452	0.237906	0.32547	0.355477	0.13109	0.218891	0.349299	0.10208	0.235152	0.0923243
1910	CSNK2A1_Y50_R47Q	CSNK2A1	Y50	R47Q		LGQGKYSEVFE	L	G	Q	G	K	Y	S	E	V	F	E	1	0.350712	0.391639	0.367194	0.251322	0.2561	0.305008	0.369849	0.0168137	0.27081	0.02426
1911	CSNK2A1_Y50_Y50S	CSNK2A1	Y50	Y50S		LGRGKSSEVFE	L	G	R	G	K	S	S	E	V	F	E	0	0.42443	0.544504	0.534231	0.306778	0.153524	0.229946	0.501055	0.0543439	0.230083	0.0625655
1912	CSNK2A3_Y131_I133T	CSNK2A3	Y131	I133T		QTLTDYDTRFY	Q	T	L	T	D	Y	D	T	R	F	Y	2	0.700647	0.422245	0.684892	0.476774	0.27698	0.614154	0.602594	0.127689	0.455969	0.138435
1913	CSNK2A3_Y131_I133T_YF	CSNK2A3	Y131	I133T	YF	QTLTDYDTRFF	Q	T	L	T	D	Y	D	T	R	F	F	1	0.439752	0.259479	0.393853	0.260383	0.146776	0.448028	0.364361	0.0764937	0.285062	0.124218
1914	CSRP3_Y57	CSRP3	Y57			HESEIYCKVCY	H	E	S	E	I	Y	C	K	V	C	Y	2	37.2596	25.4096	19.6786	38.6522	18.6215	17.1038	27.4493	7.32087	24.7925	9.81987
1915	CSRP3_Y57_C58G	CSRP3	Y57	C58G		HESEIYGKVCY	H	E	S	E	I	Y	G	K	V	C	Y	2	0.693031	0.727199	0.72818	0.320717	0.706698	0.185581	0.716137	0.016343	0.404332	0.220808
1916	CSRP3_Y57_C58G_YF	CSRP3	Y57	C58G	YF	HESEIYGKVCF	H	E	S	E	I	Y	G	K	V	C	F	1	0.792899	0.73331	1.13106	0.461781	0.336721	0.308557	0.885755	0.175152	0.36902	0.0665923
1917	CSRP3_Y57_YF	CSRP3	Y57		YF	HESEIYCKVCF	H	E	S	E	I	Y	C	K	V	C	F	1	18.9347	20.4982	18.2558	29.9504	18.082	20.0564	19.2296	0.938922	22.6963	5.19238
1918	CSRP3_Y73	CSRP3	Y73			PKGIGYGQGAG	P	K	G	I	G	Y	G	Q	G	A	G	1	0.233549	0.391099	0.286747	0.275869	0.0748269	0.411409	0.303798	0.0654397	0.254035	0.138274
1919	CSRP3_Y73_G72R	CSRP3	Y73	G72R		PKGIRYGQGAG	P	K	G	I	R	Y	G	Q	G	A	G	1	0.192334	0.329825	0.336792	0.153104	0.179685	0.442944	0.286317	0.0665167	0.258578	0.130818
1920	CST4_Y35	CST4	Y35			IPGGIYDADLN	I	P	G	G	I	Y	D	A	D	L	N	1	0.514286	0.50957	0.620991	0.0773035	0.327299	0.48052	0.548282	0.0514487	0.295041	0.166185
1921	CST4_Y35_D36N	CST4	Y35	D36N		IPGGIYNADLN	I	P	G	G	I	Y	N	A	D	L	N	1	0.262877	0.303234	0.49168	0.167792	0.253552	0.519545	0.352597	0.0997174	0.31363	0.149754
1922	CTCF_Y343	CTCF	Y343			VRHRRYKHTHE	V	R	H	R	R	Y	K	H	T	H	E	1	0.863749	0.276759	0.540619	0.284449	0.460765	0.315566	0.560376	0.240045	0.353593	0.0768389
1923	CTCF_Y343_H345R	CTCF	Y343	H345R		VRHRRYKRTHE	V	R	H	R	R	Y	K	R	T	H	E	1	0.29742	0.334797	0.47136	0.276558	0.355694	0.427337	0.367859	0.0747603	0.353196	0.0615804
1924	CTCF_Y343_K344E	CTCF	Y343	K344E		VRHRRYEHTHE	V	R	H	R	R	Y	E	H	T	H	E	1	0.301305	0.348652	0.261722	0.197209	0.384363	0.279376	0.303893	0.035536	0.286983	0.0765943
1925	CTCF_Y343_R339W	CTCF	Y343	R339W		VWHRRYKHTHE	V	W	H	R	R	Y	K	H	T	H	E	1	0.404442	0.22781	0.309568	0.227986	0.313817	0.324645	0.31394	0.072176	0.288816	0.0432399
1926	CTCF_Y343_R342H	CTCF	Y343	R342H		VRHRHYKHTHE	V	R	H	R	H	Y	K	H	T	H	E	1	0.279415	0.307115	0.419658	0.172762	0.174786	0.277032	0.335396	0.060646	0.208194	0.048683
1927	CTNNA1_Y177	CTNNA1	Y177			DLGIQYKALKP	D	L	G	I	Q	Y	K	A	L	K	P	1	0.271055	0.299981	0.458694	0.157425	0.288687	0.246792	0.343243	0.082486	0.230968	0.0547431
1928	CTNNA1_Y177_A179V	CTNNA1	Y177	A179V		DLGIQYKVLKP	D	L	G	I	Q	Y	K	V	L	K	P	1	0.379957	1.81737	0.715869	0.196188	1.15711	0.546122	0.971066	0.61394	0.633141	0.397092
1929	CTNNA1_Y222	CTNNA1	Y222			NVPILYTASQA	N	V	P	I	L	Y	T	A	S	Q	A	1	0.423548	0.328917	0.442552	0.245737	0.27428	0.432769	0.398339	0.049698	0.317595	0.0822695
1930	CTNNA1_Y222_P219S	CTNNA1	Y222	P219S		NVSILYTASQA	N	V	S	I	L	Y	T	A	S	Q	A	1	0.380101	0.456729	0.52814	0.223094	0.290434	0.378874	0.45499	0.060449	0.297467	0.0637908
1931	CTNNA3_Y614	CTNNA3	Y614			ISKKIYDTIHD	I	S	K	K	I	Y	D	T	I	H	D	1	0.296098	0.327094	0.514197	0.187571	0.240107	0.319612	0.37913	0.0963419	0.249097	0.0542794
1932	CTNNA3_Y614_T616P	CTNNA3	Y614	T616P		ISKKIYDPIHD	I	S	K	K	I	Y	D	P	I	H	D	1	0.267677	0.271189	0.44223	0.159643	0.238109	0.341278	0.327032	0.0814698	0.246343	0.0743804
1933	CTNNB1_Y30	CTNNB1	Y30			WQQQSYLDSGI	W	Q	Q	Q	S	Y	L	D	S	G	I	1	0.384019	0.394247	0.384539	0.36841	0.248321	0.337396	0.387602	0.0047037	0.318042	0.0509002
1934	CTNNB1_Y30_D32A	CTNNB1	Y30	D32A		WQQQSYLASGI	W	Q	Q	Q	S	Y	L	A	S	G	I	1	0.290236	0.372388	0.411948	0.22009	0.208175	0.769308	0.358191	0.050693	0.399191	0.261758
1935	CTNNB1_Y30_D32G	CTNNB1	Y30	D32G		WQQQSYLGSGI	W	Q	Q	Q	S	Y	L	G	S	G	I	1	0.305461	0.406005	0.374709	0.255403	0.248155	0.310754	0.362059	0.0420103	0.271438	0.0279579
1936	CTNNB1_Y30_D32Y	CTNNB1	Y30	D32Y		WQQQSYLYSGI	W	Q	Q	Q	S	Y	L	Y	S	G	I	2	0.909924	0.866195	0.857207	0.841541	0.959733	0.888825	0.877776	0.0230267	0.8967	0.048572
1937	CTNNB1_Y30_D32Y_YF	CTNNB1	Y30	D32Y	YF	WQQQSYLFSGI	W	Q	Q	Q	S	Y	L	F	S	G	I	1	0.412737	0.338656	0.48061	0.295722	0.248969	0.336977	0.410668	0.0579711	0.293889	0.0359522
1938	CTNNB1_Y30_G34E	CTNNB1	Y30	G34E		WQQQSYLDSEI	W	Q	Q	Q	S	Y	L	D	S	E	I	1	0.370172	0.47794	0.398637	0.179171	0.262133	0.266851	0.415583	0.0455987	0.236052	0.0402671
1939	CTNNB1_Y30_G34R	CTNNB1	Y30	G34R		WQQQSYLDSRI	W	Q	Q	Q	S	Y	L	D	S	R	I	1	0.336731	0.277911	0.442815	0.236244	0.25826	0.342541	0.352486	0.0682376	0.279015	0.0458102
1940	CTNNB1_Y30_G34V	CTNNB1	Y30	G34V		WQQQSYLDSVI	W	Q	Q	Q	S	Y	L	D	S	V	I	1	0.329126	0.410512	0.42694	0.206272	0.401945	0.325766	0.388859	0.0427672	0.311328	0.0805333
1941	CTNNB1_Y30_I35S	CTNNB1	Y30	I35S		WQQQSYLDSGS	W	Q	Q	Q	S	Y	L	D	S	G	S	1	0.362317	0.429967	0.47749	0.235996	0.318484	0.554717	0.423258	0.0472581	0.369732	0.135069
1942	CTNNB1_Y30_S33F	CTNNB1	Y30	S33F		WQQQSYLDFGI	W	Q	Q	Q	S	Y	L	D	F	G	I	1	0.504216	0.7003	0.683135	0.269823	0.279682	0.487291	0.629217	0.0886663	0.345599	0.100272
1943	CTNNB1_Y30_S33L	CTNNB1	Y30	S33L		WQQQSYLDLGI	W	Q	Q	Q	S	Y	L	D	L	G	I	1	0.646776	1.38593	0.594695	0.266435	0.239327	0.419625	0.875801	0.361343	0.308462	0.0793793
1944	CTNNB1_Y30_S33Y	CTNNB1	Y30	S33Y		WQQQSYLDYGI	W	Q	Q	Q	S	Y	L	D	Y	G	I	2	0.447849	0.883397	0.583027	0.206742	0.319629	0.358499	0.638091	0.182025	0.294956	0.0643639
1945	CTNND1_Y174	CTNND1	Y174			SVSNNYIQTLG	S	V	S	N	N	Y	I	Q	T	L	G	1	0.258572	0.248045	0.361296	0.435508	0.237592	0.581531	0.289304	0.0510868	0.41821	0.140944
1946	CTNND1_Y174_S171F	CTNND1	Y174	S171F		SVFNNYIQTLG	S	V	F	N	N	Y	I	Q	T	L	G	1	0.327228	0.415542	0.446328	0.254081	0.351214	0.394593	0.396366	0.0504777	0.333296	0.0587463
1947	CTNND1_Y213	CTNND1	Y213			YPPDGYSRHYE	Y	P	P	D	G	Y	S	R	H	Y	E	3	0.272183	0.299253	0.4896	0.184139	0.237324	0.305697	0.353678	0.0967441	0.242387	0.0497547
1948	CTNND1_Y213_Y217C	CTNND1	Y213	Y217C		YPPDGYSRHCE	Y	P	P	D	G	Y	S	R	H	C	E	2	0.291381	0.364443	0.388363	0.165207	0.2612	0.233695	0.348062	0.0412521	0.220034	0.0403619
1949	CTNND1_Y213_Y217C_YF	CTNND1	Y213	Y217C	YF	FPPDGYSRHCE	F	P	P	D	G	Y	S	R	H	C	E	1	0.317319	0.352653	0.47572	0.310205	0.215908	0.394467	0.381897	0.0678928	0.30686	0.0729348
1950	CTNND1_Y213_YF	CTNND1	Y213		YF	FPPDGYSRHFE	F	P	P	D	G	Y	S	R	H	F	E	1	0.427371	0.283157	0.361149	0.187929	0.211071	0.395041	0.357226	0.0589405	0.26468	0.0926619
1951	CTNND1_Y217	CTNND1	Y217			GYSRHYEDGYP	G	Y	S	R	H	Y	E	D	G	Y	P	3	0.289233	0.277558	0.440457	0.242776	0.205846	0.766752	0.33575	0.0741927	0.405125	0.256153
1952	CTNND1_Y217_Y217C	CTNND1	Y217	Y217C		GYSRHCEDGYP	G	Y	S	R	H	C	E	D	G	Y	P	2	0.38196	0.436685	0.515624	0.245203	0.265116	0.412103	0.444756	0.0548656	0.307474	0.0744293
1953	CTNND1_Y217_Y217C_YF	CTNND1	Y217	Y217C	YF	GFSRHCEDGFP	G	F	S	R	H	C	E	D	G	F	P	0	0.276392	0.363909	0.432361	0.140682	0.23709	0.393116	0.357554	0.0638325	0.256963	0.104009
1954	CTNND1_Y217_YF	CTNND1	Y217		YF	GFSRHYEDGFP	G	F	S	R	H	Y	E	D	G	F	P	1	0.433424	0.304541	0.300079	0.158158	0.2396	0.186678	0.346015	0.0618344	0.194812	0.0337424
1955	CTNND1_Y221	CTNND1	Y221			HYEDGYPGGSD	H	Y	E	D	G	Y	P	G	G	S	D	2	0.437143	0.644807	0.82919	0.405199	0.307048	0.626993	0.637047	0.160147	0.446413	0.133828
1956	CTNND1_Y221_Y217C	CTNND1	Y221	Y217C		HCEDGYPGGSD	H	C	E	D	G	Y	P	G	G	S	D	1	0.748418	1.40097	1.27466	0.253516	0.472478	0.614154	1.14135	0.282589	0.446716	0.148353
1957	CTNND1_Y221_YF	CTNND1	Y221		YF	HFEDGYPGGSD	H	F	E	D	G	Y	P	G	G	S	D	1	0.663317	0.954863	0.691624	0.701962	0.568366	0.48156	0.769935	0.131274	0.583963	0.0906522
1958	CTNND2_Y1154	CTNND2	Y1154			PSRKDYETYQP	P	S	R	K	D	Y	E	T	Y	Q	P	2	0.472175	0.346285	0.338243	0.320717	0.21201	0.165441	0.385568	0.0613287	0.232723	0.0650614
1959	CTNND2_Y1154_P1159S	CTNND2	Y1154	P1159S		PSRKDYETYQS	P	S	R	K	D	Y	E	T	Y	Q	S	2	0.546589	0.288283	0.452816	0.288297	0.274287	0.370315	0.429229	0.106764	0.310967	0.0423539
1960	CTNND2_Y1154_P1159S_YF	CTNND2	Y1154	P1159S	YF	PSRKDYETFQS	P	S	R	K	D	Y	E	T	F	Q	S	1	0.514673	0.386612	0.241778	0.443123	0.253606	0.146344	0.381021	0.111479	0.281025	0.122701
1961	CTNND2_Y1154_YF	CTNND2	Y1154		YF	PSRKDYETFQP	P	S	R	K	D	Y	E	T	F	Q	P	1	0.446438	0.29088	0.970151	0.193754	0.201409	0.168378	0.569156	0.290571	0.187847	0.0141171
1962	CTNND2_Y1157	CTNND2	Y1157			KDYETYQPFQN	K	D	Y	E	T	Y	Q	P	F	Q	N	2	0.334062	0.520704	0.52552	0.615182	0.300043	0.386057	0.460095	0.089141	0.43376	0.133003
1963	CTNND2_Y1157_P1159S	CTNND2	Y1157	P1159S		KDYETYQSFQN	K	D	Y	E	T	Y	Q	S	F	Q	N	2	0.392328	0.467175	0.586943	0.267468	0.419172	0.461632	0.482149	0.0801535	0.382757	0.0833443
1964	CTNND2_Y1157_P1159S_YF	CTNND2	Y1157	P1159S	YF	KDFETYQSFQN	K	D	F	E	T	Y	Q	S	F	Q	N	1	0.32812	0.391496	0.412214	0.167245	0.290307	0.382174	0.377277	0.0357732	0.279908	0.0880519
1965	CTNND2_Y1157_YF	CTNND2	Y1157		YF	KDFETYQPFQN	K	D	F	E	T	Y	Q	P	F	Q	N	1	0.344123	0.313498	0.504651	0.247582	0.288226	0.457395	0.387424	0.0838296	0.331068	0.0908552
1966	CTNND2_Y1217	CTNND2	Y1217			YETSHYPASPD	Y	E	T	S	H	Y	P	A	S	P	D	2	0.366307	0.30076	0.442539	0.277069	0.380283	0.646547	0.369869	0.0579361	0.434633	0.155658
1967	CTNND2_Y1217_P1218L	CTNND2	Y1217	P1218L		YETSHYLASPD	Y	E	T	S	H	Y	L	A	S	P	D	2	0.378748	0.392241	0.381626	0.156647	0.235786	0.471043	0.384205	0.0058026	0.287825	0.133522
1968	CTNND2_Y1217_P1218L_YF	CTNND2	Y1217	P1218L	YF	FETSHYLASPD	F	E	T	S	H	Y	L	A	S	P	D	1	0.348333	0.368253	0.562873	0.145499	0.161702	0.331413	0.426487	0.0967824	0.212872	0.0840822
1969	CTNND2_Y1217_YF	CTNND2	Y1217		YF	FETSHYPASPD	F	E	T	S	H	Y	P	A	S	P	D	1	0.279772	0.308993	0.371442	0.272371	0.228318	0.441453	0.320069	0.0382346	0.314047	0.091867
1970	CTNND2_Y503	CTNND2	Y503			NYADPYRQLQY	N	Y	A	D	P	Y	R	Q	L	Q	Y	3	1.00145	1.06448	0.909373	0.329687	0.93443	0.423015	0.991768	0.0636928	0.562377	0.265826
1971	CTNND2_Y503_Q507P	CTNND2	Y503	Q507P		NYADPYRQLPY	N	Y	A	D	P	Y	R	Q	L	P	Y	3	1.53709	1.71138	1.54162	1.18237	0.954043	0.921367	1.5967	0.0811135	1.01926	0.116104
1972	CTNND2_Y503_Q507P_YF	CTNND2	Y503	Q507P	YF	NFADPYRQLPF	N	F	A	D	P	Y	R	Q	L	P	F	1	0.485102	0.461994	0.642834	0.467198	0.519333	0.284829	0.529977	0.0803579	0.423787	0.100537
1973	CTNND2_Y503_YF	CTNND2	Y503		YF	NFADPYRQLQF	N	F	A	D	P	Y	R	Q	L	Q	F	1	0.488155	0.346794	0.388149	0.223816	0.424477	0.442669	0.407699	0.059343	0.363654	0.0991589
1974	CTNND2_Y508	CTNND2	Y508			YRQLQYCPSVE	Y	R	Q	L	Q	Y	C	P	S	V	E	2	0.483608	0.473512	0.623487	0.264413	0.358425	0.436256	0.526869	0.0684434	0.353032	0.0702582
1975	CTNND2_Y508_Q507P	CTNND2	Y508	Q507P		YRQLPYCPSVE	Y	R	Q	L	P	Y	C	P	S	V	E	2	1.1706	0.695072	0.666486	1.37348	1.40845	1.14286	0.844053	0.231199	1.30826	0.117826
1976	CTNND2_Y508_Q507P_YF	CTNND2	Y508	Q507P	YF	FRQLPYCPSVE	F	R	Q	L	P	Y	C	P	S	V	E	1	0.648401	1.07644	0.866976	0.94183	0.367941	0.554708	0.863939	0.174759	0.621493	0.239001
1977	CTNND2_Y508_YF	CTNND2	Y508		YF	FRQLQYCPSVE	F	R	Q	L	Q	Y	C	P	S	V	E	1	0.405029	0.422732	0.386193	0.272303	0.382938	0.288784	0.404651	0.0149191	0.314675	0.0487356
1978	CTNS_Y143	CTNS	Y143			WSISFYPQVIM	W	S	I	S	F	Y	P	Q	V	I	M	1	0.610241	0.898667	0.808149	0.197326	0.557748	0.686032	0.772352	0.120439	0.480369	0.20688
1979	CTNS_Y143_S139F	CTNS	Y143	S139F		WFISFYPQVIM	W	F	I	S	F	Y	P	Q	V	I	M	1	0.673809	0.961276	0.790972	0.324177	0.532299	0.565305	0.808686	0.118024	0.473927	0.106743
1980	CTPS1_Y567	CTPS1	Y567			SPRDTYSDRSG	S	P	R	D	T	Y	S	D	R	S	G	1	0.170123	0.276459	0.355672	0.126793	0.182189	0.395151	0.267418	0.0760192	0.234711	0.11568
1981	CTPS1_Y567_S571I	CTPS1	Y567	S571I		SPRDTYSDRIG	S	P	R	D	T	Y	S	D	R	I	G	1	0.262743	0.434353	0.326841	0.172541	0.159662	0.15347	0.341312	0.0708029	0.161891	0.00794389
1982	CTRB2_Y246	CTRB2	Y246			TTPAVYARVAK	T	T	P	A	V	Y	A	R	V	A	K	1	0.294961	0.247141	0.297719	0.25763	0.315576	0.277289	0.27994	0.0232199	0.283499	0.0240603
1983	CTRB2_Y246_A250T	CTRB2	Y246	A250T		TTPAVYARVTK	T	T	P	A	V	Y	A	R	V	T	K	1	0.170048	0.159824	0.0936086	0.30336	0.489253	0.201457	0.14116	0.033882	0.331357	0.119148
1984	CTSC_Y150	CTSC	Y150			ASENVYVNIAH	A	S	E	N	V	Y	V	N	I	A	H	1	1.3301	1.5159	1.52959	2.17818	1.51884	1.09888	1.45853	0.0909828	1.59863	0.444218
1985	CTSC_Y150_I153T	CTSC	Y150	I153T		ASENVYVNTAH	A	S	E	N	V	Y	V	N	T	A	H	1	0.322311	0.308771	0.564427	0.175946	0.216426	0.365539	0.398503	0.117456	0.252637	0.0815263
1986	CTSC_Y345	CTSC	Y345			YYSSEYHYVGG	Y	Y	S	S	E	Y	H	Y	V	G	G	4	31.5094	28.4295	22.4474	33.0801	29.1079	41.7504	27.4621	3.76225	34.6461	5.27875
1987	CTSC_Y345_Y340C	CTSC	Y345	Y340C		CYSSEYHYVGG	C	Y	S	S	E	Y	H	Y	V	G	G	3	16.4543	15.237	14.3443	16.194	17.5051	15.7225	15.3452	0.864794	16.4739	0.754189
1988	CTSC_Y345_Y340C_YF	CTSC	Y345	Y340C	YF	CFSSEYHFVGG	C	F	S	S	E	Y	H	F	V	G	G	1	12.6136	12.1763	10.2708	11.8942	11.7508	10.9273	11.6869	1.01712	11.5241	0.42605
1989	CTSC_Y345_Y347C	CTSC	Y345	Y347C		YYSSEYHCVGG	Y	Y	S	S	E	Y	H	C	V	G	G	3	21.3855	17.5454	17.7022	20.6156	20.451	18.3568	18.8777	1.77444	19.8078	1.02823
1990	CTSC_Y345_Y347C_YF	CTSC	Y345	Y347C	YF	FFSSEYHCVGG	F	F	S	S	E	Y	H	C	V	G	G	1	6.46816	7.93735	7.20263	9.89636	10.2408	8.42442	7.20271	0.599795	9.52053	0.787722
1991	CTSC_Y345_YF	CTSC	Y345		YF	FFSSEYHFVGG	F	F	S	S	E	Y	H	F	V	G	G	1	24.6796	15.1621	15.9827	24.7044	17.4546	18.186	18.6081	4.30622	20.115	3.25893
1992	CTSC_Y347	CTSC	Y347			SSEYHYVGGFY	S	S	E	Y	H	Y	V	G	G	F	Y	3	26.2525	18.0357	19.1555	23.3756	20.7481	21.9239	21.1479	3.63832	22.0159	1.07465
1993	CTSC_Y347_Y347C	CTSC	Y347	Y347C		SSEYHCVGGFY	S	S	E	Y	H	C	V	G	G	F	Y	2	6.45994	7.7601	7.23262	11.3324	11.4622	11.0311	7.15089	0.533927	11.2753	0.18056
1994	CTSC_Y347_Y347C_YF	CTSC	Y347	Y347C	YF	SSEFHCVGGFF	S	S	E	F	H	C	V	G	G	F	F	0	0.451181	0.437237	0.357278	0.249417	0.41891	0.542016	0.415232	0.0413731	0.403448	0.119952
1995	CTSC_Y347_YF	CTSC	Y347		YF	SSEFHYVGGFF	S	S	E	F	H	Y	V	G	G	F	F	1	0.444822	0.469423	0.604663	0.261322	0.464312	0.436515	0.506302	0.0702727	0.387383	0.0898581
1996	CTSC_Y352	CTSC	Y352			YVGGFYGGCNE	Y	V	G	G	F	Y	G	G	C	N	E	2	0.494622	0.674196	0.77683	0.219958	0.498439	0.550059	0.64855	0.11663	0.422818	0.144984
1997	CTSC_Y352_Y347C	CTSC	Y352	Y347C		CVGGFYGGCNE	C	V	G	G	F	Y	G	G	C	N	E	1	0.296964	0.36949	0.403612	0.223683	0.24097	0.205875	0.356689	0.0444697	0.223509	0.014328
1998	CTSC_Y352_YF	CTSC	Y352		YF	FVGGFYGGCNE	F	V	G	G	F	Y	G	G	C	N	E	1	0.5863	0.642934	0.346895	0.219937	0.374225	0.465247	0.525376	0.128306	0.353137	0.101251
[truncated: 7,900 more rows]

## Sheet: Table S5
Table S5. Phosphorylation of the FGFR1 consensus scanning mutagenesis library by FGFR1 wild-type and K656E.
WT rep 1	P	M	D	G	D	Y	W	W	L	P	I		K656E rep 1	P	M	D	G	D	Y	W	W	L	P	I
Y	-0.411894	0.102234	-0.173969	0.118388	-0.381017	0	0.165266	0.141145	0.154923	-2.19328	-0.00619424		Y	-0.286312	0.108741	-0.11834	0.106887	-0.499148	0	0.0562839	0.0899793	0.108687	-2.22544	0.0253085
W	-0.491176	-0.00316846	0.0777863	-0.121973	-1.12878	-2.94963	0	0	0.137465	-2.17124	0.066246		W	-0.324511	-0.0160887	-0.00826182	-0.144783	-1.17199	-2.91413	0	0	0.122557	-2.3151	0.0239632
F	-0.49328	0.184429	-0.0472832	0.0189799	-2.0372	-2.99613	0.258927	0.236674	0.231231	-2.13832	-0.0230871		F	-0.335346	0.173293	-0.1093	0.0294306	-2.20698	-3.20863	0.179946	0.116441	0.157531	-2.11659	-0.0411154
L	-0.276343	0.0946612	0.00521094	-0.075649	-0.340861	-3.25188	0.000960446	0.082615	0	-2.00835	0.117024		L	-0.198967	0.128326	-0.0245529	-0.0484012	-0.354834	-3.19566	-0.0512671	0.067422	0	-2.09027	0.0566659
I	-0.508249	0.0219627	-0.198299	-0.0422926	-0.214734	-3.09498	-0.152095	0.12235	0.174262	-1.89247	0		I	-0.326247	0.0152804	-0.285533	-0.0295548	-0.218063	-2.98614	-0.149671	0.0771515	0.123725	-2.03629	0
V	-0.463179	0.0687035	-0.0872889	-0.0122241	-0.13828	-3.20264	-0.190066	-0.0117377	0.221661	-2.1628	0.05678		V	-0.314582	0.0824805	-0.158031	0.0344714	-0.159317	-3.13819	-0.149946	0.0696917	0.163046	-2.2312	0.0953786
M	-0.465891	0	0.0542599	0.164672	-0.206186	-3.42916	-0.0559567	0.144604	0.0748369	-2.13204	0.0646543		M	-0.34841	0	0.0676274	0.138567	-0.225218	-3.306	-0.0787901	0.152118	0.0621331	-2.33672	0.0427263
P	0	0.0454026	-0.061952	0.0627943	-0.401328	-3.19618	-2.09085	-0.102541	0.0517103	0	0.198369		P	0	0.0428162	-0.0759876	0.0862131	-0.47304	-3.1829	-2.90628	0.029953	0.174028	0	0.107643
G	-0.476318	0.073969	-0.115428	0	-0.60985	-3.06869	-1.32052	-0.249301	-0.0209571	-1.15396	-0.0918664		G	-0.324978	0.0615167	-0.199799	0	-0.806056	-3.12585	-0.816201	-0.176874	-0.180904	-1.25242	-0.329842
A	-0.461485	-0.0416109	-0.260184	0.0251868	-0.196737	-3.22374	-0.0981586	-0.0554471	-0.0145548	-1.99838	0.116962		A	-0.342603	-0.00198516	-0.199575	0.00781188	-0.259472	-3.14145	-0.0875615	-0.00352609	0.041365	-2.03357	0.104439
T	-0.525022	0.0229661	-0.0074785	0.0197602	-0.151436	-3.1861	-0.215114	-0.10576	0.108069	-1.86162	0.0706031		T	-0.378735	0.0689773	0.0148809	0.079045	-0.110265	-3.14792	-0.191623	0.0217976	0.0993292	-1.99404	0.00263164
S	-0.495858	0.111621	-0.0355105	0.0316792	-0.0781262	-3.24224	-0.0687198	-0.236034	-0.0230168	-1.96171	0.0365359		S	-0.362281	0.139899	-0.0404014	0.0665526	-0.143898	-3.20283	-0.056528	-0.0932736	-0.00102515	-2.03771	-0.00862064
C	-0.68877	0.0037113	-0.155997	-0.049608	-0.564149	-2.48988	-0.155334	-0.221324	0.0957082	-1.60217	0.0113757		C	-0.525419	0.0569964	-0.140505	-0.0410312	-0.593941	-2.61243	-0.233046	-0.209177	-0.10397	-1.65955	-0.0509439
N	-0.455124	0.0708427	-0.110036	0.143394	-0.0679366	-3.1357	-0.913394	-0.134932	-0.412374	-1.80916	-0.0329876		N	-0.360443	0.0768693	-0.0905291	0.122248	-0.0873337	-3.15342	-1.02312	-0.150594	-0.286999	-1.98993	-0.0505958
Q	0.0177716	0.0409824	0.148553	0.107901	-0.194258	-3.07493	-0.412375	-0.194158	-0.106383	-1.88232	0.0889349		Q	-0.0138118	0.0340804	0.0529177	0.0899715	-0.301841	-3.17624	-0.420203	-0.214244	-0.184985	-2.06228	0.0934352
D	-0.45497	0.097923	0	-0.0731753	0	-3.09565	-1.5332	-0.188291	-0.246821	-0.776016	-0.0858398		D	-0.298973	0.0807114	0	-0.0270301	0	-2.82549	-1.29624	-0.319718	-0.985371	-0.818207	-0.132992
E	-0.412976	0.0161366	0.0472431	-0.0404743	0.0135691	-2.93621	-0.625753	-0.197321	-0.19841	-1.31418	-0.066617		E	-0.257966	-0.00233508	0.00220667	-0.0882721	-0.044293	-2.88227	-0.67553	-0.264553	-0.61605	-1.48975	-0.0491249
H	0.0809108	-0.0432222	-0.122986	0.0663247	-0.781786	-3.35168	-0.00156776	-0.255316	-0.0226006	-2.02916	0.0706057		H	0.112982	0.0107571	-0.10932	0.0721692	-0.890574	-3.15904	0.0328492	-0.0091668	-0.00991916	-2.17249	0.0636374
K	-0.475294	-0.125649	-0.0895759	0.0693689	-1.8461	-3.42529	-2.55102	-1.25999	-1.52557	-2.61825	-0.145477		K	-0.373074	-0.108956	-0.0344433	0.00262473	-2.28371	-3.37242	-2.71506	-0.34974	-0.880269	-2.69936	0.00695411
R	-0.275485	-0.0274975	-0.126173	-0.0253106	-1.44952	-3.44031	-1.98007	-0.63696	-0.602671	-2.43745	-0.0716806		R	-0.205047	0.0225763	-0.133936	-0.0586163	-1.69711	-3.40638	-1.9295	-0.154453	0.120282	-2.51905	0.0258385
stop	-4.0833	-3.7117	-3.57802	-3.47646	-3.55061	-3.68912	-3.37285	-3.01716	-3.58471	-3.49574	-3.69416		stop	-3.94109	-3.59457	-3.50388	-3.36351	-3.55443	-3.69578	-3.25471	-2.90889	-3.42097	-3.51343	-3.4876
WT rep 2	P	M	D	G	D	Y	W	W	L	P	I		K656E rep 2	P	M	D	G	D	Y	W	W	L	P	I
Y	-0.358169	0.0919641	-0.152775	0.156146	-0.344403	0	0.179638	0.12072	0.232787	-1.5482	0.0625262		Y	-0.0390262	0.0502509	-0.236523	0.0478064	-0.659554	0	0.00792923	0.116109	0.115911	-1.95813	0.0349039
W	-0.372699	0.0429744	-0.0017101	-0.1126	-0.906732	-2.12838	0	0	0.118264	-1.57327	0.120411		W	-0.032838	-0.0196192	-0.126929	-0.292025	-1.0986	-2.35914	0	0	0.0577763	-1.93598	0.0926457
F	-0.410733	0.0720159	-0.0843888	0.0850535	-1.58454	-2.29179	0.220579	0.262835	0.280404	-1.34493	0.0386578		F	-0.0855381	0.0280034	-0.136213	-0.0261503	-1.96222	-2.53921	0.131692	0.219785	0.210961	-1.83685	-0.0342561
L	-0.248992	0.0948366	-0.0450133	-0.0919918	-0.257565	-2.40558	0.045018	0.14687	0	-1.31	0.113536		L	-0.0768121	0.118021	0.0153848	-0.182589	-0.347234	-2.59759	-0.0418456	0.0895227	0	-1.66412	0.0467126
I	-0.421505	0.0384546	-0.180749	0.00139387	-0.203861	-2.16848	-0.0710756	0.145128	0.215517	-1.28975	0		I	-0.035258	0.0165505	-0.253964	-0.0978582	-0.261435	-2.44963	-0.222568	0.120084	0.149792	-1.65961	0
V	-0.380142	0.0413971	-0.109344	0.0438055	-0.133171	-2.38722	-0.119786	0.0454363	0.202244	-1.52054	0.0779041		V	-0.0204145	0.0246833	-0.158792	0.0270226	-0.197721	-2.57804	-0.235198	0.0320519	0.154317	-1.80626	0.0529247
M	-0.389354	0	0.0796522	0.180538	-0.0641705	-2.53584	-0.0267921	0.187047	0.0245559	-1.54584	0.0335464		M	-0.0291022	0	0.00966459	0.0971559	-0.218337	-2.71014	-0.112805	0.134186	0.0335327	-1.99177	0.0317239
P	0	0.0162284	-0.142093	0.110964	-0.430961	-2.39383	-1.78673	-0.039943	0.160118	0	0.348342		P	0	0.0935944	-0.0990324	0.088174	-0.615199	-2.6038	-2.60719	-0.0190923	0.151343	0	0.00429755
G	-0.424032	0.0241687	-0.122298	0	-0.634528	-2.41177	-1.08169	-0.153245	-0.0284466	-1.08273	-0.0184684		G	-0.0358638	-0.000703653	-0.156937	0	-0.962909	-2.61672	-0.937433	-0.193323	-0.19679	-1.426	-0.134564
A	-0.377883	-0.0747977	-0.245648	0.0535041	-0.218314	-2.46667	-0.00339334	0.0216299	0.118241	-1.48523	0.183391		A	0.00986462	-0.0231117	-0.119755	-0.00668784	-0.353316	-2.66817	-0.161081	-0.0179898	0.017715	-1.83367	0.059068
T	-0.43104	0.0667761	0.0383939	0.0555953	-0.0756198	-2.35927	-0.104579	0.0295178	0.22106	-1.30912	0.073459		T	-0.0435039	0.0569046	0.0421246	0.000488713	-0.143098	-2.56603	-0.239342	0.035536	0.13298	-1.65801	-0.00507705
S	-0.411748	0.105144	-0.0609083	0.0584229	-0.0856001	-2.46086	0.00821695	-0.115087	0.150804	-1.32548	0.0870165		S	-0.0583824	0.105264	-0.0624592	0.0220561	-0.18157	-2.67978	-0.0890829	-0.0897033	-0.004182	-1.66862	-0.0208692
C	-0.552052	0.0699656	-0.0973484	0.0445444	-0.397831	-1.85252	-0.122437	-0.0692083	0.12845	-0.976957	0.0284986		C	-0.306472	0.0113669	-0.224543	-0.0994149	-0.583759	-1.96361	-0.286236	-0.153125	-0.148179	-1.24837	-0.126119
N	-0.406174	0.0661207	-0.171624	0.0881105	-0.129549	-2.37876	-0.778877	-0.0824164	-0.303377	-1.35364	-0.0389036		N	-0.0634852	0.0572367	-0.137565	-0.00027577	-0.123058	-2.57925	-1.17206	-0.1743	-0.330674	-1.72148	-0.0457806
Q	-0.0331903	0.0389056	0.00684444	0.130597	-0.2042	-2.37772	-0.283584	-0.194416	0.0108431	-1.48655	0.166777		Q	-0.0570345	0.0319321	-0.0374653	0.067367	-0.311879	-2.58199	-0.40874	-0.22661	-0.164578	-1.75897	0.0815026
D	-0.363528	0.0609321	0	-0.0204006	0	-2.16953	-1.28051	-0.0477415	-0.107637	-0.488859	-0.00744615		D	-0.0187726	0.0115156	0	-0.0495151	0	-2.48584	-1.32221	-0.382022	-1.02407	-0.872267	-0.0552096
E	-0.384293	-0.0479576	0.0585917	-0.0709685	0.0129824	-2.19247	-0.462285	-0.106626	-0.0894603	-0.982055	-0.0185994		E	0.00370477	-0.097819	0.0569854	-0.129769	-0.0434036	-2.36379	-0.733983	-0.2956	-0.677405	-1.34889	-0.0640285
H	0.0818081	0.0467775	-0.172943	0.0878374	-0.771464	-2.49782	0.0996289	-0.119938	0.0758318	-1.31457	0.113886		H	0.0891796	0.0482061	-0.186783	0.0732376	-1.0084	-2.6169	0.0292386	-0.0539478	-0.0438152	-1.81431	-0.0273941
K	-0.509461	-0.0912628	-0.0610427	-0.0292921	-1.50668	-2.56447	-2.05782	-0.930811	-1.34587	-1.94414	-0.113794		K	-0.175486	-0.136118	-0.0585685	-0.123264	-2.07461	-2.75653	-2.4083	-0.312876	-1.03942	-2.25131	0.00327083
R	-0.242944	-0.0223283	-0.151648	-0.0831592	-1.18408	-2.70354	-1.79401	-0.4117	-0.498553	-1.97681	0.0367622		R	-0.066322	-0.0168343	-0.180899	-0.14686	-1.6342	-2.87071	-1.95178	-0.127096	0.0791696	-2.14649	0.0711968
stop	-3.98531	-3.81777	-3.56557	-3.57919	-3.66998	-3.5251	-3.36645	-2.9985	-3.46398	-3.66835	-3.57008		stop	-3.8453	-3.89568	-3.84285	-3.78238	-3.89806	-3.77587	-3.71232	-3.3426	-3.71012	-3.94967	-3.62343
WT rep 3	P	M	D	G	D	Y	W	W	L	P	I		K656E rep 3	P	M	D	G	D	Y	W	W	L	P	I
Y	-0.401147	0.0770261	-0.0551709	0.108447	-0.273115	0	0.0655063	0.161338	0.285136	-1.39695	0.105293		Y	-0.109528	-0.00291486	-0.0333933	0.0222442	-0.520346	0	0.0208564	0.154469	0.184605	-1.80915	0.0212748
W	-0.440266	0.00218566	-0.034684	-0.0177502	-0.734824	-2.10357	0	0	0.0648325	-1.87584	0.123931		W	-0.105255	0.0113225	-0.0310757	-0.126183	-0.860819	-2.32637	0	0	0.121129	-2.21985	0.0857177
F	-0.470748	0.114557	-0.0973153	0.0452945	-1.35782	-2.31319	0.140797	0.129647	0.261218	-1.40542	0.079452		F	-0.14487	0.0592991	-0.0950005	-0.0282912	-1.80904	-2.42483	0.120549	0.0957736	0.163765	-1.735	-0.0279962
L	-0.299155	0.0972031	-0.0199506	-0.00105146	-0.151998	-2.30617	0.0220623	0.0941904	0	-1.26697	0.158817		L	-0.0854432	0.0802439	0.0432231	-0.108373	-0.250033	-2.47217	-0.0520841	0.0555037	0	-1.55294	0.0542243
I	-0.442352	0.0131448	-0.171862	0.0210496	-0.0603268	-2.13259	-0.0227613	0.123185	0.181364	-1.30607	0		I	-0.115948	0.00603836	-0.150325	-0.106989	-0.162651	-2.26606	-0.201872	0.0914544	0.0758269	-1.67263	0
V	-0.429423	0.00773992	-0.106269	0.0210009	-0.0258721	-2.28718	-0.0906312	0.104224	0.226159	-1.4063	0.0813166		V	-0.096109	-0.0500948	-0.128935	-0.00819179	-0.086559	-2.39086	-0.183779	0.0618141	0.147402	-1.71665	0.0498812
M	-0.406655	0	0.0794565	0.100202	-0.062275	-2.43102	-0.0223314	0.0983113	0.00561298	-1.42289	0.0147981		M	-0.0997488	0	0.0802151	0.0177487	-0.132655	-2.52422	-0.104837	0.00431167	0.0276412	-1.78199	0.0697236
P	0	0.00866177	-0.0670638	0.136739	-0.299106	-2.281	-1.42304	-0.02814	0.191334	0	0.294909		P	0	0.103845	-0.0599291	0.0494273	-0.448337	-2.44068	-2.33616	-0.04053	0.0676198	0	-0.0185632
G	-0.403199	0.0192051	-0.155289	0	-0.477706	-2.31147	-0.910433	-0.134654	-0.0191098	-0.760069	-0.0240841		G	-0.0879549	0.000634672	-0.122349	0	-0.835943	-2.41468	-0.767037	-0.169516	-0.125385	-1.16294	0.129864
A	-0.399172	-0.0874418	-0.295792	0.0115096	-0.155915	-2.32961	-0.000678866	0.0332305	0.187883	-1.36194	0.148428		A	-0.100782	-0.00500947	-0.113786	0.00225566	-0.254638	-2.48245	-0.153563	-0.0341297	0.0540886	-1.57097	0.0689457
T	-0.340559	0.0770276	-0.00484366	0.0604264	-0.0808137	-2.30855	-0.0420253	0.059523	0.272556	-1.1808	0.11359		T	-0.0726184	0.04188	0.00106756	0.0101711	-0.175849	-2.36032	-0.210883	0.0204659	0.117674	-1.51733	0.0416552
S	-0.413177	0.155075	-0.0259436	0.0661773	-0.0531595	-2.33783	0.0497474	-0.0761486	0.243282	-1.25685	0.0666288		S	-0.103891	0.0995816	-0.0358853	-0.00720608	-0.154749	-2.4305	-0.109511	-0.0848005	-0.0146085	-1.57939	-0.00551051
C	-0.542857	0.0411936	-0.0834899	0.0159316	-0.387503	-1.79014	-0.0570012	-0.102036	0.130099	-1.05286	0.0780807		C	-0.256094	-0.0177969	-0.1331	-0.0527069	-0.486232	-1.92943	-0.151886	-0.116906	-0.0750789	-1.34439	-0.0414282
N	-0.399117	0.0137176	-0.108411	0.0767083	-0.0701338	-2.29074	-0.537401	-0.0212	-0.0879196	-1.24104	0.0635697		N	-0.0986501	-0.00445458	-0.102181	-0.00252598	-0.130114	-2.35283	-0.978119	-0.137546	-0.274567	-1.66232	-0.0167913
Q	-0.0253793	0.0207532	0.00328243	0.0735436	-0.170662	-2.3101	-0.231176	-0.153121	0.0824199	-1.34646	0.155159		Q	-0.0417743	0.0648666	0.0102622	-0.00371972	-0.200282	-2.39553	-0.368171	-0.110027	-0.160618	-1.49934	0.043518
D	-0.359448	0.0328823	0	-0.0355523	0	-2.01834	-0.976103	-0.0544515	-0.0393934	-0.297132	0.0400523		D	-0.032605	-0.0199545	0	-0.112952	0	-2.18286	-1.18741	-0.325653	-0.867245	-0.764602	-0.0565695
E	-0.350904	-0.0721435	-0.07001	-0.0490258	-0.0696647	-2.0431	-0.408399	-0.148889	-0.0332585	-0.810983	0.0186849		E	-0.0704353	-0.0326509	-0.106784	-0.111719	-0.055792	-2.18771	-0.647682	-0.279162	-0.585201	-1.18882	-0.0520829
H	0.0615441	0.123552	-0.117021	0.0376779	-0.67811	-2.35006	0.0865691	-0.0836682	0.115668	-1.41979	0.196494		H	0.0138929	0.0709687	-0.0532049	-0.026149	-0.89355	-2.45623	-0.00438257	-0.0229577	-0.00164975	-1.65166	0.047957
K	-0.42361	-0.0854205	-0.00783099	0.0372298	-1.30048	-2.4301	-1.65618	-0.695617	-0.924858	-1.78576	-0.0452841		K	-0.175993	-0.0977589	-0.0817509	-0.0880273	-1.95666	-2.58029	-2.11903	-0.206413	-0.840383	-2.14489	-0.0348061
R	-0.308844	0.0158854	-0.078904	-0.00587938	-0.982792	-2.52068	-1.22363	-0.32031	-0.297919	-1.67287	0.0908297		R	-0.16008	-0.0346882	-0.142158	-0.0904688	-1.4387	-2.64717	-1.67003	-0.0772874	0.0793367	-1.85557	0.0546954
stop	-3.70133	-3.1966	-3.11882	-3.1746	-3.15283	-3.22432	-3.02304	-2.64473	-3.15398	-3.13498	-3.12415		stop	-3.4881	-3.31724	-3.13667	-3.28299	-3.15134	-3.26486	-3.15152	-2.74427	-3.23714	-3.23528	-3.2155
WT ave	P	M	D	G	D	Y	W	W	L	P	I		K656E ave	P	M	D	G	D	Y	W	W	L	P	I
Y	-0.390404	0.0904079	-0.127305	0.127661	-0.332845	0	0.136803	0.141067	0.224282	-1.71281	0.0538749		Y	-0.144955	0.0520257	-0.129419	0.0589792	-0.559683	0	0.0283565	0.120186	0.136401	-1.99757	0.0271624
W	-0.434714	0.0139972	0.0137974	-0.0841079	-0.923446	-2.39386	0	0	0.106854	-1.87345	0.103529		W	-0.154201	-0.00812845	-0.0554221	-0.187664	-1.0438	-2.53321	0	0	0.100488	-2.15698	0.0674422
F	-0.458254	0.123667	-0.0763291	0.049776	-1.65985	-2.5337	0.206768	0.209719	0.257617	-1.62955	0.0316742		F	-0.188585	0.0868651	-0.113504	-0.00833696	-1.99274	-2.72422	0.144062	0.144	0.177419	-1.89615	-0.0344559
L	-0.27483	0.095567	-0.0199176	-0.0562307	-0.250141	-2.65454	0.0226803	0.107892	0	-1.52844	0.129793		L	-0.120408	0.108864	0.0113516	-0.113121	-0.317367	-2.75514	-0.0483989	0.0708161	0	-1.76911	0.0525343
I	-0.457369	0.0245207	-0.183637	-0.00661636	-0.159641	-2.46535	-0.0819773	0.130221	0.190381	-1.4961	0		I	-0.159151	0.0126231	-0.229941	-0.0781341	-0.21405	-2.56727	-0.19137	0.0962298	0.116448	-1.78951	0
V	-0.424248	0.0392802	-0.100967	0.0175274	-0.0991075	-2.62568	-0.133495	0.0459742	0.216688	-1.69655	0.0720002		V	-0.143702	0.019023	-0.148586	0.0177674	-0.147866	-2.70236	-0.189641	0.0545192	0.154922	-1.91804	0.0660615
M	-0.420633	0	0.0711229	0.148471	-0.110877	-2.79867	-0.0350267	0.143321	0.0350019	-1.70026	0.0376663		M	-0.159087	0	0.0525024	0.0844905	-0.19207	-2.84678	-0.0988107	0.0968719	0.0411024	-2.03682	0.048058
P	0	0.0234309	-0.0903696	0.103499	-0.377132	-2.62367	-1.76687	-0.0568748	0.134387	0	0.28054		P	0	0.0800853	-0.0783164	0.0746048	-0.512192	-2.74246	-2.61654	-0.00988976	0.130997	0	0.0311257
G	-0.434516	0.0391142	-0.131005	0	-0.574028	-2.59731	-1.10421	-0.179067	-0.0228378	-0.998918	-0.0448063		G	-0.149599	0.0204826	-0.159695	0	-0.868302	-2.71908	-0.840223	-0.179904	-0.167693	-1.28045	-0.111514
A	-0.412846	-0.0679501	-0.267208	0.0300669	-0.190322	-2.67334	-0.0340769	-0.000195574	0.0971899	-1.61518	0.149594		A	-0.144507	-0.0100354	-0.144372	0.00112657	-0.289142	-2.76402	-0.134069	-0.0185486	0.0377228	-1.81273	0.0774844
T	-0.432207	0.0555899	0.00869057	0.0452606	-0.102623	-2.61797	-0.120573	-0.00557324	0.200562	-1.45051	0.0858841		T	-0.164953	0.0559206	0.0193577	0.0299016	-0.143071	-2.69142	-0.213949	0.0259332	0.116661	-1.72313	0.0130699
S	-0.440261	0.123946	-0.0407875	0.0520931	-0.0722953	-2.68031	-0.00358515	-0.142423	0.12369	-1.51468	0.0633937		S	-0.174852	0.114915	-0.0462486	0.0271342	-0.160072	-2.77104	-0.0850406	-0.0892591	-0.00660523	-1.76191	-0.0116668
C	-0.594559	0.0382902	-0.112278	0.00362268	-0.449828	-2.04418	-0.111591	-0.130856	0.118086	-1.21066	0.0393183		C	-0.362662	0.0168555	-0.166049	-0.0643843	-0.554644	-2.16849	-0.223723	-0.159736	-0.109076	-1.41744	-0.0728304
N	-0.420138	0.050227	-0.130024	0.102738	-0.0892064	-2.60173	-0.743224	-0.0795161	-0.26789	-1.46795	-0.00277385		N	-0.174193	0.0432172	-0.110092	0.0398155	-0.113502	-2.69516	-1.05777	-0.154147	-0.297413	-1.79124	-0.0377226
Q	-0.0135993	0.0335471	0.0528934	0.104014	-0.189707	-2.58758	-0.309045	-0.180565	-0.00437347	-1.57178	0.136957		Q	-0.0375402	0.0436264	0.00857155	0.0512063	-0.271334	-2.71792	-0.399038	-0.183627	-0.17006	-1.77353	0.0728186
D	-0.392649	0.0639125	0	-0.0430427	0	-2.42784	-1.26327	-0.096828	-0.131284	-0.520669	-0.0177446		D	-0.116784	0.0240909	0	-0.0631658	0	-2.49806	-1.26862	-0.342464	-0.958894	-0.818359	-0.0815904
E	-0.382724	-0.0346549	0.0119416	-0.0534895	-0.0143711	-2.39059	-0.498812	-0.150945	-0.107043	-1.03574	-0.0221772		E	-0.108232	-0.0442683	-0.0158641	-0.10992	-0.0478295	-2.47792	-0.685732	-0.279772	-0.626219	-1.34249	-0.0550788
H	0.0747543	0.042369	-0.13765	0.0639466	-0.743787	-2.73319	0.0615434	-0.152974	0.0562997	-1.58784	0.126995		H	0.072018	0.0433106	-0.116436	0.0397526	-0.930842	-2.74406	0.0192351	-0.0286908	-0.0184614	-1.87949	0.0280668
K	-0.469455	-0.100777	-0.0528165	0.0257689	-1.55109	-2.80662	-2.08834	-0.962138	-1.26543	-2.11605	-0.101519		K	-0.241518	-0.114278	-0.0582543	-0.0695556	-2.10499	-2.90308	-2.41413	-0.289677	-0.920025	-2.36518	-0.00819372
R	-0.275758	-0.0113135	-0.118908	-0.0381164	-1.20547	-2.88818	-1.6659	-0.456323	-0.466381	-2.02904	0.0186371		R	-0.143816	-0.00964875	-0.152331	-0.0986482	-1.59	-2.97476	-1.85044	-0.119612	0.0929293	-2.1737	0.0505769
stop	-3.92331	-3.57536	-3.4208	-3.41009	-3.45781	-3.47951	-3.25411	-2.8868	-3.40089	-3.43303	-3.4628		stop	-3.75816	-3.6025	-3.49447	-3.47629	-3.53461	-3.57884	-3.37285	-2.99859	-3.45608	-3.56613	-3.44217
